# Supplementary material for: The transcriptome of Listeria monocytogenes during co-cultivation with cheese rind bacteria suggests adaptation by induction of ethanolamine and 1,2-propanediol catabolism pathway genes
Source: PLoS One. 2020 Jul 23;15(7):e0233945. doi: 10.1371/journal.pone.0233945 (PMC7377500; doi:10.1371/journal.pone.0233945)
Supplement: S1 Table — (XLSX) [file pone.0233945.s001.xlsx]

## Sheet: 6179 and L7 2 h broth
Feature	Gene	Product	log2FoldChange	Q-Value	EGDe Locus_Tag
LM6179_0881		conserved membrane protein of unknown function	1.20156	0.00019609	lmo0576
LM6179_0492	hly	Listeriolysin O	1.17181	0.00294716	lmo0202
LM6179_0327		putative AgrB-like protein	-0.922763	0.00803935	lmo0048
LM6179_2386	ADH	Aldehyde-alcohol dehydrogenase 2 [Includes: Alcohol dehydrogenase ; Acetaldehyde dehydrogenase]	0.798064	0.0278332	lmo1634
LM6179_3078		putative Membrane protein	-0.833543	0.0851934	lmo2360
LM6179_0811		Cell wall surface anchor family protein	0.797968	0.0858593	lmo0514
LM6179_0890		conserved exported protein of unknown function	0.893845	0.0931558	lmo0585
LM6179_0450		conserved exported protein of unknown function	0.778235	0.103286	lmo0160
LM6179_1100		BadF/BadG/BcrA/BcrD ATPase	0.732119	0.250959	lmo0788
LM6179_2150	pflB	pyruvate formate lyase I	0.71142	0.325917	lmo1406
LM6179_2686	pfl	Formate acetyltransferase	0.654924	0.628266	lmo1917
LM6179_0330	agrA	Accessory gene regulator protein A	-0.710993	0.68681	lmo0051
LM6179_misc_RNA_14		SAM	-0.691914	0.697972	#N/A
LM6179_0584	nrdD	anaerobic ribonucleoside-triphosphate reductase	0.61636	0.858549	lmo0279
LM6179_misc_RNA_2		PyrR	-0.609556	0.997489	#N/A
LM6179_1631		conserved exported protein of unknown function	-0.571838	0.997489	lmo2568
LM6179_0328	agrD	Accessory gene regulator protein D	-0.565609	0.997489	lmo0049
LM6179_3004		conserved protein of unknown function	-0.441814	0.997489	lmo2224
LM6179_1257	dps	DNA protection during starvation protein	-0.440198	0.997489	lmo0943
LM6179_2003		conserved protein of unknown function	-0.428521	0.997489	lmo1266
LM6179_1717		conserved protein of unknown function	-0.425674	0.997489	lmo2487
LM6179_misc_RNA_31		T-box	-0.412051	0.997489	#N/A
LM6179_2177		conserved protein of unknown function	-0.40569	0.997489	lmo1432
LM6179_1345	rnpZA	omega 1 subunit of RNA polymerase	-0.405178	0.997489	lmo1028
LM6179_1287		Extramembranal protein	-0.402931	0.997489	lmo0971
LM6179_0918	rtbJ	antitoxin of ribonuclease RttI	-0.39931	0.997489	lmo0611
LM6179_2440		D-isomer specific 2-hydroxyacid dehydrogenase	-0.397254	0.997489	lmo1684
LM6179_0329		Accessory gene regulator protein C	-0.387577	0.997489	lmo0050
LM6179_0864		Magnesium transporter	-0.382279	0.997489	lmo0559
LM6179_1290	dltA	D-alanine:D-alanyl-carrier protein ligase	-0.382021	0.997489	lmo0974
LM6179_1533		Transcriptional regulator	-0.379407	0.997489	lmo1225
LM6179_1289	dltB	putative D-alanine esterase for lipoteichoic acid and wall teichoic acid	-0.379177	0.997489	lmo0973
LM6179_2139		conserved protein of unknown function	-0.37658	0.997489	lmo1395
LM6179_1800		conserved protein of unknown function	-0.373219	0.997489	lmo2277
LM6179_0957		conserved membrane protein of unknown function	-0.368589	0.997489	lmo0647
LM6179_1850	yusH	putative glycine cleavage system protein H	-0.366781	0.997489	lmo2425
LM6179_2736	xpaC	putative phosphatase	-0.360823	0.997489	lmo1966
LM6179_1275	tagO	putative undecaprenyl-phosphate N-acetylglucosaminyl 1-phosphate transferase	-0.355698	0.997489	lmo0959
LM6179_2819		conserved protein of unknown function	-0.351218	0.997489	lmo2048
LM6179_0551		conserved protein of unknown function	-0.350911	0.997489	lmo0254
LM6179_1288	dltC	D-alanyl carrier protein	-0.349889	0.997489	lmo0972
LM6179_0223	rsmG	7-methylguanosine methyltransferase (16S rRNA, nucleotide G527)	-0.343513	0.997489	lmo2802
LM6179_3048	addB	ATP-dependent deoxyribonuclease (subunit B)	-0.342265	0.997489	lmo2268
LM6179_2422		Laminin-binding surface protein	-0.338085	0.997489	lmo1671
LM6179_2036	glnR	transcriptional regulator (nitrogen metabolism)	-0.334856	0.997489	lmo1298
LM6179_1119		DNA-binding protein	-0.331363	0.997489	lmo0806
LM6179_2242	greA	transcription elongation factor	-0.32615	0.997489	lmo1496
LM6179_0609	bbvIM	restriction modification system LmoJ2M	-0.325504	0.997489	#N/A
LM6179_2439	perR	transcriptional regulator (Fur family)	-0.323334	0.997489	lmo1683
LM6179_3010		putative Arsenate reductase	-0.317411	0.997489	lmo2230
LM6179_0552		putative Lipoprotein	-0.316656	0.997489	lmo0255
LM6179_0326		conserved exported protein of unknown function	-0.316614	0.997489	lmo0047
LM6179_1859		conserved exported protein of unknown function	-0.315727	0.997489	lmo2416
LM6179_1713		HD domain-containing protein	-0.31052	0.997489	lmo2491
LM6179_2979	ohrR	transcriptional regulator sensing organic peroxides	-0.307619	0.997489	lmo2200
LM6179_2749		conserved protein of unknown function	-0.303958	0.997489	lmo1979
LM6179_0214		putative Lipoprotein	-0.303718	0.997489	lmo2793
LM6179_2275		Preprotein translocase, YajC subunit	-0.301635	0.997489	lmo1529
LM6179_1142	fbp	fructose-1,6-bisphosphatase	-0.301174	0.997489	lmo0830
LM6179_1997	proB	Glutamate 5-kinase	-0.297529	0.997489	lmo1260
LM6179_1318		conserved protein of unknown function	-0.297081	0.997489	lmo1001
LM6179_1390	ylaN	conserved hypothetical protein	-0.296945	0.997489	lmo1070
LM6179_2077	rpmGA	ribosomal protein L33	-0.296727	0.997489	lmo1335
LM6179_2654	xpt	xanthine phosphoribosyltransferase	-0.293904	0.997489	lmo1885
LM6179_2918		conserved protein of unknown function	-0.290579	0.997489	lmo2142
LM6179_2852		conserved exported protein of unknown function	-0.29049	0.997489	lmo2080
LM6179_2682		conserved exported protein of unknown function	-0.288091	0.997489	lmo1913
LM6179_0852		conserved protein of unknown function	-0.287601	0.997489	lmo0547
LM6179_1575		Primase	-0.287163	0.997489	#N/A
LM6179_0794		conserved protein of unknown function	-0.280927	0.997489	lmo0497
LM6179_1902	yugI	putative RNA degradation protein; putative phosphorylase or nucleotidyl transferase	-0.278073	0.997489	lmo2369
LM6179_2512		conserved exported protein of unknown function	-0.27399	0.997489	lmo1752
LM6179_2836		conserved membrane protein of unknown function	-0.273495	0.997489	lmo2065
LM6179_0942		2-haloalkanoic acid dehalogenase	-0.27247	0.997489	lmo0635
LM6179_1084		Transcriptional regulator	-0.271662	0.997489	lmo0772
LM6179_0456	yazA	putative UvrC-Intron-type (URI) endonuclease	-0.270891	0.997489	lmo0166
LM6179_2970	spxA	redox-sensitive regulator enzyme	-0.267676	0.997489	lmo2191
LM6179_1315		conserved membrane protein of unknown function	-0.267289	0.997489	lmo0998
LM6179_3001		conserved protein of unknown function	-0.26727	0.997489	lmo2221
LM6179_1278	lemA	Protein LemA	-0.26681	0.997489	lmo0962
LM6179_0128		Peptidoglycan anchored protein	-0.265512	0.997489	lmo2714
LM6179_1986		conserved protein of unknown function	-0.265485	0.997489	LISIN_1293
LM6179_2324	accD	acetyl-CoA carboxylase (carboxyltransferase beta subunit)	-0.26503	0.997489	lmo1573
LM6179_0511	coaX	pantothenate kinase	-0.264389	0.997489	lmo0221
LM6179_2238	yqeG	putative hydrolase	-0.264045	0.997489	lmo1492
LM6179_1265		conserved exported protein of unknown function	-0.26293	0.997489	lmo0951
LM6179_1638		conserved protein of unknown function	-0.262413	0.997489	lmo2562
LM6179_2416		conserved membrane protein of unknown function	-0.25809	0.997489	lmo1665
LM6179_1823	yvaK	carboxylesterase	-0.257326	0.997489	lmo2450
LM6179_1270		conserved protein of unknown function	-0.255257	0.997489	lmo0955
LM6179_1260		conserved protein of unknown function	-0.254918	0.997489	lmo0946
LM6179_1647		Glycosyl transferase	-0.25435	0.997489	lmo2555
LM6179_0393		conserved protein of unknown function	-0.253878	0.997489	lmo0099
LM6179_2632		conserved exported protein of unknown function	-0.252475	0.997489	lmo1862
LM6179_1870	yutD	conserved hypothetical protein	-0.251372	0.997489	lmo2402
LM6179_1294	yjcH	putative hydrolase	-0.251069	0.997489	lmo0977
LM6179_1687	yvyE	putative translation regulator	-0.250752	0.997489	lmo2516
LM6179_2232	rsfS	ribosomal silencing factor	-0.249571	0.997489	lmo1486
LM6179_2166		conserved membrane protein of unknown function	-0.248657	0.997489	lmo1422
LM6179_1393	yvrC	Uncharacterized ABC transporter substrate-binding lipoprotein yvrC	-0.247162	0.997489	lmo1073
LM6179_0531	yacL	putative membrane protein	-0.244953	0.997489	lmo0234
LM6179_2569		exported protein of unknown function	-0.243722	0.997489	lmo1799
LM6179_0845	pbpX	putative penicillin-binding protein pbpX	-0.243668	0.997489	lmo0540
LM6179_2967	pepF	oligoendopeptidase F	-0.243563	0.997489	lmo2188
LM6179_2506		ABC transporter	-0.243513	0.997489	lmo1746
LM6179_2276	tgt	tRNA-guanine transglycosylase	-0.24176	0.997489	lmo1530
LM6179_1838		conserved protein of unknown function	-0.241536	0.997489	lmo2437
LM6179_1964		Gp15	-0.239857	0.997489	#N/A
LM6179_0656	yhhX	Uncharacterized oxidoreductase yhhX	-0.238207	0.997489	lmo0356
LM6179_0483		conserved exported protein of unknown function	-0.237689	0.997489	lmo0193
LM6179_2136		Zinc metallopeptidase	-0.237191	0.997489	lmo1392
LM6179_2690	ypiB	conserved hypothetical protein	-0.236965	0.997489	lmo1921
LM6179_2094	yqhL	putative sulfur transferase	-0.23693	0.997489	lmo1351
LM6179_0206	katX	major catalase in spores	-0.236764	0.997489	lmo2785
LM6179_2402	exp	putative ABC transporter ATP-binding protein exp8	-0.236139	0.997489	lmo1651
LM6179_0125		conserved protein of unknown function	-0.235912	0.997489	lmo2710
LM6179_1985		conserved protein of unknown function	-0.235669	0.997489	lmo1251
LM6179_2858		conserved protein of unknown function	-0.233523	0.997489	lmo2086
LM6179_1038		Predicted protein	-0.233391	0.997489	#N/A
LM6179_2165	bilEA	BilEA	-0.233313	0.997489	lmo1421
LM6179_1719	yvlC	putative regulator (stress mediated)	-0.233061	0.997489	lmo2485
LM6179_1581		conserved protein of unknown function	-0.232163	0.997489	#N/A
LM6179_0562		conserved protein of unknown function	-0.231803	0.997489	#N/A
LM6179_1042		conserved protein of unknown function	-0.231738	0.997489	lmo0730
LM6179_2823	coaD	phosphopantetheine adenylyltransferase	-0.231036	0.997489	lmo2052
LM6179_0417		conserved protein of unknown function	-0.229557	0.997489	lmo0123
LM6179_2978	ohrA	peroxiredoxin	-0.227014	0.997489	lmo2199
LM6179_2272	yrvD	conserved hypothetical protein	-0.226543	0.997489	lmo1526
LM6179_2672		conserved exported protein of unknown function	-0.2262	0.997489	lmo1903
LM6179_0455	yabB	putative methyltransferase	-0.225644	0.997489	lmo0165
LM6179_1881	yumC	ferredoxin-NADP+ reductase	-0.225423	0.997489	lmo2390
LM6179_1842		Tributyrin esterase	-0.223681	0.997489	lmo2433
LM6179_2598	yloC	conserved hypothetical protein	-0.223184	0.997489	lmo1828
LM6179_2460	fosX	Fosfomycin resistance protein fosX	-0.222928	0.997489	lmo1702
LM6179_2681		GGDEF domain-containing protein	-0.220435	0.997489	lmo1912
LM6179_2685		Beta-lactamase	-0.219883	0.997489	lmo1916
LM6179_3041	yitW	conserved hypothetical protein	-0.219025	0.997489	lmo2261
LM6179_2031	glpD	glycerol-3-phosphate oxidase	-0.218988	0.997489	lmo1293
LM6179_0089	uvrX	putative UV-damage repair protein uvrX	-0.217855	0.997489	lmo2676
LM6179_2228		ComEC	-0.217536	0.997489	lmo1482
LM6179_2399	plsC	1-acyl-sn-glycerol-3-phosphate acyltransferase	-0.216548	0.997489	lmo1647
LM6179_0761		M protein trans-acting positive regulator (MGA)	-0.216394	0.997489	lmo0459
LM6179_3035	pbuO	hypoxanthine/guanine permease	-0.216321	0.997489	lmo2254
LM6179_0541	secE	preprotein translocase subunit	-0.216258	0.997489	lmo0245
LM6179_1979		conserved protein of unknown function	-0.216121	0.997489	lmo1245
LM6179_2617	mntA	Manganese-binding lipoprotein mntA	-0.215953	0.997489	lmo1847
LM6179_1400		Minor teichoic acids biosynthesis protein GgaB	-0.215788	0.997489	lmo1080
LM6179_0448		conserved protein of unknown function	-0.214851	0.997489	lmo0158
LM6179_1395	tagH	Teichoic acids export ATP-binding protein TagH	-0.214235	0.997489	lmo1075
LM6179_2009	sipS	type I signal peptidase	-0.214011	0.997489	lmo1271
LM6179_1720	yvlD	putative integral inner membrane protein	-0.213559	0.997489	lmo2484
LM6179_3044	yitT	putative integral inner membrane protein	-0.213405	0.997489	lmo2264
LM6179_0423		N-acetylmuramoyl-L-alanine amidase	-0.213039	0.997489	lmo0129
LM6179_1323	dapX	N-acetyl-L,L-diaminopimelate aminotransferase	-0.212714	0.997489	lmo1006
LM6179_1341		conserved membrane protein of unknown function	-0.212326	0.997489	lmo1024
LM6179_2033	hfq	Hfq RNA chaperone	-0.212201	0.997489	lmo1295
LM6179_1404		dTDP-4-dehydrorhamnose reductase	-0.210971	0.997489	lmo1084
LM6179_1744		Gp33	-0.210829	0.997489	#N/A
LM6179_1111	lysP	lysine transporter	-0.209783	0.997489	lmo0798
LM6179_2207	era	GTP-binding protein	-0.208804	0.997489	lmo1462
LM6179_0590	metQ	DL-methionine transporter subunit ; periplasmic-binding component of ABC superfamily	-0.207912	0.997489	lmo0285
LM6179_0509	tilS/hprT	Bifunctional protein tilS/hprT [Includes: tRNA(Ile)-lysidine synthase ; Hypoxanthine-guanine phosphoribosyltransferase]	-0.207757	0.997489	lmo0219
LM6179_1882	yumB	putative NAD-disulfide oxidoreductase	-0.206903	0.997489	lmo2389
LM6179_1061	ygzD	Uncharacterized HTH-type transcriptional regulator ygzD	-0.205477	0.997489	lmo0749
LM6179_2713		conserved protein of unknown function	-0.204837	0.997489	lmo1943
LM6179_2162		Type I phosphodiesterase/nucleotide pyrophosphatase	-0.204091	0.997489	lmo1418
LM6179_1820		Carboxylesterase	-0.204045	0.997489	lmo2452
LM6179_2005		conserved protein of unknown function	-0.203983	0.997489	#N/A
LM6179_1342		conserved membrane protein of unknown function	-0.203351	0.997489	lmo1025
LM6179_2401	ccdC	Protein CcdC	-0.202666	0.997489	lmo1650
LM6179_0067	rpsL	ribosomal protein S12 (BS12)	-0.202508	0.997489	lmo2656
LM6179_1550		Gp35	-0.202224	0.997489	#N/A
LM6179_0190		conserved membrane protein of unknown function	-0.202073	0.997489	lmo2768
LM6179_1549		Integrase	-0.202005	0.997489	#N/A
LM6179_2945		conserved protein of unknown function	-0.20191	0.997489	lmo2167
LM6179_2079		Rhomboid family protein	-0.20155	0.997489	lmo1337
LM6179_2931	nrdA	Ribonucleoside-diphosphate reductase subunit alpha	-0.200737	0.997489	lmo2155
LM6179_1545	racE	glutamate racemase	-0.200711	0.997489	lmo1237
LM6179_0452	holB	DNA polymerase III delta' subunit	-0.200042	0.997489	lmo0162
LM6179_2563		conserved protein of unknown function	-0.199982	0.997489	lmo1794
LM6179_2843	rex	transcription repressor of cydABCD and yjlC-ndh expression	-0.199669	0.997489	lmo2072
LM6179_misc_RNA_20		L21_leader	-0.198634	0.997489	#N/A
LM6179_2029	oatA	peptidoglycan O-acetyltransferase	-0.198065	0.997489	lmo1291
LM6179_2078		conserved protein of unknown function	-0.197649	0.997489	lmo1336
LM6179_2041		Acetyltransferase	-0.197636	0.997489	lmo1301
LM6179_1250	trmL	tRNA (cytidine(34)-2'-O)-methyltransferase TrmL	-0.197116	0.997489	lmo0935
LM6179_0933	ykoS	Uncharacterized membrane protein ykoS	-0.196948	0.997489	lmo0626
LM6179_2969	mecA	adaptor protein controlling oligomerization of the AAA+ protein ClpC	-0.196636	0.997489	lmo2190
LM6179_1518		conserved membrane protein of unknown function	-0.195929	0.997489	lmo1211
LM6179_1495		conserved protein of unknown function	-0.195862	0.997489	lmo1188
LM6179_0295	qoxD	cytochrome aa3-600 quinol oxidase (subunit IV)	-0.195775	0.997489	lmo0016
LM6179_1534		Membrane protein	-0.194967	0.997489	lmo1226
LM6179_1384		Predicted protein	-0.19469	0.997489	#N/A
LM6179_1984		conserved membrane protein of unknown function	-0.194311	0.997489	lmo1250
LM6179_2047	yneF	conserved hypothetical protein	-0.194229	0.997489	lmo1306
LM6179_1388		conserved exported protein of unknown function	-0.193851	0.997489	lmo1068
LM6179_1242	ltaSA	exported glycerol phosphate lipoteichoic acid synthetase and anion-binding protein	-0.193718	0.997489	lmo0927
LM6179_0283		conserved protein of unknown function	-0.193481	0.997489	lmo0004
LM6179_0691		conserved membrane protein of unknown function	-0.192845	0.997489	lmo0388
LM6179_0984		conserved protein of unknown function	-0.19188	0.997489	lmo0673
LM6179_0292	qoxA	cytochrome aa3-600 quinol oxidase (subunit II)	-0.190237	0.997489	lmo0013
LM6179_1300	gpo	Glutathione peroxidase	-0.190136	0.997489	lmo0983
LM6179_1326	ykuL	conserved hypothetical protein	-0.18996	0.997489	lmo1009
LM6179_0041	rplW	ribosomal protein L23	-0.189209	0.997489	lmo2630
LM6179_2691	ypiA	conserved hypothetical protein	-0.188759	0.997489	lmo1922
LM6179_2138	ymfI	putative oxidoreductase	-0.188579	0.997489	lmo1394
LM6179_2428	menA	putative 1,4-dihydroxy-2-naphthoate octaprenyltransferase	-0.188539	0.997489	lmo1677
LM6179_2231	yqeM	conserved hypothetical protein	-0.188407	0.997489	lmo1485
LM6179_1684	tagO	UDP-N-acetylglucosamine:undecaprenyl-P N-acetylglucosaminyl-1-P transferase	-0.188253	0.997489	lmo2519
LM6179_2566	rpsP	ribosomal protein S16 (BS17)	-0.188155	0.997489	lmo1797
LM6179_0986		conserved protein of unknown function	-0.187928	0.997489	lmo0675
LM6179_0508	yabR	putative RNA degradation protein; polyribonucleotide nucleotidyltransferase or phosphorylase	-0.187533	0.997489	lmo0218
LM6179_2930	nrdB	Ribonucleoside-diphosphate reductase subunit beta	-0.187513	0.997489	lmo2154
LM6179_1658	tdk	Thymidine kinase	-0.187373	0.997489	lmo2544
LM6179_1552		Rep protein	-0.186696	0.997489	#N/A
LM6179_2657	gpsB	cell division protein	-0.186681	0.997489	lmo1888
LM6179_1475	pduW	acetate kinase	-0.186504	0.997489	lmo1168
LM6179_2505	bceR	two-component response regulator controlling resistance to antibiotics affecting the envelope [YtsB]	-0.186454	0.997489	lmo1745
LM6179_1542	uvrC	excinuclease ABC (subunit C)	-0.185976	0.997489	lmo1234
LM6179_1852		Cation efflux family protein	-0.18574	0.997489	lmo2423
LM6179_0978	yadG	putative transporter subunit: ATP-binding component of ABC superfamily	-0.185431	0.997489	lmo0667
LM6179_0697		NLP/P60 family protein	-0.184923	0.997489	lmo0394
LM6179_misc_RNA_3		PyrR	-0.184485	0.997489	#N/A
LM6179_1204	rsbS	antagonist of RsbT	-0.184447	0.997489	lmo0890
LM6179_2828	ctaB	protoheme IX farnesyltransferase 2	-0.183788	0.997489	lmo2057
LM6179_2373		MutT/nudix family protein	-0.183403	0.997489	lmo1621
LM6179_2975		Peptide binding protein OppA	-0.182423	0.997489	lmo2196
LM6179_2988		Hydrolase	-0.182406	0.997489	lmo2208
LM6179_2572	ylxM	conserved hypothetical protein	-0.182069	0.997489	lmo1802
LM6179_0009	rplM	ribosomal protein L13	-0.181397	0.997489	lmo2597
LM6179_0610		restriction modification system LmoJ2R	-0.181219	0.997489	#N/A
LM6179_1376		Lactate/malate dehydrogenase family protein	-0.1808	0.997489	lmo1057
LM6179_0931	yycN	Uncharacterized N-acetyltransferase YycN	-0.179977	0.997489	lmo0624
LM6179_2833		Copper resistance domain-containing protein	-0.178054	0.997489	lmo2062
LM6179_2614	lspA	signal peptidase II	-0.177756	0.997489	lmo1844
LM6179_1125	cah	Carbonic anhydrase	-0.176961	0.997489	lmo0811
LM6179_tRNA17		Thr tRNA	-0.176342	0.997489	#N/A
LM6179_1652	yfdH	bactoprenol glucosyl transferase; CPS-53 (KpLE1) prophage	-0.175981	0.997489	lmo2550
LM6179_1648		conserved protein of unknown function	-0.174909	0.997489	lmo2554
LM6179_2667		conserved protein of unknown function	-0.174273	0.997489	lmo1898
LM6179_2889	bceA	bacitracin ABC efflux transporter (ATP-binding protein)	-0.174228	0.997489	lmo2114
LM6179_1685		conserved exported protein of unknown function	-0.174173	0.997489	lmo2518
LM6179_0263		conserved protein of unknown function	-0.173794	0.997489	lmo2843
LM6179_2832	ycnI	conserved hypothetical protein	-0.173048	0.997489	lmo2061
LM6179_2989		conserved protein of unknown function	-0.172702	0.997489	lmo2209
LM6179_2790	divIVA	cell-division initiation protein	-0.172161	0.997489	lmo2020
LM6179_2806	divIB	Cell division protein DivIB	-0.172009	0.997489	lmo2034
LM6179_1403	spsJ	dTDP-glucose 4,6-dehydratase	-0.17147	0.997489	lmo1083
LM6179_1269		conserved exported protein of unknown function	-0.171421	0.997489	lmo0954
LM6179_0288	speG	spermidine N1-acetyltransferase	-0.171397	0.997489	lmo0009
LM6179_2191		Zinc ABC transporter	-0.171293	0.997489	lmo1446
LM6179_2747	rnz	ribonuclease Z	-0.171221	0.997489	lmo1977
LM6179_0063		conserved protein of unknown function	-0.171206	0.997489	lmo2652
LM6179_1293		Acetyltransferase	-0.170552	0.997489	lmo0976
LM6179_1401	spsI	glucose-1-phosphate thymidylyltransferase	-0.170273	0.997489	lmo1081
LM6179_1154		Cell wall surface anchor family protein	-0.170167	0.997489	lmo0842
LM6179_0901		conserved membrane protein of unknown function	-0.170139	0.997489	lmo0596
LM6179_2229		ComEB	-0.169746	0.997489	lmo1483
LM6179_1406	ispD	putative 2-C-methyl-D-erythritol 4-phosphate cytidylyltransferase 2	-0.169675	0.997489	lmo1086
LM6179_1383		Magnesium transporter CorA family protein	-0.169626	0.997489	lmo1064
LM6179_0923		Glycerophosphoryl diester phosphodiesterase	-0.169625	0.997489	lmo0616
LM6179_0209		Transcriptional antiterminator	-0.169512	0.997489	lmo2788
LM6179_1976	ydeI	conserved hypothetical protein	-0.169077	0.997489	lmo1242
LM6179_2660	recU	Holliday junction resolvase	-0.168788	0.997489	lmo1891
LM6179_0144		HAD-superfamily hydrolase, subfamily IA, variant 1	-0.168531	0.997489	lmo2730
LM6179_1688	degU	two-component response regulator	-0.168168	0.997489	lmo2515
LM6179_3029	ykaA	putative Pit accessory protein	-0.167875	0.997489	lmo2248
LM6179_2190	zur	transcriptional regulator (Fur family)	-0.167174	0.997489	lmo1445
LM6179_2442	ygaE	putative membrane protein	-0.166766	0.997489	lmo1686
LM6179_1373	pdhC	pyruvate dehydrogenase (dihydrolipoamide acetyltransferase E2 subunit)	-0.166698	0.997489	lmo1054
LM6179_0274	oxaAA	Sec-independent factor for membrane protein insertion (YidC/SpoIIIJ family)	-0.166367	0.997489	lmo2854
LM6179_2851		conserved exported protein of unknown function	-0.166338	0.997489	lmo2079
LM6179_1207	rsbV	anti-anti-sigma factor (antagonist of RsbW)	-0.166034	0.997489	lmo0893
LM6179_2710	ansA	L-asparaginase	-0.165325	0.997489	lmo1940
LM6179_2835	mscL	large conductance mechanosensitive channel protein	-0.165321	0.997489	lmo2064
LM6179_1001	flaA	Flagellin	-0.164883	0.997489	lmo0690
LM6179_2977	trpS	tryptophanyl-tRNA synthetase	-0.164703	0.997489	lmo2198
LM6179_2840	groES	chaperonin small subunit	-0.164251	0.997489	lmo2069
LM6179_1169		Hydrolase	-0.16396	0.997489	lmo0857
LM6179_0925		conserved membrane protein of unknown function	-0.162923	0.997489	lmo0618
LM6179_0707		conserved membrane protein of unknown function	-0.162874	0.997489	lmo0404
LM6179_2227	holA	DNA polymerase delta subunit	-0.162775	0.997489	lmo1481
LM6179_0215	noc	DNA-binding protein Spo0J-like	-0.162075	0.997489	lmo2794
LM6179_2535	purK	N5-carboxyaminoimidazole ribonucleotide synthase	-0.162031	0.997489	lmo1774
LM6179_0460		conserved protein of unknown function	-0.161121	0.997489	lmo0170
LM6179_2972		fragment of putative oligopeptide transport protein (ABC superfamily, atp_bind) (part 1)	-0.160609	0.997489	lmo2193
LM6179_1863	sufU	iron-sulfur cluster assembly scaffold protein	-0.160368	0.997489	lmo2412
LM6179_2283	obg	GTPase involved in cell partioning and DNA repair	-0.159676	0.997489	lmo1537
LM6179_0321	dedA	conserved hypothetical protein; putative inner membrane protein	-0.159073	0.997489	lmo0042
LM6179_2185		conserved membrane protein of unknown function	-0.158723	0.997489	lmo1440
LM6179_2508		conserved protein of unknown function	-0.158174	0.997489	lmo1748
LM6179_2445	mutY	A/G-specific adenine glycosylase or DNA-(apurinic or apyrimidinic site) lyase	-0.157697	0.997489	lmo1689
LM6179_2206		conserved protein of unknown function	-0.157313	0.997489	lmo1461
LM6179_1405		conserved protein of unknown function	-0.156962	0.997489	lmo1085
LM6179_2200	dnaG	DNA primase	-0.155773	0.997489	lmo1455
LM6179_2007	sipT	type I signal peptidase	-0.155722	0.997489	lmo1269
LM6179_0579		conserved protein of unknown function	-0.15464	0.997489	lmo0274
LM6179_0842		N-carbamoyl-L-amino acid hydrolase (L-carbamoylase)	-0.154373	0.997489	lmo0537
LM6179_2653	pbuX	xanthine permease	-0.154352	0.997489	lmo1884
LM6179_2551	rplT	ribosomal protein L20	-0.154153	0.997489	lmo1783
LM6179_0273	jag	SpoIIIJ-associated RNA/ssDNA-binding protein	-0.153138	0.997489	lmo2853
LM6179_0503	pth	peptidyl-tRNA hydrolase	-0.152697	0.997489	lmo0213
LM6179_0121		conserved exported protein of unknown function	-0.152133	0.997489	lmo2706
LM6179_1014		UDP-N-acetylenolpyruvoylglucosamine reductase	-0.15177	0.997489	lmo0703
LM6179_0706		conserved membrane protein of unknown function	-0.150848	0.997489	lmo0403
LM6179_rli55_short		LM6179_rli55_short	-0.150138	0.997489	#N/A
LM6179_0127		Secreted protein with 1 GW repeat-containing protein	-0.150013	0.997489	lmo2713
LM6179_1321		conserved membrane protein of unknown function	-0.149981	0.997489	lmo1004
LM6179_0281	dnaN	DNA polymerase III (beta subunit)	-0.149799	0.997489	lmo0002
LM6179_0652		Transcriptional regulator	-0.149455	0.997489	lmo0352
LM6179_2814	mraZ	putative protein involved in cell division or replication	-0.149311	0.997489	lmo2042
LM6179_2503		conserved protein of unknown function	-0.149078	0.997489	lmo1743
LM6179_2841		conserved membrane protein of unknown function	-0.148987	0.997489	lmo2070
LM6179_2296	qacH	Quaternary ammonium compound-resistance protein qacH	-0.1489	0.997489	#N/A
LM6179_2095		conserved protein of unknown function	-0.148811	0.997489	lmo1352
LM6179_0275	rnpA	protein component of ribonuclease P (RNase P) (substrate specificity)	-0.148193	0.997489	lmo2855
LM6179_1398	gtaB	UTP-glucose-1-phosphate uridylyltransferase	-0.147966	0.997489	lmo1078
LM6179_2524	yerC	conserved hypothetical protein	-0.147763	0.997489	lmo1763
LM6179_2459		conserved protein of unknown function	-0.147028	0.997489	lmo1701
LM6179_1082		conserved protein of unknown function	-0.145914	0.997489	lmo0770
LM6179_1621		conserved exported protein of unknown function	-0.145672	0.997489	lmo2578
LM6179_1686		Acetyltransferase, GNAT family protein	-0.145414	0.997489	lmo2517
LM6179_misc_RNA_38		T-box	-0.145373	0.997489	#N/A
LM6179_0120		conserved protein of unknown function	-0.145219	0.997489	lmo2705
LM6179_2184	sodA	superoxide dismutase	-0.145209	0.997489	lmo1439
LM6179_2905	ydaO	putative metabolite transporter	-0.144527	0.997489	lmo2130
LM6179_2159	mvaS	Hydroxymethylglutaryl-CoA synthase	-0.142627	0.997489	lmo1415
LM6179_3046		Fumarylacetoacetate hydrolase family protein	-0.142491	0.997489	lmo2266
LM6179_2831		MOSC domain-containing protein	-0.142374	0.997489	lmo2060
LM6179_tRNA18		Tyr tRNA	-0.142213	0.997489	#N/A
LM6179_0276	rpmH	ribosomal protein L34	-0.142152	0.997489	lmo2856
LM6179_0407		conserved protein of unknown function	-0.142145	0.997489	lmo0113
LM6179_2235	yqeI	putative RNA-binding protein	-0.142099	0.997489	lmo1489
LM6179_1015		conserved protein of unknown function	-0.141846	0.997489	lmo0704
LM6179_2291	minC	putative septum site-determining protein MinC	-0.141258	0.997489	lmo1545
LM6179_1411		conserved protein of unknown function	-0.141034	0.997489	lmo1091
LM6179_1740		Gp33	-0.140784	0.997489	#N/A
LM6179_2371	dat	D-alanine aminotransferase	-0.140534	0.997489	lmo1619
LM6179_1183		conserved protein of unknown function	-0.139507	0.997489	lmo0869
LM6179_3000	yhaM	3'-5' exonuclease	-0.139422	0.997489	lmo2220
LM6179_1391	ftsW	cell-division protein	-0.139093	0.997489	lmo1071
LM6179_2290	minD	ATPase activator of MinC	-0.138998	0.997489	lmo1544
LM6179_2610	pyrR	transcriptional attenuator and uracil phosphoribosyltransferase activity	-0.138935	0.997489	lmo1840
LM6179_1112	ytvA	blue light GTP-binding receptor	-0.138715	0.997489	lmo0799
LM6179_2709	cmk	cytidylate kinase	-0.137712	0.997489	lmo1939
LM6179_2266	hisS	histidyl-tRNA synthetase	-0.137504	0.997489	lmo1520
LM6179_1999		Transcriptional regulator	-0.137127	0.997489	lmo1262
LM6179_2680		conserved membrane protein of unknown function	-0.13702	0.997489	lmo1911
LM6179_2074	rsgA	putative ribosome biogenesis GTPase RsgA 1	-0.136687	0.997489	lmo1332
LM6179_2517	yerH	putative lipoprotein	-0.136462	0.997489	lmo1757
LM6179_1378		conserved protein of unknown function	-0.136447	0.997489	lmo1059
LM6179_0021	infA	initiation factor IF-I	-0.136043	0.997489	lmo2610
LM6179_0480	ispE	4-(cytidine 5'-diphospho)-2-C-methyl-D-erythritol kinase	-0.135934	0.997489	lmo0190
LM6179_0420		conserved protein of unknown function	-0.13587	0.997489	lmo0126
LM6179_0479	veg	conserved hypothetical protein	-0.135007	0.997489	lmo0189
LM6179_0262	ycjW	putative DNA-binding transcriptional regulator	-0.134947	0.997489	lmo2842
LM6179_2172	opuCA	glycine betaine/carnitine/choline/choline sulfate ABC transporter (ATP-binding protein)	-0.134892	0.997489	lmo1428
LM6179_1325	ykuJ	putative RNA-specific modification enzyme	-0.134717	0.997489	lmo1008
LM6179_2827	ylbC	conserved hypothetical protein	-0.134369	0.997489	lmo2056
LM6179_2375		conserved membrane protein of unknown function	-0.133721	0.997489	lmo1623
LM6179_1858	metQ	methionine ABC transporter, substrate binding lipoprotein	-0.132893	0.997489	lmo2417
LM6179_0188		Phosphosugar-binding transcriptional regulator	-0.132554	0.997489	lmo2766
LM6179_1443		Cell wall surface anchor family protein	-0.131863	0.997489	lmo1136
LM6179_2163	ydbI	putative integral inner membrane protein	-0.131723	0.997489	lmo1419
LM6179_0244		D-isomer specific 2-hydroxyacid dehydrogenase	-0.13085	0.997489	lmo2824
LM6179_0806	prs	phosphoribosylpyrophosphate synthetase	-0.130769	0.997489	lmo0509
LM6179_1006		conserved protein of unknown function	-0.130472	0.997489	lmo0695
LM6179_0814		conserved exported protein of unknown function	-0.129988	0.997489	lmo0516
LM6179_2305		Uroporphyrinogen-III synthase	-0.12946	0.997489	lmo1555
LM6179_2520	pcrB	heptaprenylglyceryl-phosphate synthase	-0.128999	0.997489	lmo1760
LM6179_2247	yrzB	putative anti-sigma factor	-0.128744	0.997489	lmo1501
LM6179_2403	yheI	ABC transporter (ATP-binding protein) involved in the signalling pathway that activates KinA during sporulation initiation	-0.128056	0.997489	lmo1652
LM6179_1641	pyrG	CTP synthetase	-0.127946	0.997489	lmo2559
LM6179_3055	pepC	Aminopeptidase C	-0.127866	0.997489	lmo2338
LM6179_2669	panD	aspartate 1-decarboxylase	-0.127266	0.997489	lmo1900
LM6179_2137	ymfH	putative processing protease	-0.127239	0.997489	lmo1393
LM6179_2818		Predicted protein	-0.126467	0.997489	LISIN_2109
LM6179_1217	gmuR	transcriptional regulator (GntR family)	-0.126197	0.997489	lmo0902
LM6179_2140	pgsA	CDP-diacylglycerol-glycerol-3-phosphate 3-phosphatidyltransferase	-0.12514	0.997489	lmo1396
LM6179_2627	yozE	conserved hypothetical protein	-0.124552	0.997489	lmo1857
LM6179_2274		conserved protein of unknown function	-0.123694	0.997489	lmo1528
LM6179_1683	menC	o-succinylbenzoate synthase	-0.123508	0.997489	lmo2520
LM6179_0467	metS	methionyl-tRNA synthetase	-0.123329	0.997489	lmo0177
LM6179_1436		conserved exported protein of unknown function	-0.12301	0.997489	#N/A
LM6179_2176	ykpA	ABC efflux transporter (ATP-binding protein)	-0.122604	0.997489	lmo1431
LM6179_0554		protein of unknown function	-0.122575	0.997489	#N/A
LM6179_1259		conserved exported protein of unknown function	-0.122419	0.997489	lmo0945
LM6179_0932		conserved protein of unknown function	-0.122124	0.997489	lmo0625
LM6179_0671	yeeI	conserved hypothetical protein	-0.121223	0.997489	lmo0369
LM6179_1402	rmlC	dTDP-4-deoxyrhamnose-3,5-epimerase	-0.120787	0.997489	lmo1082
LM6179_1807		conserved protein of unknown function	-0.120666	0.997489	lmo2465
LM6179_0966	yozB	putative integral inner membrane protein	-0.120218	0.997489	lmo0656
LM6179_1117		conserved protein of unknown function	-0.119936	0.997489	lmo0804
LM6179_1272	nagBA	N-acetylglucosamine-6-phosphate isomerase	-0.119915	0.997489	lmo0957
LM6179_3019		conserved membrane protein of unknown function	-0.11983	0.997489	lmo2239
LM6179_2684	malS	putative NAD-dependent malic enzyme 3	-0.119667	0.997489	lmo1915
LM6179_2974	oppB	oligopeptide ABC transporter (permease)	-0.119475	0.997489	lmo2195
LM6179_0908		conserved membrane protein of unknown function	-0.119362	0.997489	lmo0603
LM6179_2038	ydfA	putative metal-anion antiporter protein	-0.118934	0.997489	lmo1300
LM6179_misc_RNA_11		L19_leader	-0.118923	0.997489	#N/A
LM6179_1210		putative Sigma-B negative effector	-0.118291	0.997489	lmo0896
LM6179_1295	ilvE	Branched-chain-amino-acid aminotransferase	-0.117778	0.997489	lmo0978
LM6179_1397		conserved protein of unknown function	-0.117619	0.997489	lmo1077
LM6179_1026		Flagellar assembly protein H	-0.117464	0.997489	lmo0715
LM6179_2903	mdxR	transcriptional activator of the maltodextrin operon (LacI family)	-0.117449	0.997489	lmo2128
LM6179_0192	gshAB	Glutathione biosynthesis bifunctional protein gshAB [Includes: Glutamate--cysteine ligase ; Glutathione synthetase]	-0.117179	0.997489	lmo2770
LM6179_0900	metY	homocysteine synthase	-0.116884	0.997489	lmo0595
LM6179_0046		1,4-dihydroxy-2-naphthoate octaprenyltransferase	-0.116829	0.997489	lmo2635
LM6179_2307	hemA	glutamyl-tRNA reductase	-0.116642	0.997489	lmo1557
LM6179_2735	nudF	ADP-ribose pyrophosphatase	-0.116628	0.997489	lmo1965
LM6179_2413	ytqB	putative RNA methylase	-0.11604	0.997489	lmo1662
LM6179_1299	yhfE	putative endoglucanase	-0.114799	0.997489	lmo0982
LM6179_2631		conserved protein of unknown function	-0.114724	0.997489	lmo1861
LM6179_1280		conserved protein of unknown function	-0.1145	0.997489	lmo0964
LM6179_0323	rpsF	ribosomal protein S6 (BS9)	-0.113848	0.997489	lmo0044
LM6179_2973	oppC	oligopeptide ABC transporter (permease)	-0.113594	0.997489	lmo2194
LM6179_2884		conserved protein of unknown function	-0.11332	0.997489	lmo2109
LM6179_2097	yqhT	putative aminopeptidase	-0.113249	0.997489	lmo1354
LM6179_2013	topA	DNA topoisomerase I	-0.113184	0.997489	lmo1275
LM6179_1712		conserved membrane protein of unknown function	-0.112731	0.997489	lmo2492
LM6179_1916		Transcriptional regulator	-0.112634	0.997489	#N/A
LM6179_3047	addA	ATP-dependent deoxyribonuclease (subunit A)	-0.11239	0.997489	lmo2267
LM6179_1343	lytR	Transcriptional regulator lytR	-0.112322	0.997489	lmo1026
LM6179_3045		conserved membrane protein of unknown function	-0.111973	0.997489	lmo2265
LM6179_2295		Transcriptional regulator	-0.111625	0.997489	#N/A
LM6179_0506	hslR	ribosomal RNA binding protein involved in 50S recycling; heat shock protein	-0.111434	0.997489	lmo0216
LM6179_1371	pdhA	pyruvate dehydrogenase (E1 alpha subunit)	-0.110945	0.997489	lmo1052
LM6179_2677		conserved protein of unknown function	-0.110525	0.997489	lmo1908
LM6179_0141		Transcriptional regulator, Fis family protein	-0.110274	0.997489	lmo2727
LM6179_2590	prkC	protein kinase	-0.110205	0.997489	lmo1820
LM6179_2349	ccpA	transcriptional regulator (Lacl family)	-0.109648	0.997489	lmo1599
LM6179_0426	IMPDH	Inosine-5'-monophosphate dehydrogenase	-0.109323	0.997489	lmo0132
LM6179_1181		conserved membrane protein of unknown function	-0.109172	0.997489	lmo0867
LM6179_0902		Cyclic nucleotide-binding protein	-0.10862	0.997489	lmo0597
LM6179_1864	sufB	FeS cluster formation protein	-0.108601	0.997489	lmo2411
LM6179_2249	yrzL	conserved hypothetical protein	-0.108445	0.997489	lmo1503
LM6179_0197		conserved membrane protein of unknown function	-0.107924	0.997489	lmo2777
LM6179_0334	purA	adenylosuccinate synthetase	-0.107814	0.997489	lmo0055
LM6179_3042	yitV	putative hydrolase	-0.107153	0.997489	lmo2262
LM6179_1998		conserved membrane protein of unknown function	-0.106569	0.997489	lmo1261
LM6179_2376	ytgP	putative enzyme involved in polysaccharide biosynthesis	-0.106448	0.997489	lmo1624
LM6179_0176		Hydrolase	-0.106444	0.997489	lmo2755
LM6179_2824	rsmD	putative ribosomal RNA small subunit methyltransferase D	-0.1064	0.997489	lmo2053
LM6179_2216	rsmE	methylase of U1498 in 16S rRNA	-0.106104	0.997489	lmo1470
LM6179_0754		conserved protein of unknown function	-0.105798	0.997489	lmo0453
LM6179_0544	rplK	ribosomal protein L11 (BL11)	-0.105681	0.997489	lmo0248
LM6179_0245	serC	phosphoserine aminotransferase	-0.10551	0.997489	lmo2825
LM6179_2210	yqfG	putative metal-dependent hydrolase	-0.10551	0.997489	lmo1465
LM6179_2883		N-acetylglucosamine-6-phosphate deacetylase	-0.10523	0.997489	lmo2108
LM6179_1739		conserved protein of unknown function	-0.104849	0.997489	#N/A
LM6179_2504		conserved protein of unknown function	-0.104362	0.997489	lmo1744
LM6179_0700		conserved protein of unknown function	-0.104095	0.997489	lmo0397
LM6179_2711		conserved protein of unknown function	-0.104022	0.997489	lmo1941
LM6179_1693	hpf	ribosome-associated sigma 54 modulation protein	-0.103118	0.997489	lmo2511
LM6179_2564	yvdE	putative glutamine amidotransferase-like protein yvdE	-0.10303	0.997489	lmo1795
LM6179_2220	grpE	nucleotide exchange factor for DnaK activity	-0.102946	0.997489	lmo1474
LM6179_0927		conserved protein of unknown function	-0.102896	0.997489	#N/A
LM6179_2333	ytxK	putative nucleic acid methyltransferase	-0.102862	0.997489	lmo1582
LM6179_1544	yslB	conserved hypothetical protein	-0.102788	0.997489	lmo1236
LM6179_2356		FtsK/SpoIIIE family protein	-0.10273	0.997489	lmo1606
LM6179_2144		Acetyltransferase	-0.102696	0.997489	lmo1400
LM6179_1245	yhfI	putative metal-dependent hydrolase	-0.101734	0.997489	lmo0930
LM6179_2076		conserved protein of unknown function	-0.101251	0.997489	lmo1334
LM6179_2245	yrrL	conserved hypothetical protein	-0.10073	0.997489	lmo1499
LM6179_1020		conserved protein of unknown function	-0.100618	0.997489	lmo0709
LM6179_2302	valS	valyl-tRNA synthetase	-0.100533	0.997489	lmo1552
LM6179_1862	sufS	cysteine desulfurase	-0.100349	0.997489	lmo2413
LM6179_2194	nfo	type IV apurinic/apyrimidinic endonuclease	-0.100192	0.997489	lmo1449
LM6179_2020	yneQ	conserved hypothetical protein	-0.099683	0.997489	lmo1282
LM6179_1639	argS	arginyl-tRNA synthetase	-0.0996128	0.997489	lmo2561
LM6179_2099	accB	acetyl-CoA carboxylase subunit (biotin carboxyl carrier subunit)	-0.0995037	0.997489	lmo1356
LM6179_2350	aroX	3-deoxy-D-arabino-heptulosonate 7-phosphate synthase; chorismate mutase-isozyme 3	-0.0992079	0.997489	lmo1600
LM6179_0858		CBS domain protein	-0.0990966	0.997489	lmo0553
LM6179_1668	atpB	ATP synthase (subunit a, component F0)	-0.0989153	0.997489	lmo2535
LM6179_2127	fni	Isopentenyl-diphosphate delta-isomerase	-0.098455	0.997489	lmo1383
LM6179_0582		Oxidoreductase	-0.0979662	0.997489	lmo0277
LM6179_1987	yxkD	efflux transporter	-0.0977548	0.997489	lmo1252
LM6179_3026		conserved protein of unknown function	-0.0972427	0.997489	lmo2246
LM6179_2621	ctpA	carboxy-terminal processing protease	-0.0971041	0.997489	lmo1851
LM6179_1914		conserved exported protein of unknown function	-0.0967489	0.997489	#N/A
LM6179_0195	licT	Transcription antiterminator LicT	-0.0967366	0.997489	lmo2773
LM6179_1219		conserved protein of unknown function	-0.0961369	0.997489	lmo0904
LM6179_1320	ptsI	phosphotransferase system (PTS) enzyme I	-0.0960817	0.997489	lmo1003
LM6179_2890		ABC transporter	-0.0953979	0.997489	lmo2115
LM6179_1523		N-acetylmuramoyl-L-alanine amidase, family 4	-0.095043	0.997489	lmo1216
LM6179_2103	folD	methylenetetrahydrofolate dehydrogenase; methenyltetrahydrofolate cyclohydrolase	-0.0947262	0.997489	lmo1360
LM6179_2408	tsf	elongation factor Ts	-0.0946927	0.997489	lmo1657
LM6179_1409	tagD	glycerol-3-phosphate cytidylyltransferase	-0.0946133	0.997489	lmo1089
LM6179_2588	rpe	ribulose-5-phosphate 3-epimerase	-0.0938889	0.997489	lmo1818
LM6179_0164		Para-aminobenzoate synthase	-0.0936161	0.997489	lmo2750
LM6179_1496		conserved protein of unknown function	-0.0930113	0.997489	lmo1189
LM6179_2197	yqfO	conserved hypothetical protein	-0.0926452	0.997489	lmo1452
LM6179_1522	lytG	Exo-glucosaminidase lytG	-0.0917587	0.997489	lmo1215
LM6179_1715	uvrB	excinuclease ABC (subunit B)	-0.0917039	0.997489	lmo2489
LM6179_2254	yclK	two-component sensor histidine kinase [YclJ]	-0.0915888	0.997489	lmo1508
LM6179_1375		conserved protein of unknown function	-0.0914758	0.997489	lmo1056
LM6179_1115	relQ	(p)ppGpp synthetase	-0.0911322	0.997489	lmo0802
LM6179_2129		conserved membrane protein of unknown function	-0.0909916	0.997489	lmo1385
LM6179_2587	thiN	thiamine pyrophosphokinase	-0.0908708	0.997489	lmo1817
LM6179_2261	cymR	transcriptional regulator of cysteine biosynthesis	-0.0908244	0.997489	lmo1515
LM6179_2414	asnB	asparagine synthetase	-0.0905927	0.997489	lmo1663
LM6179_1856	metN	methionine ABC transporter (ATP-binding protein)	-0.0905602	0.997489	lmo2419
LM6179_2032	miaA	tRNA isopentenylpyrophosphate transferase	-0.0903146	0.997489	lmo1294
LM6179_2567		conserved protein of unknown function	-0.0902462	0.997489	lmo1798
LM6179_1258		conserved protein of unknown function	-0.0897164	0.997489	lmo0944
LM6179_2683		EAL domain-containing protein	-0.089697	0.997489	lmo1914
LM6179_0731		Transcriptional regulator	-0.089448	0.997489	lmo0430
LM6179_1083		conserved membrane protein of unknown function	-0.0887684	0.997489	lmo0771
LM6179_2195	cshB	ATP-dependent RNA helicase; cold shock	-0.0883553	0.997489	lmo1450
LM6179_2233	yqeK	putative hydrolase	-0.0883271	0.997489	lmo1487
LM6179_2707	engA	GTPase essential for ribosome 50S subunit assembly	-0.0881	0.997489	lmo1937
LM6179_1853	vanR	Regulatory protein vanR	-0.0875325	0.997489	lmo2422
LM6179_2244	yrrM	putative acyl-CoA O-methyltransferase	-0.087285	0.997489	lmo1498
LM6179_2167		conserved protein of unknown function	-0.087066	0.997489	lmo1423
LM6179_2825	ylbG	conserved hypothetical protein	-0.0867642	0.997489	lmo2054
LM6179_0750		conserved membrane protein of unknown function	-0.0867008	0.997489	lmo0449
LM6179_2269	rsh	GTP pyrophosphokinase (RelA/SpoT)	-0.086433	0.997489	lmo1523
LM6179_1104		conserved exported protein of unknown function	-0.0860035	0.997489	lmo0791
LM6179_0416		conserved protein of unknown function	-0.0859589	0.997489	lmo0122
LM6179_2390	yocD	putative carboxypeptidase	-0.0859303	0.997489	lmo1638
LM6179_1118		conserved protein of unknown function	-0.0858438	0.997489	lmo0805
LM6179_2585	yloU	conserved hypothetical protein	-0.0857494	0.997489	lmo1815
LM6179_1266		conserved membrane protein of unknown function	-0.0855832	0.997489	lmo0952
LM6179_1076	lplJ	lipoate-protein ligase	-0.0855609	0.997489	lmo0764
LM6179_1041		conserved protein of unknown function	-0.0854495	0.997489	lmo0729
LM6179_2453		conserved membrane protein of unknown function	-0.0852109	0.997489	lmo1696
LM6179_1669	atpE	ATP synthase (subunit c, component F0)	-0.0848401	0.997489	lmo2534
LM6179_2662		conserved protein of unknown function	-0.0846538	0.997489	lmo1893
LM6179_1653	gtcA	Cell wall teichoic acid glycosylation protein gtcA	-0.0845763	0.997489	lmo2549
LM6179_2971		fragment of putative oligopeptide transport protein (ABC superfamily, atp_bind) (part 2)	-0.0845073	0.997489	lmo2192
LM6179_2141	cinA	competence-damage inducible regulator	-0.0844573	0.997489	lmo1397
LM6179_0586		cAMP-binding domain regulatory protein	-0.0841645	0.997489	lmo0281
LM6179_1996	proA	gamma-glutamyl phosphate reductase	-0.0841149	0.997489	lmo1259
LM6179_0705		conserved protein of unknown function	-0.0833791	0.997489	lmo0402
LM6179_0974		conserved protein of unknown function	-0.0831103	0.997489	lmo0663
LM6179_0175	dacA	D-alanyl-D-alanine carboxypeptidase (penicillin-binding protein 5)	-0.0830742	0.997489	lmo2754
LM6179_2712	recQ	ATP-dependent DNA helicase	-0.0826968	0.997489	lmo1942
LM6179_2934	BDS	Alkyl/aryl-sulfatase BDS1	-0.0821999	0.997489	lmo2157
LM6179_1108	yojE	Uncharacterized transporter yojE	-0.0818827	0.997489	lmo0795
LM6179_2240	mtnN	methylthioadenosine / S-adenosylhomocysteine nucleosidase	-0.0816036	0.997489	lmo1494
LM6179_0960		conserved membrane protein of unknown function	-0.0813056	0.997489	lmo0650
LM6179_1334		putative PTS system, glucose-specific, IIA component	-0.0804461	0.997489	lmo1017
LM6179_2745	dinB	DNA polymerase IV	-0.0803298	0.997489	lmo1975
LM6179_1283	relP	(p)ppGpp synthetase	-0.0792857	0.997489	lmo0967
LM6179_1249	queG	epoxyqueuosine reductase	-0.0792157	0.997489	lmo0934
LM6179_2008		Signal peptidase I	-0.0786233	0.997489	lmo1270
LM6179_1156	yabJ	aminoacrylate/iminopropionate hydrolase/deaminase	-0.0779326	0.997489	lmo0844
LM6179_0755	yeaC	conserved hypothetical protein	-0.0778876	0.997489	lmo0454
LM6179_1585		conserved protein of unknown function	-0.0775603	0.997489	#N/A
LM6179_0587	mtnU	ketoglutaramate omega-amidase	-0.0773293	0.997489	lmo0282
LM6179_0572		conserved protein of unknown function	-0.0769127	0.997489	lmo0268
LM6179_1256		conserved protein of unknown function	-0.0756256	0.997489	lmo0942
LM6179_2670	panC	pantothenate synthetase	-0.0754307	0.997489	lmo1901
LM6179_2575	rnc	ribonuclease III	-0.0751531	0.997489	lmo1805
LM6179_2126		conserved protein of unknown function	-0.074946	0.997489	lmo1382
LM6179_1819		conserved protein of unknown function	-0.0744922	0.997489	lmo2453
LM6179_2301	folC	folyl-polyglutamate synthase	-0.074429	0.997489	lmo1551
LM6179_1547	rdgB	inosine/xanthosine triphosphate pyrophosphatase (subunit A)	-0.0742341	0.997489	lmo1239
LM6179_3083		Transcriptional regulator	-0.0737665	0.997489	lmo2365
LM6179_2192	zurA	Zinc uptake system ATP-binding protein ZurA	-0.0730364	0.997489	lmo1447
LM6179_2895	ybbP	putative enzyme with DAC domain protein	-0.072917	0.997489	lmo2120
LM6179_0507		conserved exported protein of unknown function	-0.0723861	0.997489	lmo0217
LM6179_1623		Peptidoglycan anchored protein	-0.0723237	0.997489	lmo2576
LM6179_1263	ydbI	putative integral inner membrane protein	-0.0721628	0.997489	lmo0949
LM6179_0808		Glutamine amidotransferase	-0.0720624	0.997489	lmo0511
LM6179_1698	ftsX	cell-division ABC transporter	-0.0717396	0.997489	lmo2506
LM6179_2358	ytpQ	conserved hypothetical protein	-0.0714955	0.997489	lmo1608
LM6179_2947		conserved protein of unknown function	-0.071142	0.997489	lmo2169
LM6179_1554		conserved protein of unknown function	-0.0708503	0.997489	#N/A
LM6179_2822	ylbL	putative degradative enzyme	-0.069459	0.997489	lmo2051
LM6179_2111	recN	factor for double strand breaks DNA repair and genetic recombination	-0.0693203	0.997489	lmo1368
LM6179_0625		conserved protein of unknown function	-0.0692369	0.997489	lmo0325
LM6179_2011	rnhB	ribonuclease HII	-0.0691587	0.997489	lmo1273
LM6179_2597	gmk	guanylate kinase	-0.0687695	0.997489	lmo1827
LM6179_0887	iap	putative endopeptidase p60	-0.068644	0.997489	lmo0582
LM6179_2259	iscSA	cysteine desulfurase involved in tRNA thiolation	-0.068295	0.997489	lmo1513
LM6179_0475	yabD	metal-dependent DNase	-0.0682657	0.997489	lmo0185
LM6179_1019		conserved protein of unknown function	-0.0676247	0.997489	lmo0708
LM6179_2797		conserved exported protein of unknown function	-0.0675044	0.997489	#N/A
LM6179_0593	walK	two-component sensor histidine kinase [YycG]	-0.0674198	0.997489	lmo0288
LM6179_2580	fapR	transcription factor controlling fatty acid and phospholipid metabolism	-0.0674081	0.997489	lmo1810
LM6179_1587		ClpP protease	-0.0671524	0.997489	#N/A
LM6179_2744		conserved protein of unknown function	-0.067091	0.997489	lmo1974
LM6179_1387	bipA	GTPase	-0.0670105	0.997489	lmo1067
LM6179_0052		Trans-hexaprenyltranstransferase	-0.0668922	0.997489	lmo2641
LM6179_2516	gatC	glutamyl-tRNA(Gln) amidotransferase (subunit C)	-0.066516	0.997489	lmo1756
LM6179_0105		Transcriptional regulator	-0.0662743	0.997489	lmo2690
LM6179_0840		conserved protein of unknown function	-0.0656318	0.997489	lmo0535
LM6179_0844	lacD	Tagatose 1,6-diphosphate aldolase	-0.0653696	0.997489	lmo0539
LM6179_misc_RNA_12		SAM	-0.0650785	0.997489	#N/A
LM6179_0716		Peptidoglycan N-acetylglucosamine deacetylase	-0.0650544	0.997489	lmo0415
LM6179_1521		conserved protein of unknown function	-0.0647746	0.997489	lmo1214
LM6179_2225	lepA	ribosomal elongation factor, GTPase	-0.0646291	0.997489	lmo1479
LM6179_2081	glcK	glucose kinase	-0.0643788	0.997489	lmo1339
LM6179_1682	tarA	putative N-acetylmannosaminyltransferase	-0.0642839	0.997489	lmo2521
LM6179_2568		Peptidoglycan binding protein (fragment)	-0.0641108	0.997489	lmo1799
LM6179_2355	murC	UDP-N-acetyl muramate-alanine ligase	-0.0639848	0.997489	lmo1605
LM6179_2015	codV	site-specific tyrosine recombinase for chromosome partitioning	-0.0636161	0.997489	lmo1277
LM6179_0581		conserved protein of unknown function	-0.0635532	0.997489	lmo0276
LM6179_1408		conserved protein of unknown function	-0.0631782	0.997489	lmo1088
LM6179_2705		conserved protein of unknown function	-0.063081	0.997489	lmo1935
LM6179_0045	ecfT	component of the influx ECF transporters	-0.0628852	0.997489	lmo2634
LM6179_1531		ABC transporter ATP-binding protein	-0.0622904	0.997489	lmo1223
LM6179_2634	yplQ	putative membrane hydrolase	-0.0622862	0.997489	lmo1864
LM6179_1716	uvrA	excinuclease ABC (subunit A)	-0.0615447	0.997489	lmo2488
LM6179_0512	hslO	disulfide bond chaperone (heat shock protein HSP33)	-0.0615131	0.997489	lmo0222
LM6179_2010	rbgA	ribosome biogenesis GTPase A	-0.0613705	0.997489	lmo1272
LM6179_2278	ruvB	Holliday junction DNA helicase, ATP-dependent component	-0.0612987	0.997489	lmo1532
LM6179_0556		Transcriptional regulator	-0.061248	0.997489	#N/A
LM6179_2486		Transcriptional regulator	-0.0611322	0.997489	lmo1727
LM6179_1337		conserved membrane protein of unknown function	-0.060536	0.997489	lmo1020
LM6179_2984		conserved protein of unknown function	-0.0605271	0.997489	lmo2204
LM6179_1396		conserved exported protein of unknown function	-0.060437	0.997489	lmo1076
LM6179_2995	ecsA	ABC transporter (ATP-binding protein)	-0.0603873	0.997489	lmo2215
LM6179_0709	yyaH	putative lyase	-0.0603835	0.997489	lmo0406
LM6179_2676	dapB	dihydrodipicolinate reductase	-0.0603139	0.997489	lmo1907
LM6179_1251	nfrAA	FMN-containing NADPH-linked nitro/flavin reductase	-0.060101	0.997489	lmo0936
LM6179_2366	trmB	tRNA (guanine-N(7)-)-methyltransferase	-0.0600444	0.997489	lmo1615
LM6179_1703	phoP	two-component response regulator	-0.0599428	0.997489	lmo2501
LM6179_3002		conserved protein of unknown function	-0.0599031	0.997489	lmo2222
LM6179_2367		Phosphotransferase enzyme family protein	-0.059495	0.997489	lmo1616
LM6179_2513	dagK	diacylglycerol kinase	-0.0591424	0.997489	lmo1753
LM6179_0485		ABC transporter	-0.0591179	0.997489	lmo0195
LM6179_2368	ycnB	Uncharacterized MFS-type transporter ycnB	-0.0587938	0.997489	lmo1617
LM6179_1649		putative Membrane protein	-0.0585901	0.997489	lmo2553
LM6179_0158		Cyclic nucleotide-binding protein	-0.0580582	0.997489	lmo2744
LM6179_2311	dnaI	helicase loader	-0.0573277	0.997489	lmo1560
LM6179_1203	rsbRA	component of the piezosome (stressosome); positive regulation of sigma(B) activity in response to salt and heat stress	-0.0573003	0.997489	lmo0889
LM6179_1665	upp	uracil phosphoribosyltransferase	-0.057148	0.997489	lmo2538
LM6179_1005		conserved protein of unknown function	-0.0569374	0.997489	lmo0694
LM6179_0595		conserved protein of unknown function	-0.0568955	0.997489	lmo0290
LM6179_misc_RNA_rli47		LM6179_misc_RNA_rli47	-0.0568052	0.997489	#N/A
LM6179_2279	ruvA	Holliday junction DNA helicase	-0.0566383	0.997489	lmo1533
LM6179_2904		conserved protein of unknown function	-0.0560566	0.997489	lmo2129
LM6179_1410		conserved protein of unknown function	-0.0559428	0.997489	lmo1090
LM6179_2161	yxiO	putative efflux transporter	-0.0559291	0.997489	lmo1417
LM6179_1678	mbl	MreB-like morphogen	-0.0555181	0.997489	lmo2525
LM6179_2122	lisK	LisK	-0.0550645	0.997489	lmo1378
LM6179_1915		conserved protein of unknown function	-0.0549991	0.997489	#N/A
LM6179_0289		Mevalonate kinase	-0.0549574	0.997489	lmo0010
LM6179_0008	rpsI	ribosomal protein S9	-0.0544964	0.997489	lmo2596
LM6179_3059	ytzG	putative 16S pseudouridylate synthase	-0.0544164	0.997489	lmo2342
LM6179_2394		conserved protein of unknown function	-0.054115	0.997489	lmo1642
LM6179_2092	gcvPA	glycine decarboxylase (subunit 1) (glycine cleavage system protein P)	-0.0539221	0.997489	lmo1349
LM6179_2737	yaaN	conserved hypothetical protein	-0.0539203	0.997489	lmo1967
LM6179_0249		conserved hypothetical protein; putative oxidoreductase related to nitroreductase	-0.0538086	0.997489	lmo2829
LM6179_2501		Sensor histidine kinase	-0.0536429	0.997489	lmo1741
LM6179_2997		conserved exported protein of unknown function	-0.0532851	0.997489	lmo2217
LM6179_2294	mreB	cell-shape determining protein	-0.0517567	0.997489	lmo1548
LM6179_1611		conserved protein of unknown function	-0.0515832	0.997489	lmo2587
LM6179_1399		conserved membrane protein of unknown function	-0.0514244	0.997489	lmo1079
LM6179_2168	mntH	putative manganese transport protein mntH	-0.0513928	0.997489	lmo1424
LM6179_1163		conserved protein of unknown function	-0.0513892	0.997489	lmo0851
LM6179_0050		conserved exported protein of unknown function	-0.0513546	0.997489	lmo2639
LM6179_2701		conserved protein of unknown function	-0.0513251	0.997489	lmo1932
LM6179_2515	gatA	glutamyl-tRNA(Gln) amidotransferase (subunit A)	-0.0511583	0.997489	lmo1755
LM6179_1039	glmS	L-glutamine-D-fructose-6-phosphate amidotransferase	-0.0511048	0.997489	lmo0727
LM6179_1028		Transglycosylase	-0.0505064	0.997489	lmo0717
LM6179_2801	ylmG	factor involved in shape determination and osmotic tolerance	-0.0503269	0.997489	lmo2029
LM6179_2661	ponA	peptidoglycan glycosyltransferase (penicillin-binding proteins 1A and 1B)	-0.049932	0.997489	lmo1892
LM6179_1532		conserved membrane protein of unknown function	-0.0499303	0.997489	lmo1224
LM6179_2461	yfjO	putative RNA methyltransferase	-0.0494094	0.997489	lmo1703
LM6179_1122		Spermidine/putrescine ABC transporter	-0.0493621	0.997489	lmo0809
LM6179_2480		Sigma-54 interaction domain-containing protein	-0.0491914	0.997489	lmo1721
LM6179_1640	rpoE	RNA polymerase (delta subunit)	-0.0490421	0.997489	lmo2560
LM6179_1394	tagG	teichoic acid precursors permease	-0.0488506	0.997489	lmo1074
LM6179_2983		protein of unknown function	-0.0484994	0.997489	LISIN_2268
LM6179_2485	ygjR	Uncharacterized oxidoreductase ygjR	-0.0484023	0.997489	lmo1726
LM6179_2507	bceA	bacitracin ABC efflux transporter (ATP-binding protein)	-0.0482909	0.997489	lmo1747
LM6179_1543	lysC	aspartokinase II alpha subunit (aa 1->408) and beta subunit (aa 246->408)	-0.0481675	0.997489	lmo1235
LM6179_2786	cspD	cold-shock protein, molecular chaperone, RNA-helicase co-factor	-0.0476422	0.997489	lmo2016
LM6179_0179	guaB	inosine-monophosphate dehydrogenase	-0.0471931	0.997489	lmo2758
LM6179_2336	sppA	signal peptide peptidase	-0.0471917	0.997489	lmo1585
LM6179_0519	dusB	tRNA-dihydrouridine synthase B	-0.0469328	0.997489	lmo0227
LM6179_2378		conserved membrane protein of unknown function	-0.0465177	0.997489	lmo1626
LM6179_1206	rsbU	serine phosphatase; controls the activity of the piezosome (stressosome)	-0.0463784	0.997489	lmo0892
LM6179_2613	rluD	pseudouridylate synthase	-0.0463526	0.997489	lmo1843
LM6179_misc_RNA_5		L13_leader	-0.0460739	0.997489	#N/A
LM6179_0545	rplA	ribosomal protein L1 (BL1)	-0.0460361	0.997489	lmo0249
LM6179_2017	clpY	two-component ATP-dependent protease (ATPase and chaperone)	-0.0457164	0.997489	lmo1279
LM6179_0087	ywlF	ribose 5-phosphate epimerase	-0.0456551	0.997489	lmo2674
LM6179_0279	dnaA	chromosomal replication initiator protein DnaA	-0.0454887	0.997489	lmo0001
LM6179_0088		conserved protein of unknown function	-0.0451906	0.997489	lmo2675
LM6179_2996	hinT	Hit-family hydrolase	-0.0451433	0.997489	lmo2216
LM6179_1286	fabI	enoyl-acyl carrier protein reductase	-0.0450986	0.997489	lmo0970
LM6179_0457	rsmI	Ribosomal RNA small subunit methyltransferase I	-0.0449249	0.997489	lmo0167
LM6179_2599	yloA	putative persistent RNA/DNA binding protein	-0.0449089	0.997489	lmo1829
LM6179_1021		Flagellar basal-body rod protein FlgB	-0.0443651	0.997489	lmo0710
LM6179_2271	recJ	putative single-strand DNA-specific exonuclease	-0.0443246	0.997489	lmo1525
LM6179_2396		conserved protein of unknown function	-0.0440883	0.997489	lmo1644
LM6179_2721	scpA	chromosome condensation and partitioning factor	-0.0433671	0.997489	lmo1951
LM6179_2108	dxs	1-deoxyxylulose-5-phosphate synthase	-0.0433109	0.997489	lmo1365
LM6179_2810	murE	UDP-N-acetylmuramoylalanyl-D-glutamate-2,6-diaminopimelate ligase	-0.0431593	0.997489	lmo2038
LM6179_1871	yutF	putative p-nitrophenyl phosphatase	-0.0430987	0.997489	lmo2401
LM6179_1847	rodA	factor involved in extension of the lateral walls of the cell	-0.0430894	0.997489	lmo2428
LM6179_2925		conserved protein of unknown function	-0.0429316	0.997489	lmo2149
LM6179_2511	rlmCD	methyltransferase of m5U747 and m5U1939 in 23S RNA	-0.0424373	0.997489	lmo1751
LM6179_0332	rplI	ribosomal protein L9	-0.0423384	0.997489	lmo0053
LM6179_1264		conserved protein of unknown function	-0.0420342	0.997489	lmo0950
LM6179_misc_RNA_28		T-box	-0.0417031	0.997489	#N/A
LM6179_2201	yqxD	conserved hypothetical protein	-0.0416647	0.997489	lmo1456
LM6179_1330	ykuT	putative small-conductance mechanosensitive channel	-0.0415577	0.997489	lmo1013
LM6179_2655	ypwA	metal-dependent carboxypeptidase	-0.0414917	0.997489	lmo1886
LM6179_2180	dapA	dihydrodipicolinate synthase	-0.0414427	0.997489	lmo1435
LM6179_0832		Transmembrane protein	-0.0414274	0.997489	lmo0527
LM6179_2702	folEA	GTP cyclohydrolase I	-0.0413187	0.997489	lmo1933
LM6179_2748	zwf	glucose-6-phosphate 1-dehydrogenase	-0.0412732	0.997489	lmo1978
LM6179_2675	mgsA	methylglyoxal synthase	-0.0410675	0.997489	lmo1906
LM6179_2347	rpsD	ribosomal protein S4 (BS4)	-0.0410436	0.997489	lmo1596
LM6179_2334	tpx	putative peroxiredoxin	-0.0409951	0.997489	lmo1583
LM6179_2042	lexA	transcriptional repressor of the SOS regulon	-0.0406934	0.997489	lmo1302
LM6179_3021	ytrA	transcriptional regulator (GntR family)	-0.0402653	0.997489	lmo2241
LM6179_rli55_long		LM6179_rli55_long	-0.0402025	0.997489	#N/A
LM6179_2337	ppnKB	inorganic polyphosphate/ATP-NAD kinase	-0.0400486	0.997489	lmo1586
LM6179_1209	sigB	RNA polymerase sigma-37 factor (sigma(B))	-0.039956	0.997489	lmo0895
LM6179_2987		conserved membrane protein of unknown function	-0.0397824	0.997489	lmo2207
LM6179_2628		Oxidoreductase	-0.0394183	0.997489	lmo1858
LM6179_2395		conserved protein of unknown function	-0.0391233	0.997489	lmo1643
LM6179_1327	ccpC	transcriptional repressor of citB and citZ	-0.0387769	0.997489	lmo1010
LM6179_1098	azoR	FMN-dependent NADH-azoreductase 2	-0.0381677	0.997489	lmo0786
LM6179_1913		conserved protein of unknown function	-0.0376652	0.997489	#N/A
LM6179_1981		conserved protein of unknown function	-0.0371936	0.997489	lmo1247
LM6179_2119		conserved protein of unknown function	-0.0364516	0.997489	lmo1375
LM6179_2181	dapG	aspartokinase I (alpha and beta subunits)	-0.0364297	0.997489	lmo1436
LM6179_0877		conserved protein of unknown function	-0.0357232	0.997489	lmo0572
LM6179_1883		conserved protein of unknown function	-0.0354697	0.997489	lmo2388
LM6179_0488	gcaD	bifunctional glucosamine-1-phosphate N-acetyltransferase/UDP-N-acetylglucosamine pyrophosphorylase	-0.0351152	0.997489	lmo0198
LM6179_0412	lmaA	AA protein	-0.0343097	0.997489	lmo0118
LM6179_2082		putative Lipoprotein	-0.0342017	0.997489	lmo1340
LM6179_misc_RNA_21		L20_leader	-0.0338599	0.997489	#N/A
LM6179_tRNA22		Trp tRNA	-0.033843	0.997489	#N/A
LM6179_2070	ribC	bifunctional riboflavin kinase FAD synthase	-0.0337264	0.997489	lmo1329
LM6179_2391		DNA-3-methyladenine glycosylase I	-0.0336743	0.997489	lmo1639
LM6179_1696	yvjA	putative integral inner membrane protein	-0.0336632	0.997489	lmo2508
LM6179_1604		Gp21	-0.033358	0.997489	#N/A
LM6179_2179	rnjB	ribonuclease J2	-0.0331555	0.997489	lmo1434
LM6179_misc_RNA_1		LhrA	-0.0329818	0.997489	#N/A
LM6179_2902		conserved membrane protein of unknown function	-0.0326012	0.997489	lmo2127
LM6179_2120	gndA	NADP+-dependent 6-P-gluconate dehydrogenase	-0.0324663	0.997489	lmo1376
LM6179_tRNA21		Tyr tRNA	-0.0324343	0.997489	#N/A
LM6179_2671	panB	ketopantoate hydroxymethyltransferase	-0.0320419	0.997489	lmo1902
LM6179_2519	pcrA	ATP-dependent DNA helicase	-0.032031	0.997489	lmo1759
LM6179_1338		conserved exported protein of unknown function	-0.0318355	0.997489	lmo1021
LM6179_2928		conserved protein of unknown function	-0.0316704	0.997489	lmo2152
LM6179_2817		putative 2-dehydropantoate 2-reductase	-0.0315175	0.997489	lmo2046
LM6179_2469	ampS	aminopeptidase	-0.0312983	0.997489	lmo1711
LM6179_1980	deaD	ATP-dependent RNA helicase	-0.0309064	0.997489	lmo1246
LM6179_2016	clpQ	two-component ATP-dependent protease (N-terminal serine protease)	-0.0308481	0.997489	lmo1278
LM6179_2256	yrrB	putative tetratricopeptide repeat family protein	-0.0307937	0.997489	lmo1510
LM6179_1855		conserved protein of unknown function	-0.0303199	0.997489	lmo2420
LM6179_1605		Gp22	-0.029779	0.997489	#N/A
LM6179_2021		Aldose epimerase	-0.0294839	0.997489	lmo1283
LM6179_2639		conserved membrane protein of unknown function	-0.0291129	0.997489	lmo1869
LM6179_1244		conserved protein of unknown function	-0.0286734	0.997489	lmo0929
LM6179_1808		conserved protein of unknown function	-0.0283156	0.997489	lmo2464
LM6179_2579	plsX	phosphate:acyl-ACP acyltransferase	-0.0282228	0.997489	lmo1809
LM6179_2022	plsY	acylphosphate:glycerol-3-phosphate acyltransferase	-0.0279442	0.997489	lmo1284
LM6179_0629		conserved exported protein of unknown function	-0.0277931	0.997489	lmo0331
LM6179_2861		Lipase	-0.0277308	0.997489	lmo2089
LM6179_1718		PspC domain-containing protein	-0.0277198	0.997489	lmo2486
LM6179_1970		Phage protein	-0.0276367	0.997489	#N/A
LM6179_0886	ywbD	putative AdoMet-dependent methyltransferase	-0.0274945	0.997489	lmo0581
LM6179_1316		putative Membrane protein	-0.0274333	0.997489	lmo0999
LM6179_3020		ABC transporter, ATP-binding protein	-0.0272645	0.997489	lmo2240
LM6179_1701	clsA	cardiolipin synthase	-0.0270566	0.997489	lmo2503
LM6179_0116	yaaL	conserved hypothetical protein	-0.0269122	0.997489	lmo2701
LM6179_2552	rpmI	ribosomal protein L35	-0.026504	0.997489	lmo1784
LM6179_0613		conserved protein of unknown function	-0.0259179	0.997489	lmo0314
LM6179_2004	tig	prolyl isomerase (trigger factor)	-0.0256872	0.997489	lmo1267
LM6179_2765	deoR	transcriptional regulator	-0.0253952	0.997489	lmo1996
LM6179_2265	aspS	aspartyl-tRNA synthetase	-0.0253759	0.997489	lmo1519
LM6179_2802	sepF	cell division machinery factor	-0.0250371	0.997489	lmo2030
LM6179_2253	yclJ	two-component response regulator [YclK]	-0.0247529	0.997489	lmo1507
LM6179_2998		conserved membrane protein of unknown function	-0.0243183	0.997489	lmo2218
LM6179_2236	aroD	shikimate 5-dehydrogenase	-0.0237878	0.997489	lmo1490
LM6179_2312		Replication initiation and membrane attachment protein	-0.0235331	0.997489	lmo1561
LM6179_1801		conserved protein of unknown function	-0.0234388	0.997489	lmo2276
LM6179_1135		conserved exported protein of unknown function	-0.02342	0.997489	lmo0821
LM6179_2006	clpX	protein unfolding ATPase required for presentation of proteins to proteases	-0.0229889	0.997489	lmo1268
LM6179_2237	yqeH	GTPase involved in ribosome 30S assembly	-0.0228898	0.997489	lmo1491
LM6179_3043	yitU	putative phosphatase	-0.0227993	0.997489	lmo2263
LM6179_0954		conserved membrane protein of unknown function	-0.02272	0.997489	lmo0644
LM6179_2325	dnaE	DNA polymerase III (alpha subunit)	-0.0223238	0.997489	lmo1574
LM6179_1529	pheS	phenylalanyl-tRNA synthetase (alpha subunit)	-0.0220735	0.997489	lmo1221
LM6179_misc_RNA_34		T-box	-0.021876	0.997489	#N/A
LM6179_2102	nusB	transcription termination factor NusB	-0.0218483	0.997489	lmo1359
LM6179_2811	pbpB	penicillin-binding protein 2B	-0.0214384	0.997489	lmo2039
LM6179_0294	qoxC	cytochrome aa3-600 quinol oxidase (subunit III)	-0.0213088	0.997489	lmo0015
LM6179_2289		conserved protein of unknown function	-0.021215	0.997489	lmo1543
LM6179_2464	rbn	putative ribonuclease BN	-0.0211074	0.997489	lmo1706
LM6179_1632		conserved protein of unknown function	-0.0210706	0.997489	lmo2567
LM6179_2527	purN	phosphoribosylglycinamide formyltransferase	-0.020332	0.997489	lmo1766
LM6179_2695	aroH	chorismate mutase	-0.0197347	0.997489	lmo1926
LM6179_0517	folB	dihydroneopterin aldolase	-0.0194548	0.997489	lmo0225
LM6179_0596	walJ	putative hydrolase	-0.0193863	0.997489	lmo0291
LM6179_1344	rnjA	ribonuclease J1	-0.0191924	0.997489	lmo1027
LM6179_2234	nadD	nicotinate-nucleotide adenylyltransferase	-0.0190483	0.997489	lmo1488
LM6179_2592	rsmB	RNA-binding Sun protein; 16S rRNA m5C967 methyltransferase, S-adenosyl-L-methionine-dependent	-0.0189133	0.997489	lmo1822
LM6179_0265		Major facilitator family transporter	-0.0185878	0.997489	lmo2845
LM6179_2211	yqfF	putative membrane associate hydrolase	-0.0185867	0.997489	lmo1466
LM6179_2304	hemB	delta-aminolevulinic acid dehydratase (porphobilinogen synthase)	-0.0185303	0.997489	lmo1554
LM6179_0785	rpmF	50S ribosomal protein L32 1	-0.0184436	0.997489	lmo0486
LM6179_0985	mogR	Motility gene repressor mogR	-0.0182731	0.997489	lmo0674
LM6179_1689	yviA	conserved hypothetical protein	-0.0182256	0.997489	lmo2514
LM6179_2257		conserved exported protein of unknown function	-0.0180219	0.997489	lmo1511
LM6179_0166	yfiC	putative ABC transporter (ATP-binding protein)	-0.0177987	0.997489	lmo2752
LM6179_2924		conserved membrane protein of unknown function	-0.0175158	0.997489	lmo2148
LM6179_2113	buk	branched-chain fatty-acid kinase	-0.0173229	0.997489	lmo1370
LM6179_1372	pdhB	pyruvate dehydrogenase (E1 beta subunit)	-0.0172545	0.997489	lmo1053
LM6179_0540	sigH	RNA polymerase sigma-30 factor (sigma(H))	-0.0169195	0.997489	lmo0243
LM6179_1291	ywzH	conserved hypothetical protein	-0.0166786	0.997489	LISIN_1008
LM6179_1677	murAA	UDP-N-acetylglucosamine 1-carboxyvinyltransferase	-0.0163753	0.997489	lmo2526
LM6179_1860	sufC	sulfur mobilizing ABC protein, ATPase	-0.015989	0.997489	lmo2415
LM6179_0555		conserved protein of unknown function	-0.0157828	0.997489	lmo0257
LM6179_0518	folK	7,8-dihydro-6-hydroxymethylpterin pyrophosphokinase	-0.0151252	0.997489	lmo0226
LM6179_1667	atpI	AtpI protein	-0.0150073	0.997489	lmo2536
LM6179_2270	apt	adenine phosphoribosyltransferase	-0.0147003	0.997489	lmo1524
LM6179_1074	hflX	GTPase HflX	-0.0145766	0.997489	lmo0762
LM6179_2992	hemE	uroporphyrinogen III decarboxylase	-0.0142606	0.997489	lmo2212
LM6179_1392	pycA	pyruvate carboxylase	-0.0142016	0.997489	lmo1072
LM6179_2066	infB	initiation factor IF-2	-0.014201	0.997489	lmo1325
LM6179_2345	ezrA	Septation ring formation regulator EzrA	-0.014179	0.997489	lmo1594
LM6179_0032	rplX	ribosomal protein L24 (BL23)	-0.0140844	0.997489	lmo2621
LM6179_2243	udk	uridine kinase	-0.0139767	0.997489	lmo1497
LM6179_2915	yhaQ	Na+-efflux ABC transporter (ATP-binding protein)	-0.013859	0.997489	lmo2139
LM6179_0673		conserved protein of unknown function	-0.0137075	0.997489	lmo0371
LM6179_2703	hbs	non-specific DNA-binding protein HBsu; signal recognition particle-like (SRP) component	-0.0136822	0.997489	lmo1934
LM6179_2273	secDF	protein-export membrane protein	-0.0135514	0.997489	lmo1527
LM6179_0594		conserved protein of unknown function	-0.0134804	0.997489	lmo0289
LM6179_2388	yhcH	Uncharacterized ABC transporter ATP-binding protein YhcH	-0.0134126	0.997489	lmo1636
LM6179_2746	yqjQ	Uncharacterized oxidoreductase yqjQ	-0.0126315	0.997489	lmo1976
LM6179_0786		MutT/nudix family protein	-0.0120195	0.997489	lmo0487
LM6179_2820	ylbM	conserved hypothetical protein	-0.0117521	0.997489	lmo2049
LM6179_0961		Transcriptional regulator	-0.0112942	0.997489	lmo0651
LM6179_2212	phoH	phosphate starvation-induced protein	-0.0112613	0.997489	lmo1467
LM6179_0042	rplD	ribosomal protein L4	-0.0107124	0.997489	lmo2631
LM6179_2164	murB	UDP-N-acetylenolpyruvoylglucosamine reductase	-0.0105265	0.997489	lmo1420
LM6179_2946	gloA	Lactoylglutathione lyase	-0.00964074	0.997489	lmo2168
LM6179_1546	rph	ribonuclease PH	-0.0093175	0.997489	lmo1238
LM6179_2449	yfhJ	conserved hypothetical protein	-0.00856504	0.997489	lmo1692
LM6179_2500		Predicted protein	-0.00827749	0.997489	LISIN_1798
LM6179_0548	rplL	ribosomal protein L12 (BL9)	-0.00770187	0.997489	lmo0251
LM6179_3024		Pseudouridine synthase	-0.00742911	0.997489	lmo2244
LM6179_0100		conserved exported protein of unknown function	-0.0074183	0.997489	lmo2686
LM6179_3023	adaA	methylphosphotriester-DNA alkyltransferase and transcriptional regulator (AraC/XylS family)	-0.00740627	0.997489	lmo2243
LM6179_2128	ybfQ	putative enzyme with rhodanese domain	-0.00720833	0.997489	lmo1384
LM6179_2096	yqhQ	conserved hypothetical protein	-0.00688809	0.997489	lmo1353
LM6179_2025	parC	subunit A of DNA topoisomerase IV	-0.00684582	0.997489	lmo1287
LM6179_2708	rpfA	RNA degradation presenting factor (ribosomal protein S1 homolog)	-0.00666314	0.997489	lmo1938
LM6179_1704		Two-component sensor histidine kinase	-0.00631697	0.997489	lmo2500
LM6179_2698	ndk	nucleoside diphosphate kinase	-0.00624172	0.997489	lmo1929
LM6179_1377	yktA	conserved hypothetical protein	-0.00604728	0.997489	lmo1058
LM6179_1037		conserved protein of unknown function	-0.00595984	0.997489	lmo0726
LM6179_0672	phnA	conserved hypothetical protein	-0.00570744	0.997489	lmo0370
LM6179_2034	hflX	ribosome associating GTPase	-0.00562988	0.997489	lmo1296
LM6179_0405		EAL domain protein	-0.00523598	0.997489	lmo0111
LM6179_2160		conserved membrane protein of unknown function	-0.0045095	0.997489	lmo1416
LM6179_2026	luxS	S-ribosylhomocysteine lyase	-0.00439441	0.997489	lmo1288
LM6179_0212	parA	chromosome partitioning protein; transcriptional regulator	-0.00424233	0.997489	lmo2791
LM6179_0878	pbuG	hypoxanthine/guanine permease	-0.00420662	0.997489	lmo0573
LM6179_2812	ftsL	Cell division protein FtsL	-0.00384353	0.997489	lmo2040
LM6179_2717	resE	two-component sensor histidine kinase	-0.0036443	0.997489	lmo1947
LM6179_0044	rpsJ	ribosomal protein S10 (BS13)	-0.00351704	0.997489	lmo2633
LM6179_2282	pheA	prephenate dehydratase	-0.00346017	0.997489	lmo1536
LM6179_2075		conserved exported protein of unknown function	-0.00341375	0.997489	lmo1333
LM6179_2894		conserved exported protein of unknown function	-0.00319177	0.997489	lmo2119
LM6179_0510	ftsH	cell-division protein and general stress protein (class III heat-shock)	-0.00295986	0.997489	lmo0220
LM6179_1336		conserved protein of unknown function	-0.00279777	0.997489	lmo1019
LM6179_1099	ydgF	putative amino acid permease	-0.002796	0.997489	lmo0787
LM6179_2073	pnpA	polynucleotide phosphorylase (PNPase)	-0.00271469	0.997489	lmo1331
LM6179_2565	ylqC	putative RNA binding protein	-0.00236786	0.997489	lmo1796
LM6179_1650	murAB	UDP-N-acetylglucosamine 1-carboxyvinyltransferase	-0.00228955	0.997489	lmo2552
LM6179_2056	uppS	undecaprenyl pyrophosphate synthase	-0.00173884	0.997489	lmo1315
LM6179_1857	metP	methionine ABC transporter, permease component	-0.0013995	0.997489	lmo2418
LM6179_0833		conserved exported protein of unknown function	-0.00139678	0.997489	lmo0528
LM6179_2942		conserved protein of unknown function	-0.00139585	0.997489	lmo2164
LM6179_2821		conserved protein of unknown function	0.00132073	0.997489	lmo2050
LM6179_0875	hisK	Histidinol-phosphatase	0.0013299	0.997489	lmo0570
LM6179_2260	rarA	DNA-dependent ATPase	0.00144441	0.997489	lmo1514
LM6179_1537	yshA	conserved hypothetical protein	0.00159	0.997489	lmo1229
LM6179_1888	mrpF	efflux transporter for Na+ and cholate	0.00162925	0.997489	lmo2383
LM6179_2319	ytwI	putative integral membrane protein	0.00166677	0.997489	lmo1568
LM6179_2387		conserved protein of unknown function	0.00172853	0.997489	lmo1635
LM6179_2055	frr	ribosome recycling factor	0.00194489	0.997489	lmo1314
LM6179_1013		conserved protein of unknown function	0.00254214	0.997489	lmo0702
LM6179_1651	rho	transcriptional terminator Rho	0.00306051	0.997489	lmo2551
LM6179_1029		conserved protein of unknown function	0.00312093	0.997489	lmo0718
LM6179_1736	clpP	ATP-dependent Clp protease proteolytic subunit	0.00327531	0.997489	lmo2468
LM6179_0284	recF	DNA repair and genetic recombination factor	0.0033807	0.997489	lmo0005
LM6179_0043	rplC	ribosomal protein L3 (BL3)	0.00374788	0.997489	lmo2632
LM6179_0792		putative Membrane protein	0.00414636	0.997489	lmo0495
LM6179_0810		conserved protein of unknown function	0.00448618	0.997489	lmo0513
LM6179_0165		ABC transporter	0.00462641	0.997489	lmo2751
LM6179_0189		conserved membrane protein of unknown function	0.0051034	0.997489	lmo2767
LM6179_0191		ABC transporter	0.00517028	0.997489	lmo2769
LM6179_2106	ispA	geranyltranstransferase	0.00533108	0.997489	lmo1363
LM6179_3072	yttB	Uncharacterized MFS-type transporter yttB	0.00540209	0.997489	lmo2355
LM6179_2057	cdsA	phosphatidate cytidylyltransferase (CDP-diglyceride synthase)	0.00574204	0.997489	lmo1316
LM6179_0324	ssbA	single-strand DNA-binding protein	0.00574749	0.997489	lmo0045
LM6179_1699	spl	P45	0.00602995	0.997489	lmo2505
LM6179_2063	nusA	transcription translation coupling factor involved in Rho-dependent transcription termination	0.00612361	0.997489	lmo1322
LM6179_2644	thyB	thymidylate synthase B	0.00627369	0.997489	lmo1874
LM6179_misc_RNA_29		T-box	0.00629789	0.997489	#N/A
LM6179_2093	gcvPB	glycine decarboxylase (subunit 2) (glycine cleavage system protein P)	0.00639794	0.997489	lmo1350
LM6179_2343	thiI	putative persulfide ATP pyrophosphatase involved in thiamine biosynthesis and tRNA modification	0.00675157	0.997489	lmo1592
LM6179_2332	ackA	acetate kinase	0.00677362	0.997489	lmo1581
LM6179_1854		Sensor histidine kinase	0.00693204	0.997489	lmo2421
LM6179_1702		conserved membrane protein of unknown function	0.00733168	0.997489	lmo2502
LM6179_0502		Acetyltransferase	0.00782134	0.997489	lmo0212
LM6179_2633		conserved protein of unknown function	0.00794413	0.997489	lmo1863
LM6179_0973	pdxK	pyridoxine, pyridoxal, and pyridoxamine kinase	0.008247	0.997489	lmo0662
LM6179_0995		conserved protein of unknown function	0.00827463	0.997489	lmo0684
LM6179_2183	pbpA	transpeptidase (penicillin-binding protein 2A)	0.00830287	0.997489	lmo1438
LM6179_2146		conserved protein of unknown function	0.00858718	0.997489	lmo1402
LM6179_1075		conserved protein of unknown function	0.00893798	0.997489	lmo0763
LM6179_1810		conserved protein of unknown function	0.00907989	0.997489	lmo2462
LM6179_1695	prfB	Peptide chain release factor 2	0.00908231	0.997489	lmo2509
LM6179_2148	mutL	DNA mismatch repair factor	0.00917863	0.997489	lmo1404
LM6179_1723	ppaX	P-Ser-HPr phosphatase	0.00938227	0.997489	lmo2481
LM6179_0004		Crispr-associated protein Cas9/Csn1	0.00978756	0.997489	#N/A
LM6179_tRNA19		Gln tRNA	0.0101049	0.997489	#N/A
LM6179_2509	aroK	Shikimate kinase	0.0102718	0.997489	lmo1749
LM6179_0489	prs	phosphoribosylpyrophosphate synthetase	0.0103571	0.997489	lmo0199
LM6179_2700	menH	menaquinone methyltransferase	0.0103612	0.997489	lmo1931
LM6179_2221	hrcA	transcriptional regulator of heat-shock genes	0.0104124	0.997489	lmo1475
LM6179_0988	fliQ	Flagellar biosynthesis protein FliQ	0.0107121	0.997489	lmo0677
LM6179_0064	tufA	elongation factor Tu	0.0107964	0.997489	lmo2653
LM6179_2061	polC	DNA polymerase III (alpha subunit)	0.0111666	0.997489	lmo1320
LM6179_0454	dnaH	subunit of the DNA replication complex	0.0112669	0.997489	lmo0164
LM6179_1548	ysnB	phosphoesterase	0.0113589	0.997489	lmo1240
LM6179_0047		conserved exported protein of unknown function	0.0122401	0.997489	lmo2636
LM6179_2377	ytgP	putative enzyme involved in polysaccharide biosynthesis	0.0124129	0.997489	lmo1625
LM6179_1681	yocH	Cell wall-binding protein yocH	0.0127678	0.997489	lmo2522
LM6179_2145	ymdB	putative hydrolase involved in biofilm formation	0.0132813	0.997489	lmo1401
LM6179_0484	yvrO	putative ABC transporter (ATP-binding protein)	0.0134537	0.997489	lmo0194
LM6179_0481		conserved protein of unknown function	0.013542	0.997489	lmo0191
LM6179_0200	engD	putative GTPase with RNA binding site	0.0137515	0.997489	lmo2779
LM6179_2037	glnA	glutamine synthetase	0.0141364	0.997489	lmo1299
LM6179_0861		Phosphoglycerate mutase family protein	0.0143173	0.997489	lmo0556
LM6179_1158		conserved protein of unknown function	0.0149182	0.997489	lmo0846
LM6179_2284	glpK	glycerol kinase	0.015109	0.997489	lmo1538
LM6179_0712	pps	putative PEP-dependent enzyme	0.0152346	0.997489	lmo0411
LM6179_2447	yfhP	putative membrane hydrolase	0.015398	0.997489	lmo1690
LM6179_2121	ykoG	two-component response regulator [YkoH]	0.0158247	0.997489	lmo1377
LM6179_1725		TPR domain-containing protein	0.0159232	0.997489	lmo2479
LM6179_2411	leuS	leucyl-tRNA synthetase	0.0160416	0.997489	lmo1660
LM6179_3003	yheA	conserved hypothetical protein	0.0161301	0.997489	lmo2223
LM6179_1541	trxA	thioredoxin	0.0163129	0.997489	lmo1233
LM6179_1824	rnr	ribonuclease R	0.0163344	0.997489	lmo2449
LM6179_0309		Hydrolase	0.0164547	0.997489	lmo0030
LM6179_0714		conserved protein of unknown function	0.0166525	0.997489	lmo0413
LM6179_2716	ykhA	putative acyl-CoA hydrolase	0.0166868	0.997489	lmo1946
LM6179_1143		conserved membrane protein of unknown function	0.0167156	0.997489	lmo0831
LM6179_0756		conserved protein of unknown function	0.0167969	0.997489	lmo0455
LM6179_2845	ydiF	putative ABC transporter (ATP-binding protein)	0.0175051	0.997489	lmo2073
LM6179_2534	purB	adenylosuccinate lyase	0.0177627	0.997489	lmo1773
LM6179_0889	yubA	putative integral inner membrane protein	0.0179599	0.997489	lmo0584
LM6179_2726	fur	transcriptional regulator for iron transport and metabolism	0.0181972	0.997489	lmo1956
LM6179_0534	gltX	glutamyl-tRNA synthetase	0.0183898	0.997489	lmo0237
LM6179_0106		N-acetylmuramoyl-L-alanine amidase, family 4 protein	0.0184039	0.997489	lmo2691
LM6179_1328	dapH	tetrahydrodipicolinate N-acetyltransferase	0.0188472	0.997489	lmo1011
LM6179_2991	hemH	ferrochelatase	0.0191133	0.997489	lmo2211
LM6179_1237	ycgQ	conserved hypothetical protein	0.0191138	0.997489	lmo0921
LM6179_1024		Flagellar MS-ring protein	0.0193201	0.997489	lmo0713
LM6179_0173		Rhs family protein	0.0194872	0.997489	#N/A
LM6179_2562	rimM	16S rRNA processing protein	0.0197942	0.997489	lmo1793
LM6179_2100	accC	acetyl-CoA carboxylase subunit (biotin carboxylase subunit)	0.0200304	0.997489	lmo1357
LM6179_1319	ptsH	histidine-containing phosphocarrier protein of the phosphotransferase system (PTS) (HPr protein)	0.0201774	0.997489	lmo1002
LM6179_0859	yugJ	putative NADH-dependent butanol dehydrogenase	0.0201944	0.997489	lmo0554
LM6179_2067	ylxP	conserved hypothetical protein	0.0202456	0.997489	lmo1326
LM6179_0597		Serine protease	0.0204815	0.997489	lmo0292
LM6179_1664	glyA	serine hydroxymethyltransferase	0.0209894	0.997489	lmo2539
LM6179_0711		conserved exported protein of unknown function	0.0210457	0.997489	lmo0408
LM6179_0466		conserved membrane protein of unknown function	0.0214437	0.997489	lmo0176
LM6179_2629	msrB	peptide methionine R-sulfoxide reductase	0.0216099	0.997489	lmo1859
LM6179_0471		Sugar ABC transporter	0.0218505	0.997489	lmo0181
LM6179_2985	gpmA	phosphoglyceromutase 1	0.0222067	0.997489	lmo2205
LM6179_0678		conserved protein of unknown function	0.022517	0.997489	lmo0376
LM6179_2277	queA	S-adenosylmethionine tRNA ribosyltransferase-isomerase	0.0228734	0.997489	lmo1531
LM6179_2101	yqhY	conserved hypothetical protein	0.0234778	0.997489	lmo1358
LM6179_2149	glpP	Glycerol uptake operon antiterminator regulatory protein	0.0238294	0.997489	lmo1405
LM6179_2647	mntR	transcriptional regulator (DtxR family)	0.0243792	0.997489	lmo1878
LM6179_2596	rpoZ	Omega subunit of RNA polymerase	0.0247388	0.997489	lmo1826
LM6179_2502	ade	Adenine deaminase	0.0250899	0.997489	lmo1742
LM6179_1201		conserved protein of unknown function	0.0254045	0.997489	lmo0887
LM6179_0066	rpsG	ribosomal protein S7 (BS7)	0.0254888	0.997489	lmo2655
LM6179_2115	bkdAA	branched-chain alpha-keto acid dehydrogenase E1 subunit	0.025584	0.997489	lmo1372
LM6179_2241		conserved protein of unknown function	0.0255961	0.997489	lmo1495
LM6179_2329	ykvY	putative Xaa-Pro dipeptidase	0.0255989	0.997489	lmo1578
LM6179_0580		conserved exported protein of unknown function	0.025729	0.997489	lmo0275
LM6179_2763		conserved protein of unknown function	0.0258106	0.997489	lmo1994
LM6179_2182	asd	aspartate-semialdehyde dehydrogenase	0.0262236	0.997489	lmo1437
LM6179_2466	yokD	SPBc2 prophage-derived aminoglycoside N(3')-acetyltransferase-like protein yokD	0.0262816	0.997489	lmo1708
LM6179_2199	sigA	RNA polymerase major sigma-43 factor (sigma-A)	0.0266971	0.997489	lmo1454
LM6179_0863		conserved protein of unknown function	0.0269106	0.997489	lmo0558
LM6179_0401	yknV	putative ABC transporter (ATP-binding protein)	0.027005	0.997489	lmo0107
LM6179_1310	ktrD	K+-transporting ATPase	0.0271332	0.997489	lmo0993
LM6179_1790		putative tape-measure	0.0272018	0.997489	lmo2287
LM6179_1196	ydbS	conserved hypothetical protein	0.0277007	0.997489	lmo0882
LM6179_1742		conserved protein of unknown function	0.0278883	0.997489	#N/A
LM6179_2609	pyrP	uracil permease	0.0279172	0.997489	lmo1839
LM6179_2929		Flavodoxin	0.0279448	0.997489	lmo2153
LM6179_1091		conserved membrane protein of unknown function	0.0283216	0.997489	lmo0779
LM6179_2344	iscSB	cysteine desulfurase	0.028394	0.997489	lmo1593
LM6179_2014	trmFO	tRNA:m(5)U-54 methyltransferase	0.0292275	0.997489	lmo1276
LM6179_2112	ptb	phosphate butyryl coenzyme A transferase	0.0293647	0.997489	lmo1369
LM6179_2788	dapF	Diaminopimelate epimerase	0.0297626	0.997489	lmo2018
LM6179_1654	rpmEB	ribosomal protein L31	0.0298007	0.997489	lmo2548
LM6179_2114	lpdV	branched-chain alpha-keto acid dehydrogenase E3 subunit (dihydrolipoamide dehydrogenase)	0.030015	0.997489	lmo1371
LM6179_2533	purC	phosphoribosylaminoimidazole succinocarboxamide synthetase	0.0300942	0.997489	lmo1772
LM6179_2142	recA	multifunctional SOS repair factor	0.0301227	0.997489	lmo1398
LM6179_1889	mrpE	non essential component of Na+/H+ antiporter	0.0303644	0.997489	lmo2382
LM6179_2316	polA	DNA polymerase I	0.0306223	0.997489	lmo1565
LM6179_0520	lysS	lysyl-tRNA synthetase	0.0309114	0.997489	lmo0228
LM6179_0542	nusG	transcription antitermination factor	0.0317455	0.997489	lmo0246
LM6179_2873	pdxT	glutamine amidotransferase for pyridoxal phosphate synthesis; pyridoxal 5'-phosphate synthase complex, Glutamine amidotransferase subunit PdxT	0.0319539	0.997489	#N/A
LM6179_2104	xseA	exodeoxyribonuclease VII (large subunit)	0.0321409	0.997489	lmo1361
LM6179_2591	prpC	phosphorylated protein phosphatase	0.0334277	0.997489	lmo1821
LM6179_1331	opuAA	glycine betaine ABC transporter (ATP-binding protein)	0.0349545	0.997489	lmo1014
LM6179_2548	pepT	peptidase T (tripeptidase)	0.0352498	0.997489	lmo1780
LM6179_1900		conserved membrane protein of unknown function	0.0355466	0.997489	lmo2371
LM6179_2630	msrA	peptide methionine S-sulfoxide reductase	0.0357393	0.997489	lmo1860
LM6179_misc_RNA_30		T-box	0.036057	0.997489	#N/A
LM6179_0829		conserved membrane protein of unknown function	0.036221	0.997489	lmo0524
LM6179_2285	glpF	glycerol permease	0.0366703	0.997489	lmo1539
LM6179_2448	dut	Deoxyuridine 5'-triphosphate nucleotidohydrolase	0.0366822	0.997489	lmo1691
LM6179_0205		Lichenan operon transcriptional antiterminator	0.0367483	0.997489	lmo2784
LM6179_0020	rpsM	ribosomal protein S13	0.0369175	0.997489	lmo2608
LM6179_1120	potA	Spermidine/putrescine import ATP-binding protein PotA	0.0370925	0.997489	lmo0807
LM6179_0310		Transcriptional regulator LacI family	0.0376735	0.997489	lmo0031
LM6179_1248	ykcC	putative glycosyltransferase	0.0377016	0.997489	lmo0933
LM6179_1539	polX	DNA polymerase/3'-5' exonuclease X	0.0378224	0.997489	lmo1231
LM6179_0425		EAL domain-containing protein	0.0381828	0.997489	lmo0131
LM6179_2803	ylmE	conserved hypothetical protein	0.0382159	0.997489	lmo2031
LM6179_1679	fabZ	(3R)-hydroxymyristoyl-[acyl carrier protein] dehydratase	0.0384257	0.997489	lmo2524
LM6179_1134		conserved protein of unknown function	0.0385039	0.997489	lmo0820
LM6179_0230	trmF	tRNA uridine 5-carboxymethylaminomethyl modification enzyme	0.038763	0.997489	lmo2810
LM6179_2668		DnaQ family exonuclease/DinG family helicase	0.0396918	0.997489	lmo1899
LM6179_1594		Major tail protein	0.0399961	0.997489	#N/A
LM6179_2999	prsA	molecular chaperone lipoprotein	0.0404794	0.997489	lmo2219
LM6179_0501	ctc	ribosomal protein Ctc, binding 5S RNA	0.0404875	0.997489	lmo0211
LM6179_2620	ypoP	Uncharacterized HTH-type transcriptional regulator ypoP	0.0406283	0.997489	lmo1850
LM6179_1861	sufD	FeS assembly protein SufD	0.0407919	0.997489	lmo2414
LM6179_1002	cheY	regulator of chemotaxis and motility	0.0408369	0.997489	lmo0691
LM6179_1407	tarJ	putative ribitol-5-phosphate dehydrogenase	0.0410495	0.997489	lmo1087
LM6179_0564	rpoC	RNA polymerase (beta' subunit)	0.0410728	0.997489	lmo0259
LM6179_1281	yjbK	putative RNA/thiamine triphosphatase	0.0411445	0.997489	lmo0965
LM6179_3027	ytbE	putative aldo/keto reductase	0.0413492	0.997489	lmo2247
LM6179_2331		conserved protein of unknown function	0.0414267	0.997489	lmo1580
LM6179_0018	rpoA	RNA polymerase (alpha subunit)	0.0415808	0.997489	lmo2606
LM6179_2665	asnS	asparaginyl-tRNA synthetase	0.0418759	0.997489	lmo1896
LM6179_2064	ylxR	putative RNA binding protein; putative new fold	0.0421701	0.997489	lmo1323
LM6179_2444	fabL	enoyl-acyl carrier protein reductase III	0.0422666	0.997489	lmo1688
LM6179_0231	mnmE	tRNA modification GTPase and tRNA-U34 5-formylation enzyme	0.0422783	0.997489	lmo2811
LM6179_0031	rplE	ribosomal protein L5 (BL6)	0.0425363	0.997489	lmo2620
LM6179_2389		conserved membrane protein of unknown function	0.0425576	0.997489	lmo1637
LM6179_1043		conserved membrane protein of unknown function	0.0427232	0.997489	lmo0731
LM6179_0472		conserved protein of unknown function	0.043772	0.997489	lmo0182
LM6179_0025	rpmD	ribosomal protein L30 (BL27)	0.043791	0.997489	lmo2614
LM6179_2158	atoB	acetyl-CoA acetyltransferase	0.0440752	0.997489	lmo1414
LM6179_2409	rpsB	ribosomal protein S2	0.0458608	0.997489	lmo1658
LM6179_1205	rsbT	switch protein/serine-threonine kinase; controls the activity of the piezosome (stressosome)	0.046153	0.997489	lmo0891
LM6179_0138		conserved protein of unknown function	0.0470135	0.997489	lmo2724
LM6179_0998		conserved protein of unknown function	0.0471261	0.997489	lmo0687
LM6179_0177	topB	DNA topoisomerase III	0.0471263	0.997489	lmo2756
LM6179_misc_RNA_37		T-box	0.0471379	0.997489	#N/A
LM6179_2314	coaE	dephosphocoenzyme A kinase	0.047446	0.997489	lmo1563
LM6179_2054	pyrH	uridylate kinase	0.0485106	0.997489	lmo1313
LM6179_2412	ytqA	putative Fe-S oxidoreductase	0.0490542	0.997489	lmo1661
LM6179_1727	galE	UDP-galactose-4-epimerase	0.0492113	0.997489	lmo2477
LM6179_2288	rplU	ribosomal protein L21 (BL20)	0.0497965	0.997489	lmo1542
LM6179_0293	qoxB	cytochrome aa3-600 quinol oxidase (subunit I)	0.05019	0.997489	lmo0014
LM6179_1121		Spermidine/putrescine ABC transporter, permease protein	0.0502066	0.997489	lmo0808
LM6179_1208	rsbW	switch protein/serine kinase and anti-sigma factor (inhibitory sigma-B binding protein)	0.0504596	0.997489	lmo0894
LM6179_1221	gor	glutathione oxidoreductase	0.0505807	0.997489	lmo0906
LM6179_1339	liaR	two-component response regulator [YvqE] responding to cell wall stress	0.0506696	0.997489	lmo1022
LM6179_2481	yfmL	putative ATP-dependent RNA helicase yfmL	0.0508206	0.997489	lmo1722
LM6179_0211	parB	site-specific DNA-binding protein	0.0510376	0.997489	lmo2790
LM6179_2309	thrS	threonyl-tRNA synthetase	0.0510403	0.997489	lmo1559
LM6179_2706	gpsA	NAD(P)H-dependent glycerol-3-phosphate dehydrogenase	0.0512801	0.997489	lmo1936
LM6179_1222		Phosphoglycerate mutase	0.0514083	0.997489	lmo0907
LM6179_2222	hemN	coproporphyrinogen III oxidase	0.0514905	0.997489	lmo1476
LM6179_0054		conserved protein of unknown function	0.0517423	0.997489	lmo2643
LM6179_2202	yqfL	positive regulator of gluconeogenesis	0.051959	0.997489	lmo1457
LM6179_2109	yqxC	putative methyltransferase with RNA binding domain	0.0522853	0.997489	lmo1366
LM6179_1660	prmC	glutamine methylase of release factor 1 (and perhaps others) at a GGQ site	0.0525385	0.997489	lmo2542
LM6179_2330	ald	L-alanine dehydrogenase	0.0525845	0.997489	lmo1579
LM6179_0516	folP	dihydropteroate synthase	0.0527035	0.997489	lmo0224
LM6179_2715	fmnP	FMN permease	0.0529945	0.997489	lmo1945
LM6179_2397		Exonuclease	0.0530634	0.997489	#N/A
LM6179_2258	mnmA	tRNA 2-thiouridylase	0.0543458	0.997489	lmo1512
LM6179_1666	mnaA	UDP-N-acetylmannosamine 2-epimerase	0.0547746	0.997489	lmo2537
LM6179_1635	ywfO	putative metal-dependent phosphohydrolase	0.0549063	0.997489	lmo2565
LM6179_2357	ytpR	putative tRNA binding protein	0.0550585	0.997489	lmo1607
LM6179_0034	rpsQ	ribosomal protein S17 (BS16)	0.0552488	0.997489	lmo2623
LM6179_0905		conserved membrane protein of unknown function	0.0552943	0.997489	lmo0600
LM6179_0865	gdhA	glutamate dehydrogenase, NADP-specific	0.0556424	0.997489	lmo0560
LM6179_0715	Slc39a	Zinc transporter ZIP11	0.0567157	0.997489	lmo0414
LM6179_2720	spcB	chromosome condensation and segregation factor	0.057244	0.997489	lmo1950
LM6179_1722	lgt	prelipoprotein diacylglycerol transferase	0.0573731	0.997489	lmo2482
LM6179_1238	coaA	Pantothenate kinase	0.057423	0.997489	lmo0922
LM6179_2124		conserved protein of unknown function	0.0577901	0.997489	lmo1380
LM6179_1673	atpG	ATP synthase (subunit gamma, component F1)	0.0579537	0.997489	lmo2530
LM6179_2888	hemQ	essential component of heme biosynthesis; catalase activity	0.0580186	0.997489	lmo2113
LM6179_0023	secY	preprotein translocase subunit	0.0583456	0.997489	lmo2612
LM6179_tRNA39		Ser tRNA	0.0591319	0.997489	#N/A
LM6179_0272		conserved protein of unknown function	0.0591887	0.997489	lmo2852
LM6179_1524	ysdC	putative aminopeptidase ysdC	0.0593066	0.997489	lmo1217
LM6179_3031		ArpJ	0.0595255	0.997489	lmo2250
LM6179_2916		ABC transporter	0.0595827	0.997489	lmo2140
LM6179_1213	ydcK	conserved hypothetical protein	0.0597838	0.997489	lmo0899
LM6179_0898		conserved membrane protein of unknown function	0.0599355	0.997489	lmo0593
LM6179_0782		conserved protein of unknown function	0.0599601	0.997489	lmo0483
LM6179_2110	ahrC	transcriptional regulator	0.0603325	0.997489	lmo1367
LM6179_0563	rpoB	RNA polymerase (beta subunit)	0.0610835	0.997489	lmo0258
LM6179_2839	groEL	chaperonin large subunit	0.0611109	0.997489	lmo2068
LM6179_3012	yhdP	putative transporter or sensor	0.06133	0.997489	lmo2232
LM6179_2574	smc	chromosome condensation and segregation SMC ATPase	0.0614579	0.997489	lmo1804
LM6179_2105	xseB	exodeoxyribonuclease VII (small subunit)	0.0614679	0.997489	lmo1362
LM6179_0575		conserved protein of unknown function	0.0615013	0.997489	#N/A
LM6179_2400		conserved exported protein of unknown function	0.0617643	0.997489	lmo1649
LM6179_1106		putative Membrane protein	0.0622352	0.997489	lmo0793
LM6179_1726	trxB	thioredoxin reductase	0.0623778	0.997489	lmo2478
LM6179_2417		conserved exported protein of unknown function	0.0626799	0.997489	lmo1666
LM6179_2808	murD	UDP-N-acetylmuramoylalanyl-D-glutamate ligase	0.0630741	0.997489	lmo2036
LM6179_2666	aspB	putative aspartate aminotransferase	0.0631339	0.997489	lmo1897
LM6179_misc_RNA_40		T-box	0.0632624	0.997489	#N/A
LM6179_0753		conserved membrane protein of unknown function	0.0635939	0.997489	lmo0452
LM6179_0016		conserved protein of unknown function	0.0636874	0.997489	lmo2604
LM6179_2147	mutS	DNA mismatch repair recognition factor	0.0638517	0.997489	lmo1403
LM6179_0010	truA	pseudouridylate synthase I	0.0639694	0.997489	lmo2598
LM6179_2496		Alcohol dehydrogenase	0.0640261	0.997489	lmo1737
LM6179_2374		conserved protein of unknown function	0.0641709	0.997489	lmo1622
LM6179_0118	yaaK	DNA binding protein	0.0643264	0.997489	lmo2703
LM6179_2650	ypcP	5'3'-exonuclease	0.0643317	0.997489	lmo1881
LM6179_2693	tyrA	prephenate dehydrogenase	0.0643357	0.997489	lmo1924
LM6179_2518	ligA	DNA ligase	0.0656439	0.997489	lmo1758
LM6179_2209	dgkA	undecaprenol kinase	0.0657519	0.997489	lmo1464
LM6179_0447		conserved protein of unknown function	0.0658232	0.997489	lmo0157
LM6179_1023	fliE	Flagellar hook-basal body complex protein FliE	0.0658728	0.997489	lmo0712
LM6179_2365	ytnP	putative metal-dependent hydrolase	0.0662022	0.997489	lmo1614
LM6179_1416	guaA	GMP synthetase	0.0664852	0.997489	lmo1096
LM6179_2640	apl	Alkaline phosphatase-like protein	0.0668348	0.997489	lmo1870
LM6179_0880	gmuR	transcriptional regulator (GntR family)	0.0674034	0.997489	lmo0575
LM6179_0039	rpsS	ribosomal protein S19 (BS19)	0.0681984	0.997489	lmo2628
LM6179_0547	rplJ	ribosomal protein L10 (BL5)	0.0684486	0.997489	lmo0250
LM6179_misc_RNA_4		6S	0.0686023	0.997489	#N/A
LM6179_2323	accA	acetyl-CoA carboxylase (carboxyltransferase alpha subunit)	0.068943	0.997489	lmo1572
LM6179_0117	recR	DNA repair and recombination protein	0.0690622	0.997489	lmo2702
LM6179_0451		conserved protein of unknown function	0.0708397	0.997489	lmo0161
LM6179_2673	birA	biotin acetyl-CoA-carboxylase ligase and biotin regulon repressor	0.0712231	0.997489	lmo1904
LM6179_0185		conserved membrane protein of unknown function	0.0719444	0.997489	lmo2763
LM6179_misc_RNA_36		T-box	0.0720482	0.997489	#N/A
LM6179_2664	dnaD	DNA-remodelling primosomal protein	0.0722631	0.997489	lmo1895
LM6179_2514	gatB	glutamyl-tRNA(Gln) amidotransferase (subunit B)	0.0722866	0.997489	lmo1754
LM6179_2255	recD	Exodeoxyribonuclease V alpha chain	0.0724762	0.997489	lmo1509
LM6179_2198	trmK	tRNA (adenine(22)-N(1))-methyltransferase	0.0726634	0.997489	lmo1453
LM6179_2495		Acetyltransferase, GNAT family	0.0729461	0.997489	lmo1736
LM6179_1525	ysgA	putative RNA methylase	0.0730278	0.997489	lmo1218
LM6179_1159		Glutamine ABC transporter	0.0740008	0.997489	lmo0847
LM6179_0152		CBS domain-containing protein	0.0740547	0.997489	lmo2738
LM6179_2830		conserved membrane protein of unknown function	0.074105	0.997489	lmo2059
LM6179_2589	cpgA	GTPase involved in ribosome and sacculus morphogenesis	0.0741929	0.997489	lmo1819
LM6179_2293	mreC	cell-shape determining protein	0.0743123	0.997489	lmo1547
LM6179_0533	ispF	2-C-methyl-D-erythritol-2,4-cyclodiphosphate synthase	0.0744146	0.997489	lmo0236
LM6179_0346		conserved protein of unknown function	0.0750082	0.997489	lmo0066
LM6179_0578		conserved protein of unknown function	0.0750329	0.997489	lmo0273
LM6179_0592	walR	two-component response regulator [YycF]	0.0751235	0.997489	lmo0287
LM6179_0240		Transcriptional regulator	0.0756925	0.997489	lmo2820
LM6179_1374	pdhD	dihydrolipoamide dehydrogenase E3 subunit of both pyruvate dehydrogenase and 2-oxoglutarate dehydrogenase complexes	0.0759202	0.997489	lmo1055
LM6179_2352		conserved exported protein of unknown function	0.0772302	0.997489	lmo1602
LM6179_2846		conserved exported protein of unknown function	0.0772371	0.997489	lmo2074
LM6179_2318	citZ	citrate synthase II	0.077585	0.997489	lmo1567
LM6179_2281	yrbC	conserved hypothetical protein	0.0776808	0.997489	lmo1535
LM6179_3066	tcyK	sulfur-containing amino acid ABC transporter binding lipoprotein	0.0777353	0.997489	lmo2349
LM6179_0514	cysK	cysteine synthase	0.0778476	0.997489	lmo0223
LM6179_0040	rplB	ribosomal protein L2 (BL2)	0.0778633	0.997489	lmo2629
LM6179_0699	proC	pyrroline-5-carboxylate reductase, NAD(P)-binding	0.0782376	0.997489	lmo0396
LM6179_2250	alaS	alanyl-tRNA synthetase	0.0783361	0.997489	lmo1504
LM6179_0414		conserved protein of unknown function	0.0786553	0.997489	lmo0120
LM6179_0069		Deoxyguanosinetriphosphate triphosphohydrolase-like protein	0.0788396	0.997489	lmo2657
LM6179_1671	atpH	ATP synthase subunit delta	0.0792618	0.997489	lmo2532
LM6179_1116	nhaK	Sodium, potassium, lithium and rubidium/H(+) antiporter	0.0802056	0.997489	lmo0803
LM6179_0468		Xylose repressor protein	0.0805379	0.997489	lmo0178
LM6179_1236	ycgR	putative permease	0.0806644	0.997489	lmo0920
LM6179_1821	secG	preprotein translocase subunit	0.0817509	0.997489	lmo2451
LM6179_0476		conserved protein of unknown function	0.0818328	0.997489	lmo0186
LM6179_1329	dapL	N-acetyl-diaminopimelate deacetylase	0.0822294	0.997489	lmo1012
LM6179_2454		Cation efflux family protein	0.0823444	0.997489	lmo1697
LM6179_0999		Glycosyl transferase	0.0827806	0.997489	lmo0688
LM6179_1198	hemY	Protoporphyrinogen oxidase	0.0828566	0.997489	lmo0884
LM6179_2553	infC	initiation factor IF-3	0.0829536	0.997489	lmo1785
LM6179_2268	dtd	D-Tyr-tRNATyr deacylase	0.0832445	0.997489	lmo1522
LM6179_1697	ftsE	cell-division ABC transporter (ATP-binding protein)	0.0836167	0.997489	lmo2507
LM6179_2030		conserved protein of unknown function	0.0837837	0.997489	lmo1292
LM6179_2426	menD	2-oxoglutarate decarboxylase and 2-succinyl-5-enolpyruvyl-6-hydroxy-3-cyclohexene-1-carboxylic-acid synthase	0.0844082	0.997489	lmo1675
LM6179_1901		conserved protein of unknown function	0.0844288	0.997489	lmo2370
LM6179_0419		conserved protein of unknown function	0.0849461	0.997489	lmo0125
LM6179_1012		conserved exported protein of unknown function	0.0850084	0.997489	lmo0701
LM6179_0487	spoVG	regulator required for spore cortex synthesis (stage V sporulation)	0.0851784	0.997489	lmo0197
LM6179_1279	htpX	Protease HtpX homolog	0.0854377	0.997489	lmo0963
LM6179_0486	spoVG	regulator required for spore cortex synthesis (stage V sporulation)	0.0855547	0.997489	lmo0196
LM6179_0115	yvgN	Glyoxal reductase	0.0855959	0.997489	lmo2700
LM6179_1891	mrpC	component of Na+/H+ antiporter	0.0858477	0.997489	lmo2380
LM6179_1261	yycB	Uncharacterized transporter YycB	0.0861128	0.997489	lmo0947
LM6179_2526	purH	fused phosphoribosylaminoimidazole carboxy formyl formyltransferase; inosine-monophosphate cyclohydrolase	0.0867903	0.997489	lmo1765
LM6179_1032	fbp	Fibronectin-binding protein, 25kDa	0.087299	0.997489	lmo0721
LM6179_2623	copA	fragment of Copper-exporting P-type ATPase A (part 1)	0.0873702	0.997489	lmo1853
LM6179_3037		conserved protein of unknown function	0.0877981	0.997489	lmo2256
LM6179_0618	bglH	aryl-phospho-beta-d-glucosidase	0.0885176	0.997489	lmo0319
LM6179_2468	ykuP	putative flavodoxin-2	0.0889507	0.997489	lmo1710
LM6179_0888	secA	Protein translocase subunit SecA 2	0.0891707	0.997489	lmo0583
LM6179_1540	mutSB	putative DNA mismatch repair enzyme	0.0891821	0.997489	lmo1232
LM6179_1597		Phage tail tape measure protein	0.0892722	0.997489	#N/A
LM6179_2872	pdxS	glutamine amidotransferase for pyridoxal phosphate synthesis; pyridoxal 5'-phosphate synthase complex, synthase subunit	0.0899142	0.997489	lmo2101
LM6179_2287		conserved protein of unknown function	0.0899882	0.997489	lmo1541
LM6179_0418		conserved protein of unknown function	0.090188	0.997489	lmo0124
LM6179_0028	rplF	ribosomal protein L6 (BL8)	0.090272	0.997489	lmo2617
LM6179_1340	ktrC	potassium uptake protein	0.0904823	0.997489	lmo1023
LM6179_0478	ksgA	dimethyladenosine 16S ribosomal RNA transferase	0.0905532	0.997489	lmo0188
LM6179_0979	yadH	putative transporter subunit: membrane component of ABC superfamily	0.0905994	0.997489	lmo0668
LM6179_2065	rplGA	ribosomal protein L7Ae	0.090857	0.997489	lmo1324
LM6179_2626	deoD	purine nucleoside phosphorylase	0.0910347	0.997489	lmo1856
LM6179_2699	hepT	heptaprenyl diphosphate synthase component II	0.0911083	0.997489	lmo1930
LM6179_2062	rimP	ribosome maturation factor	0.0914985	0.997489	lmo1321
LM6179_2246		conserved membrane protein of unknown function	0.0920358	0.997489	lmo1500
LM6179_0038	rplV	ribosomal protein L22 (BL17)	0.0922464	0.997489	lmo2627
LM6179_0159	bmrA	efflux transporter (ATP-binding and permease protein)	0.0922785	0.997489	lmo2745
LM6179_2018	codY	transcriptional regulator, GTP and BCAA-dependent	0.0929615	0.997489	lmo1280
LM6179_1123		Spermidine/putrescine ABC transporter	0.093547	0.997489	lmo0810
LM6179_2891		conserved membrane protein of unknown function	0.0939405	0.997489	lmo2116
LM6179_1476	cobD	Threonine-phosphate decarboxylase	0.0946825	0.997489	lmo1169
LM6179_2264		conserved protein of unknown function	0.0947069	0.997489	lmo1518
LM6179_0546		protein of unknown function	0.0948592	0.997489	#N/A
LM6179_2267		N-acetylmuramoyl-L-alanine amidase	0.095305	0.997489	lmo1521
LM6179_0781	rlmN	23S rRNA m2A2503 methyltransferase	0.0953229	0.997489	lmo0482
LM6179_tRNA44		Gly tRNA	0.0953669	0.997489	#N/A
LM6179_1634	lipL	amidotransferase of the octanoyl moiety from octanoyl-GcvH to the E2 subunit of pyruvate dehydrogenase	0.0958538	0.997489	lmo2566
LM6179_1255		conserved protein of unknown function	0.0960902	0.997489	#N/A
LM6179_2060	proS	prolyl-tRNA synthetase	0.0964578	0.997489	lmo1319
LM6179_0297	bglH	aryl-phospho-beta-d-glucosidase	0.0970068	0.997489	lmo0018
LM6179_1016	flgK	Flagellar hook-associated protein FlgK	0.0972138	0.997489	lmo0705
LM6179_2764	deoC	deoxyribose-phosphate aldolase	0.097406	0.997489	lmo1995
LM6179_2219	dnaK	molecular chaperone	0.0975403	0.997489	lmo1473
LM6179_0837		conserved protein of unknown function	0.097689	0.997489	lmo0532
LM6179_2645	uup	putative ABC protein involved in RecA-independent precise excision of transposons	0.0977819	0.997489	lmo1875
LM6179_2674	cca	tRNA nucleotidyltransferase	0.0980032	0.997489	lmo1905
LM6179_2143	rny	endoribonuclease Y	0.0981499	0.997489	lmo1399
LM6179_2719	rluB	pseudouridine synthase	0.0981719	0.997489	lmo1949
LM6179_3030	pit	low-affinity inorganic phosphate transporter	0.0982654	0.997489	lmo2249
LM6179_1588		conserved protein of unknown function	0.0983057	0.997489	#N/A
LM6179_1730	yvcJ	GTPase	0.0986499	0.997489	lmo2474
LM6179_1892	phaAB	fragment of pH adaptation potassium efflux system transmembrane protein (part 2)	0.0989288	0.997489	lmo2379
LM6179_tRNA26		Cys tRNA	0.0991774	0.997489	#N/A
LM6179_1285	yjbO	pseudouridylate synthase	0.099215	0.997489	lmo0969
LM6179_2280	ldh	L-lactate dehydrogenase 2	0.0993747	0.997489	lmo1534
LM6179_0453	yaaT	conserved hypothetical protein	0.0997492	0.997489	lmo0163
LM6179_0899	metX	Homoserine O-acetyltransferase	0.0998242	0.997489	lmo0594
LM6179_2643	dfrA	dihydrofolate reductase	0.0999894	0.997489	lmo1873
LM6179_0011	ecfT	component of the influx ECF transporters	0.10035	0.997489	lmo2599
LM6179_0027	rplR	ribosomal protein L18	0.100407	0.997489	lmo2616
LM6179_2351		conserved protein of unknown function	0.100615	0.997489	lmo1601
LM6179_0951	zosA	Zn transporter	0.100671	0.997489	lmo0641
LM6179_1027	fliI	flagellar-specific ATPase	0.100797	0.997489	lmo0716
LM6179_2313	nrdR	negative regulator of transcription of ribonucleotide reductase nrd genes and operons	0.101179	0.997489	lmo1562
LM6179_2829	ctaA	heme-A synthase	0.101472	0.997489	lmo2058
LM6179_1630		Peptide/nickel transport system substrate-binding protein	0.101608	0.997489	lmo2569
LM6179_0325	rpsR	ribosomal protein S18	0.1019	0.997489	lmo0046
LM6179_0589	metN	methionine ABC transporter (ATP-binding protein)	0.101912	0.997489	lmo0284
LM6179_1538		CvpA family protein	0.102105	0.997489	lmo1230
LM6179_tRNA38		Met tRNA	0.102214	0.997489	#N/A
LM6179_misc_RNA_35		T-box	0.102724	0.997489	#N/A
LM6179_2921		conserved membrane protein of unknown function	0.102846	0.997489	lmo2145
LM6179_2335	yteJ	putative integral inner membrane protein	0.102865	0.997489	lmo1584
LM6179_2560		conserved protein of unknown function	0.102948	0.997489	lmo1791
LM6179_2441	gsaB	glutamate-1-semialdehyde aminotransferase, class III aminotransferase	0.103873	0.997489	lmo1685
LM6179_1849	yusI	putative oxidoreductase with thioredoxin domain	0.104308	0.997489	lmo2426
LM6179_2656	ypsC	putative methylase with RNA interaction domain	0.104609	0.997489	lmo1887
LM6179_2423	menE	O-succinylbenzoic acid-CoA ligase	0.10471	0.997489	lmo1672
LM6179_tRNA30		Lys tRNA	0.105893	0.997489	#N/A
LM6179_misc_RNA_46		Lysine	0.106001	0.997489	#N/A
LM6179_0065	fusA	elongation factor G	0.106128	0.997489	lmo2654
LM6179_0694		conserved protein of unknown function	0.106559	0.997489	lmo0391
LM6179_0286	gyrA	DNA gyrase (subunit A)	0.107157	0.997489	lmo0007
LM6179_tRNA27		Leu tRNA	0.107759	0.997489	#N/A
LM6179_2663	nth	endonuclease III	0.108759	0.997489	lmo1894
LM6179_1886	yuxO	putative esterase	0.108794	0.997489	lmo2385
LM6179_2443	ygaC	putative factor	0.10886	0.997489	lmo1687
LM6179_1977		conserved protein of unknown function	0.109639	0.997489	lmo1243
LM6179_0843		conserved protein of unknown function	0.10992	0.997489	lmo0538
LM6179_0573		Oligopeptide transport system permease oppC	0.110742	0.997489	lmo0269
LM6179_2205	recO	DNA double strand break repair and homologous recombination factor	0.110774	0.997489	lmo1460
LM6179_1133		conserved protein of unknown function	0.11126	0.997489	lmo0819
LM6179_0539	yacP	putative ribonuclease with PIN and NYN domains	0.111403	0.997489	lmo0242
LM6179_0415		conserved membrane protein of unknown function	0.111559	0.997489	lmo0121
LM6179_2470		conserved membrane protein of unknown function	0.112071	0.997489	lmo1712
LM6179_2315	mutM	formamidopyrimidine-DNA glycosidase	0.112086	0.997489	lmo1564
LM6179_0826	licH	6-phospho-beta-glucosidase	0.112399	0.997489	lmo0521
LM6179_3009	pbpF	Penicillin-binding protein 1F	0.112529	0.997489	lmo2229
LM6179_1223		conserved membrane protein of unknown function	0.11273	0.997489	lmo0908
LM6179_0914	yfiC	putative ABC transporter (ATP-binding protein)	0.112918	0.997489	lmo0608
LM6179_2864	opuD	glycine betaine transporter	0.113094	0.997489	lmo2092
LM6179_0139		MATE efflux family protein	0.113128	0.997489	lmo2725
LM6179_2877	pta	phosphotransacetylase	0.113161	0.997489	lmo2103
LM6179_2472	mreBH	cell-shape determining protein	0.113341	0.997489	lmo1713
LM6179_2980	fabF	beta-ketoacyl-acyl carrier protein synthase II	0.11365	0.997489	lmo2201
LM6179_2477		conserved protein of unknown function	0.113747	0.997489	lmo1718
LM6179_2208	cdd	cytidine/deoxycytidine deaminase	0.113932	0.997489	lmo1463
LM6179_tRNA23		His tRNA	0.114101	0.997489	#N/A
LM6179_0477	rnmV	ribonuclease M5	0.114613	0.997489	lmo0187
LM6179_2525	purD	phosphoribosylglycinamide synthetase	0.115279	0.997489	lmo1764
LM6179_0287	cls	Cardiolipin synthase 1	0.11602	0.997489	lmo0008
LM6179_0178	rtbI	ribonuclease toxin of toxin-antitoxin systems RttI-RttJ	0.11602	0.997489	lmo2757
LM6179_0879	gmuD	mannoside-phospho-beta-d-glucosidase	0.116676	0.997489	lmo0574
LM6179_0081		PTS system IIA 2 domain-containing protein	0.116803	0.997489	lmo2668
LM6179_1227		conserved protein of unknown function	0.117389	0.997489	lmo0911
LM6179_1305	prfC	Peptide chain release factor 3	0.117619	0.997489	lmo0988
LM6179_0442		conserved exported protein of unknown function	0.118262	0.997489	lmo0152
LM6179_tRNA10		Ile tRNA	0.118689	0.997489	#N/A
LM6179_1003	cheA	chemotactic two-component sensor histidine kinase	0.118706	0.997489	lmo0692
LM6179_2826	ylbF	putative regulatory protein	0.118715	0.997489	lmo2055
LM6179_0024	rplO	ribosomal protein L15	0.11884	0.997489	lmo2613
LM6179_1646	iolJ	2-deoxy-5-keto-D-gluconic acid 6-phosphate aldolase	0.118962	0.997489	lmo2556
LM6179_2571	ffh	signal recognition particle-like (SRP) GTPase	0.119768	0.997489	lmo1801
LM6179_1246	lplJ	lipoate-protein ligase	0.120163	0.997489	lmo0931
LM6179_0019	rpsK	ribosomal protein S11 (BS11)	0.12065	0.997489	lmo2607
LM6179_1011		Flagellar motor switch protein FliN	0.120802	0.997489	lmo0700
LM6179_3076		conserved protein of unknown function	0.121278	0.997489	lmo2358
LM6179_1333	opuAC	glycine betaine ABC transporter (glycine betaine-binding lipoprotein)	0.12163	0.997489	lmo1016
LM6179_1087		conserved protein of unknown function	0.122266	0.997489	lmo0775
LM6179_1527	arxR	transcriptional repressor	0.122283	0.997489	lmo1220
LM6179_2718	resD	two-component response regulator	0.122315	0.997489	lmo1948
LM6179_1035		conserved protein of unknown function	0.122678	0.997489	lmo0724
LM6179_2787		conserved membrane protein of unknown function	0.123651	0.997489	lmo2017
LM6179_0051		Heptaprenyl diphosphate synthase component I	0.123857	0.997489	lmo2640
LM6179_1369	defB	formylmethionine deformylase A	0.12399	0.997489	lmo1051
LM6179_2556	rplS	ribosomal protein L19	0.124692	0.997489	lmo1787
LM6179_0780		conserved exported protein of unknown function	0.124886	0.997489	lmo0481
LM6179_1149	ywjA	putative ABC lipid transporter (ATP-binding protein)	0.125072	0.997489	lmo0837
LM6179_1017		Flagellar hook-associated protein FlgL	0.125529	0.997489	lmo0706
LM6179_2306	hemC	porphobilinogen deaminase (hydroxymethylbilane synthase)	0.126007	0.997489	lmo1556
LM6179_0529	clpC	class III stress response-related ATPase, AAA+ superfamily	0.126093	0.997489	lmo0232
LM6179_1308		Membrane protein	0.126398	0.997489	lmo0991
LM6179_3054	fruR	transcriptional regulator (DeoR family)	0.126578	0.997489	lmo2337
LM6179_1197		conserved membrane protein of unknown function	0.126978	0.997489	lmo0883
LM6179_1007		Flagellar hook capping protein	0.127303	0.997489	lmo0696
LM6179_1700		Peptidase	0.127962	0.997489	lmo2504
LM6179_2625	yodJ	D-alanyl-D-alanine carboxypeptidase lipoprotein	0.128167	0.997489	lmo1855
LM6179_1018		Flagellar capping protein	0.129309	0.997489	lmo0707
LM6179_0977	ywdK	conserved hypothetical protein	0.129407	0.997489	lmo0666
LM6179_2123	oxaAB	Sec-independent factor for membrane protein insertion (YidC/SpoIIIJ family)	0.130021	0.997489	lmo1379
LM6179_0591	mtnE	methionine-glutamine aminotransferase	0.13056	0.997489	lmo0286
LM6179_0285	gyrB	DNA gyrase (subunit B)	0.130576	0.997489	lmo0006
LM6179_1732	whiA	putative morphogen	0.1311	0.997489	lmo2472
LM6179_0836		conserved membrane protein of unknown function	0.131193	0.997489	lmo0531
LM6179_2308	ysxC	GTPase involved in ribosome 50S subunit assembly	0.131293	0.997489	lmo1558
LM6179_tRNA6		Asp tRNA	0.131303	0.997489	#N/A
LM6179_2069	truB	tRNA pseudouridine 55 synthase	0.131426	0.997489	lmo1328
LM6179_2130	spoIIIE	spore DNA translocase	0.131466	0.997489	lmo1386
LM6179_0566	bglH	aryl-phospho-beta-d-glucosidase	0.131514	0.997489	lmo0261
LM6179_1728		Aldose 1-epimerase	0.13173	0.997489	lmo2476
LM6179_2292		Cell shape-determining protein MreD	0.132091	0.997489	lmo1546
LM6179_1846	fhuC	ferrichrome ABC transporter (ATP-binding protein)	0.132804	0.997489	lmo2429
LM6179_2286	rpmA	ribosomal protein L27 (BL24)	0.132961	0.997489	lmo1540
LM6179_2353		conserved protein of unknown function	0.133006	0.997489	lmo1603
LM6179_0530	radA	DNA repair protein; 6-O-methylguanine-DNA methyltransferase	0.133522	0.997489	lmo0233
LM6179_2616	norM	putative multidrug resistance protein norM	0.133942	0.997489	lmo1846
LM6179_1226		conserved membrane protein of unknown function	0.134023	0.997489	lmo0910
LM6179_2692	aroA	3-phosphoshikimate 1-carboxyvinyltransferase (5-enolpyruvoylshikimate-3-phosphate synthase)	0.134751	0.997489	lmo1923
LM6179_1445	clpP	ATP-dependent Clp protease proteolytic subunit 3	0.135122	0.997489	lmo1138
LM6179_2059	rseP	inner membrane zinc metalloprotease required for the extracytoplasmic stress response mediated by sigma(E) (YaeL)	0.135151	0.997489	lmo1318
LM6179_1347	ykrA	putative hydrolase	0.135208	0.997489	lmo1029
LM6179_1625		conserved protein of unknown function	0.135222	0.997489	lmo2574
LM6179_2321	pyk	pyruvate kinase	0.136556	0.997489	lmo1570
LM6179_2117	bkdB	branched-chain alpha-keto acid dehydrogenase E2 subunit (lipoamide acyltransferase)	0.137339	0.997489	lmo1374
LM6179_1298		Drug resistance transporter, EmrB/QacA family	0.137522	0.997489	lmo0981
LM6179_1137	yvgN	glyoxal/methylglyoxal reductase	0.138063	0.997489	lmo0823
LM6179_2641		Phosphoglucomutase/phosphomannomutase	0.13813	0.997489	lmo1871
LM6179_2994		ABC transporter, permease protein	0.13886	0.997489	lmo2214
LM6179_2578	fabD	malonyl CoA:acyl carrier protein transacylase	0.139333	0.997489	lmo1808
LM6179_1655	hom	homoserine dehydrogenase	0.139539	0.997489	lmo2547
LM6179_2573	ftsY	signal recognition particle (docking protein)	0.139858	0.997489	lmo1803
LM6179_tRNA37		Met tRNA	0.14026	0.997489	#N/A
LM6179_2586	rpmB	ribosomal protein L28	0.140291	0.997489	lmo1816
LM6179_2035	ynbB	putative C-S lyase	0.140529	0.997489	lmo1297
LM6179_0835		conserved exported protein of unknown function	0.140562	0.997489	lmo0530
LM6179_2215	rpsU	ribosomal protein S21	0.140706	0.997489	lmo1469
LM6179_2354	ykuU	putative 2-cys peroxiredoxin	0.140948	0.997489	lmo1604
LM6179_0055		conserved protein of unknown function	0.141043	0.997489	lmo2644
LM6179_2584	yloV	putative dihydroxyacetone/glyceraldehyde kinase	0.141353	0.997489	lmo1814
LM6179_0903	bioY	Biotin transporter BioY2	0.141696	0.997489	LISIN_0620
LM6179_1069		conserved membrane protein of unknown function	0.141886	0.997489	lmo0757
LM6179_2214	yqeY	conserved hypothetical protein	0.141974	0.997489	lmo1468
LM6179_tRNA11		Ala tRNA	0.143038	0.997489	#N/A
LM6179_tRNA20		Lys tRNA	0.143195	0.997489	#N/A
LM6179_1887		conserved membrane protein of unknown function	0.143382	0.997489	lmo2384
LM6179_2986	clpB	protein disaggregation chaperone	0.143549	0.997489	lmo2206
LM6179_0862		Phosphoglycerate mutase	0.144914	0.997489	lmo0557
LM6179_1414		conserved protein of unknown function	0.146008	0.997489	#N/A
LM6179_2805	ftsA	cell-division protein essential fo Z-ring assembly	0.146008	0.997489	lmo2033
LM6179_1990	treR	transcriptional regulator (GntR family)	0.146306	0.997489	lmo1253
LM6179_tRNA40		Met tRNA	0.146627	0.997489	#N/A
LM6179_2068	rbfA	ribosome-binding factor A	0.147345	0.997489	lmo1327
LM6179_2204	glyQ	glycyl-tRNA synthetase (alpha subunit)	0.147393	0.997489	lmo1459
LM6179_2809	mraY	phospho-N-acetylmuramoyl-pentapeptide transferase	0.147771	0.997489	lmo2037
LM6179_tRNA45		Ile tRNA	0.147995	0.997489	#N/A
LM6179_1644	ami	Autolysin, amidase	0.148685	0.997489	lmo2558
LM6179_2893	glmM	phosphoglucosamine mutase	0.148781	0.997489	lmo2118
LM6179_1724	yvoF	putative O-acetyltransferase	0.148897	0.997489	lmo2480
LM6179_1322	ykwC	putative beta-hydroxyacid dehydrogenase	0.148954	0.997489	lmo1005
LM6179_1160	artR	High affinity arginine ABC transporter (ATP-binding protein)	0.149003	0.997489	lmo0848
LM6179_2452		conserved membrane protein of unknown function	0.150062	0.997489	lmo1695
LM6179_0913		conserved membrane protein of unknown function	0.150115	0.997489	lmo0607
LM6179_1694	secA	translocase binding subunit (ATPase)	0.150181	0.997489	lmo2510
LM6179_1869		conserved protein of unknown function	0.150725	0.997489	lmo2403
LM6179_tRNA36		Ala tRNA	0.150892	0.997489	#N/A
LM6179_0183	bglC	aryl-phospho-beta-d-glucosidase	0.150983	0.997489	lmo2761
LM6179_1670	atpF	ATP synthase (subunit b, component F0)	0.153893	0.997489	lmo2533
LM6179_1991	treA	trehalose-6-phosphate hydrolase	0.153903	0.997489	lmo1254
LM6179_2071	rpsO	ribosomal protein S15 (BS18)	0.154497	0.997489	lmo1330
LM6179_1825	smpB	tmRNA-binding protein	0.154855	0.997489	lmo2448
LM6179_0790	aroC	3-dehydroquinate dehydratase	0.155169	0.997489	lmo0491
LM6179_1168	murF	UDP-N-acetylmuramoylalanyl-D-glutamyl-2,6-diaminopimelate-D-alanyl-D-alanine ligase	0.155411	0.997489	lmo0856
LM6179_0186	bglK	Beta-glucoside kinase	0.155732	0.997489	lmo2764
LM6179_0505		Polysaccharide biosynthesis family protein	0.155914	0.997489	lmo0215
LM6179_0049		Pyridine nucleotide-disulfide oxidoreductase family protein	0.15609	0.997489	lmo2638
LM6179_1086		conserved protein of unknown function	0.156123	0.997489	lmo0774
LM6179_tRNA43		His tRNA	0.156206	0.997489	#N/A
LM6179_0504	mfd	transcription-repair coupling factor	0.156208	0.997489	lmo0214
LM6179_0532	ispD	2-C-methyl-D-erythritol 4-phosphate cytidylyltransferase, nonmevalonate isoprenoid pathway	0.156526	0.997489	lmo0235
LM6179_0029	rpsH	ribosomal protein S8 (BS8)	0.156617	0.997489	lmo2618
LM6179_0987		Flagellar biosynthesis protein FliP	0.156634	0.997489	lmo0676
LM6179_0962		Acetyltransferase	0.156745	0.997489	lmo0652
LM6179_1332	opuAB	glycine betaine ABC transporter (permease)	0.156994	0.997489	lmo1015
LM6179_0990		Flagellar biosynthesis protein FlhB	0.157527	0.997489	lmo0679
LM6179_1622		conserved protein of unknown function	0.157624	0.997489	lmo2577
LM6179_2239		Peptidase, M3 family	0.157822	0.997489	lmo1493
LM6179_1663	ptpB	Low molecular weight protein-tyrosine-phosphatase ptpB	0.158546	0.997489	lmo2540
LM6179_0013	ecfA	energizing coupling factor of ABC influx transporter (ATP-binding protein)	0.159168	0.997489	lmo2601
LM6179_1335		CutC family protein	0.159213	0.997489	lmo1018
LM6179_2303	hemL	glutamate-1-semialdehyde 2,1-aminotransferase	0.159587	0.997489	lmo1553
LM6179_2724	drm	phosphopentomutase	0.159824	0.997489	lmo1954
LM6179_0119	dnaX	DNA polymerase III (gamma and tau subunits)	0.15987	0.997489	lmo2704
LM6179_1089		conserved protein of unknown function	0.16065	0.997489	lmo0777
LM6179_1610	ycnB	putative efflux transporter	0.16105	0.997489	lmo2588
LM6179_2203	glyS	glycyl-tRNA synthetase (beta subunit)	0.161261	0.997489	lmo1458
LM6179_2098	efp	elongation factor P	0.162292	0.997489	lmo1355
LM6179_1814	pgk	phosphoglycerate kinase	0.162302	0.997489	lmo2458
LM6179_2049		conserved protein of unknown function	0.162678	0.997489	lmo1308
LM6179_1109		conserved protein of unknown function	0.162727	0.997489	lmo0796
LM6179_0809		conserved protein of unknown function	0.162985	0.997489	lmo0512
LM6179_1536	rnhC	ribonuclease HIII	0.163808	0.997489	lmo1228
LM6179_0290		Diphosphomevalonate decarboxylase	0.164071	0.997489	lmo0011
LM6179_0885		Phospholipase/carboxylesterase	0.164431	0.997489	lmo0580
LM6179_0834	ydaM	putative glycosyltransferase associated to biofilm formation	0.164718	0.997489	lmo0529
LM6179_2360		conserved exported protein of unknown function	0.165034	0.997489	lmo1610
LM6179_2132	nupN	lipoprotein involved in guanosine transport	0.166192	0.997489	lmo1388
LM6179_2024	parE	subunit B of DNA topoisomerase IV	0.166252	0.997489	lmo1286
LM6179_2615		conserved membrane protein of unknown function	0.166312	0.997489	lmo1845
LM6179_0099	licA	phosphotransferase system (PTS) lichenan-specific enzyme IIA component	0.166324	0.997489	lmo2685
LM6179_2595	coaBC	Coenzyme A biosynthesis bifunctional protein CoaBC; phosphopantothenoylcysteine synthetase/decarboxylase	0.166359	0.997489	lmo1825
LM6179_0499		conserved protein of unknown function	0.166487	0.997489	lmo0209
LM6179_0108	tmk	thymidylate kinase	0.167275	0.997489	lmo2693
LM6179_2427	menF	Menaquinone-specific isochorismate synthase	0.167526	0.997489	lmo1676
LM6179_tRNA25		Gly tRNA	0.167842	0.997489	#N/A
LM6179_0952		putative Membrane protein	0.168208	0.997489	lmo0642
LM6179_tRNA24		Gln tRNA	0.168485	0.997489	#N/A
LM6179_tRNA32		Gly tRNA	0.168669	0.997489	#N/A
LM6179_1992	treP	phosphotransferase system (PTS) trehalose-specific enzyme IIBC component	0.168866	0.997489	lmo1255
LM6179_0482	purR	transcriptional regulator of the purine biosynthesis operon	0.168916	0.997489	lmo0192
LM6179_2522	yocR	putative sodium-dependent transporter	0.170097	0.997489	lmo1761
LM6179_1273		Transcriptional regulator	0.170174	0.997489	lmo0958
LM6179_3077		conserved protein of unknown function	0.17051	0.997489	lmo2359
LM6179_1530	pheT	phenylalanyl-tRNA synthetase (beta subunit)	0.170581	0.997489	lmo1222
LM6179_0308		conserved membrane protein of unknown function	0.170833	0.997489	lmo0029
LM6179_0035	rpmC	ribosomal protein L29	0.170904	0.997489	lmo2624
LM6179_2688	yugP	putative membrane protease yugP	0.170943	0.997489	lmo1919
LM6179_tRNA33		Leu tRNA	0.171046	0.997489	#N/A
LM6179_0963		conserved membrane protein of unknown function	0.171418	0.997489	lmo0653
LM6179_0906		conserved exported protein of unknown function	0.171561	0.997489	lmo0601
LM6179_tRNA31		Leu tRNA	0.172199	0.997489	#N/A
LM6179_0030	rpsNA	ribosomal protein S14	0.172429	0.997489	lmo2619
LM6179_0333	dnaC	replicative DNA helicase	0.172604	0.997489	lmo0054
LM6179_0996	motA	motility protein A; MotA component of the stator flagellum complex	0.172674	0.997489	lmo0685
LM6179_0860	dtpT	di-tripeptide-proton ABC symporter	0.1735	0.997489	lmo0555
LM6179_0538	rlmB	23S rRNA methyltransferase	0.174096	0.997489	lmo0241
LM6179_0730		conserved protein of unknown function	0.174105	0.997489	lmo0429
LM6179_2217	prmA	ribosomal protein L11 methyltransferase	0.174182	0.997489	lmo1471
LM6179_0696		conserved protein of unknown function	0.17474	0.997489	lmo0393
LM6179_1893	phaAB	fragment of pH adaptation potassium efflux system transmembrane protein (part 1)	0.174963	0.997489	lmo2378
LM6179_2424	menB	dihydroxynapthoic acid synthetase	0.175401	0.997489	lmo1673
LM6179_2023	yneT	putative CoA-binding protein	0.175499	0.997489	lmo1285
LM6179_1140		conserved membrane protein of unknown function	0.175578	0.997489	lmo0826
LM6179_2723	pupG	purine nucleoside phosphorylase	0.17583	0.997489	lmo1953
LM6179_2107	cspC	cold-shock protein	0.176018	0.997489	lmo1364
LM6179_2046	tkt	transketolase	0.176588	0.997489	lmo1305
LM6179_2807	murG	UDP-N-acetylglucosamine-N-acetylmuramyl-(pentapeptide)pyrophosphoryl-undecaprenol N-acetylglucosamine transferase	0.176692	0.997489	lmo2035
LM6179_1309		conserved membrane protein of unknown function	0.177147	0.997489	lmo0992
LM6179_misc_RNA_10		RNaseP_bact_b	0.177226	0.997489	#N/A
LM6179_0424		Ser/Thr protein phosphatase	0.177781	0.997489	lmo0130
LM6179_0033	rplNA	ribosomal protein L14	0.178287	0.997489	lmo2622
LM6179_1412	pncB	nicotinate phosphoribosyltransferase	0.178848	0.997489	lmo1092
LM6179_1656	thrC	threonine synthase	0.179454	0.997489	lmo2546
LM6179_0037	rpsC	ribosomal protein S3 (BS3)	0.181003	0.997489	lmo2626
LM6179_0588	metP	methionine ABC transporter, permease component	0.181039	0.997489	lmo0283
LM6179_0222	nanE	putative N-acetylmannosamine-6-phosphate 2-epimerase	0.182349	0.997489	lmo2801
LM6179_1875		NifU family protein	0.182697	0.997489	lmo2397
LM6179_1899	hrtA	putative hemin import ATP-binding protein HrtA	0.182842	0.997489	lmo2372
LM6179_2577	fabG	beta-ketoacyl-acyl carrier protein reductase	0.183073	0.997489	lmo1807
LM6179_1897	yclM	aspartate kinase III	0.183947	0.997489	lmo2374
LM6179_1157	yxjH	putative methyl-tetrahydrofolate methyltransferase	0.184033	0.997489	lmo0845
LM6179_2847	tsaD	tRNA(NNU) t(6)A37 threonylcarbamoyladenosine modification; glycation binding protein	0.184124	0.997489	lmo2075
LM6179_1674	atpD	ATP synthase (subunit beta, component F1)	0.184173	0.997489	lmo2529
LM6179_3013		Transcriptional regulator	0.184503	0.997489	lmo2233
LM6179_3032	artR	High affinity arginine ABC transporter (ATP-binding protein)	0.184543	0.997489	lmo2251
LM6179_0370		putative enzyme	0.184691	0.997489	lmo0078
LM6179_0291		conserved protein of unknown function	0.185496	0.997489	lmo0012
LM6179_2327	ytoI	conserved hypothetical protein	0.186341	0.997489	lmo1576
LM6179_1624	czcD	potassium/proton-divalent cation antiporter	0.186538	0.997489	lmo2575
LM6179_2813	mraW	S-adenosyl-dependent methyltransferase active on membrane-located substrates	0.186763	0.997489	lmo2041
LM6179_2776	alsS	alpha-acetolactate synthase	0.187459	0.997489	lmo2006
LM6179_1904	pgi	glucose-6-phosphate isomerase	0.187778	0.997489	lmo2367
LM6179_1735	yfnA	metabolite permease	0.190449	0.997489	lmo2469
LM6179_1202	ndoA	endoribonuclease toxin	0.190605	0.997489	lmo0888
LM6179_0098	licC	phosphotransferase system (PTS) lichenan-specific enzyme IIC component	0.191991	0.997489	lmo2684
LM6179_0012	ecfAB	energizing coupling factor of ABC influx transporter (ATP-binding protein)	0.192004	0.997489	lmo2600
LM6179_0026	rpsE	ribosomal protein S5	0.192255	0.997489	lmo2615
LM6179_2694	hisC	histidinol-phosphate aminotransferase; tyrosine/phenylalanine aminotransferase	0.192364	0.997489	lmo1925
LM6179_1816	pgm	phosphoglycerate mutase	0.192438	0.997489	lmo2456
LM6179_0017	rplQ	ribosomal protein L17 (BL15)	0.192596	0.997489	lmo2605
LM6179_0537	mrnC	ribonuclease for 23S RNA maturation	0.192749	0.997489	lmo0240
LM6179_1212	ydcI	putative RNA helicase	0.193038	0.997489	lmo0898
LM6179_0036	rplP	ribosomal protein L16	0.193158	0.997489	lmo2625
LM6179_3005	fumC	fumarate hydratase	0.193506	0.997489	lmo2225
LM6179_1022	flgC	flagellar component of cell-proximal portion of basal-body rod	0.193535	0.997489	lmo0711
LM6179_0107	yaaQ	conserved hypothetical protein	0.193879	0.997489	lmo2692
LM6179_2362	ytzB	conserved hypothetical protein	0.194697	0.997489	lmo1612
LM6179_2581	recG	branch migrating ATP-dependent DNA helicase involved in DNA recombination and repair	0.195167	0.997489	lmo1811
LM6179_0498	ybjQ	conserved hypothetical protein	0.195832	0.997489	lmo0208
LM6179_1167	ddl	D-alanyl-D-alanine ligase A	0.196189	0.997489	lmo0855
LM6179_1517		conserved membrane protein of unknown function	0.196271	0.997489	lmo1210
LM6179_0213		conserved protein of unknown function	0.196692	0.997489	lmo2792
LM6179_2561	trmD	tRNA(m1G37)methyltransferase	0.196812	0.997489	lmo1792
LM6179_2425	menH	putative 2-succinyl-6-hydroxy-2,4-cyclohexadiene-1-carboxylate synthase	0.196912	0.997489	lmo1674
LM6179_3070		Sodium/hydrogen exchanger family protein	0.197053	0.997489	lmo2353
LM6179_1813	gapA	glyceraldehyde-3-phosphate dehydrogenase	0.197265	0.997489	lmo2459
LM6179_2697	aroF	chorismate synthase	0.197517	0.997489	lmo1928
LM6179_2637	ppdK	Pyruvate, phosphate dikinase	0.197588	0.997489	lmo1867
LM6179_0745		Penicillin-binding protein	0.197959	0.997489	lmo0441
LM6179_2583	sdaAB	L-serine dehydratase (beta chain)	0.197967	0.997489	lmo1813
LM6179_1672	atpA	ATP synthase (subunit alpha, component F1)	0.198972	0.997489	lmo2531
LM6179_0109	yaaO	putative decarboxylase	0.199273	0.997489	lmo2694
LM6179_tRNA42		Phe tRNA	0.199328	0.997489	#N/A
LM6179_0160		TfoX domain protein	0.199554	0.997489	lmo2746
LM6179_0910		Mate family multi antimicrobial extrusion protein	0.200666	0.997489	lmo0605
LM6179_0369		conserved protein of unknown function	0.200734	0.997489	lmo0077
LM6179_1284	ppnKA	inorganic polyphosphate/ATP-NAD kinase	0.201442	0.997489	lmo0968
LM6179_2328	ytkL	putative metal-dependent hydrolase	0.201641	0.997489	lmo1577
LM6179_1004		Flagellar motor switch protein	0.203118	0.997489	lmo0693
LM6179_1721	hprK	serine/threonine protein kinase/phosphorylase	0.203784	0.997489	lmo2483
LM6179_2725	ripX	site-specific tyrosine recombinase for chromosome partitioning	0.203846	0.997489	lmo1955
LM6179_tRNA47		Ser tRNA	0.20477	0.997489	#N/A
LM6179_0950		conserved protein of unknown function	0.20509	0.997489	lmo0640
LM6179_0997	motB	motility protein B; MotB component of the stator flagellum complex	0.205238	0.997489	lmo0686
LM6179_2789	ileS	isoleucyl-tRNA synthetase	0.205941	0.997489	lmo2019
LM6179_2753	ilvB	acetolactate synthase (acetohydroxy-acid synthase) (large subunit)	0.206639	0.997489	lmo1984
LM6179_2467	mapA	methionine aminopeptidase	0.207576	0.997489	lmo1709
LM6179_1009		Flagellar motor switch protein	0.208424	0.997489	lmo0698
LM6179_1000	cheV	Chemotaxis protein CheV	0.208554	0.997489	lmo0689
LM6179_tRNA46		Asn tRNA	0.209354	0.997489	#N/A
LM6179_misc_RNA_39		T-box	0.20992	0.997489	#N/A
LM6179_0989		Flagellar biosynthesis protein FliR	0.210899	0.997489	lmo0678
LM6179_0242		conserved protein of unknown function	0.211867	0.997489	lmo2822
LM6179_2372	ytjP	putative dipeptidase ytjP	0.212457	0.997489	lmo1620
LM6179_2317	icd	isocitrate dehydrogenase	0.212607	0.997489	lmo1566
LM6179_3052	fruA	phosphotransferase system (PTS) fructose-specific enzyme IIABC component	0.213025	0.997489	lmo2335
LM6179_1885	yuiD	putative integral inner membrane protein	0.213613	0.997489	lmo2386
LM6179_0897		conserved protein of unknown function	0.213623	0.997489	lmo0592
LM6179_0022	adk	adenylate kinase	0.214357	0.997489	lmo2611
LM6179_1675	atpC	ATP synthase (subunit epsilon, F1 subunit)	0.214864	0.997489	lmo2528
LM6179_1132	yloB	Calcium-transporting ATPase	0.215238	0.997489	lmo0818
LM6179_tRNA34		Arg tRNA	0.215468	0.997489	#N/A
LM6179_1139	mvaA	3-hydroxy-3-methylglutaryl-coenzyme A reductase	0.21583	0.997489	lmo0825
LM6179_1659	prfA	peptide chain release factor 1	0.216058	0.997489	lmo2543
LM6179_2885	yvyI	putative phosphohexomutase ; cupin family	0.216327	0.997489	lmo2110
LM6179_1025	fliG	putative flagellar switch protein	0.217124	0.997489	lmo0714
LM6179_1271	nagA	N-acetylglucosamine-6-phosphate deacetylase	0.217347	0.997489	lmo0956
LM6179_1034		conserved exported protein of unknown function	0.218317	0.997489	lmo0723
LM6179_0536	cysS	cysteinyl-tRNA synthetase	0.218632	0.997489	lmo0239
LM6179_0824	lmrB	efflux transporter; drug-export protein	0.21877	0.997489	lmo0519
LM6179_2804	ftsZ	cell-division initiation protein	0.220237	0.997489	lmo2032
LM6179_1662	tsaC	tRNA(NNU) t(6)A37 threonylcarbamoyladenosine modification; threonine-dependent ADP-forming ATPase	0.220322	0.997489	lmo2541
LM6179_2218	dnaJ	co-factor of molecular chaperone	0.220399	0.997489	lmo1472
LM6179_2576	acpA	acyl carrier protein	0.220534	0.997489	lmo1806
LM6179_0331	cdnD	phosphodiesterase acting on cyclic dinucleotides	0.220682	0.997489	lmo0052
LM6179_2886	nfrA	FMN reductase [NAD(P)H]	0.22073	0.997489	lmo2111
LM6179_0411		Antigen B	0.221321	0.997489	lmo0117
LM6179_1097		Sigma54-associated activator ManR	0.221529	0.997489	lmo0785
LM6179_tRNA35		Pro tRNA	0.223465	0.997489	#N/A
LM6179_0991		Flagellar biosynthesis protein FlhA	0.224127	0.997489	lmo0680
LM6179_misc_RNA_22		tmRNA	0.226064	0.997489	#N/A
LM6179_1815	tpiA	triose phosphate isomerase	0.226491	0.997489	lmo2457
LM6179_2058	dxr	1-deoxy-D-xylulose-5-phosphate reductoisomerase	0.227488	0.997489	lmo1317
LM6179_1733	yqjM	NADPH-dependent flavin oxidoreductase	0.228478	0.997489	lmo2471
LM6179_0830		conserved protein of unknown function	0.229176	0.997489	lmo0525
LM6179_1894	yuxJ	putative exporter	0.229415	0.997489	lmo2377
LM6179_2116	bkdAB	branched-chain alpha-keto acid dehydrogenase E1 subunit	0.229802	0.997489	lmo1373
LM6179_2322	pfkA	6-phosphofructokinase	0.2304	0.997489	lmo1571
LM6179_2762	pdp	pyrimidine-nucleoside phosphorylase	0.230887	0.997489	lmo1993
LM6179_1729	pgcA	alpha-phosphoglucomutase	0.231384	0.997489	lmo2475
LM6179_1200	alrA	D-alanine racemase	0.231938	0.997489	lmo0886
LM6179_1811	sigL	RNA polymerase factor sigma-54	0.232037	0.997489	lmo2461
LM6179_3064	tcyM	sulfur-containing amino acid ABC transporter (permease)	0.232509	0.997489	lmo2347
LM6179_1898	licB	phosphotransferase system (PTS) lichenan-specific enzyme IIB component	0.232618	0.997489	lmo2373
LM6179_0994	cheR	Chemotaxis protein methyltransferase	0.232992	0.997489	lmo0683
LM6179_0577	yxeH	putative hydrolase	0.234292	0.997489	lmo0272
LM6179_0791		conserved protein of unknown function	0.234539	0.997489	lmo0494
LM6179_2901	mdxD	maltogenic alpha-amylase	0.235066	0.997489	lmo2126
LM6179_1010		Flagellar motor switch protein FliM	0.23529	0.997489	lmo0699
LM6179_1817	eno	enolase	0.235877	0.997489	lmo2455
LM6179_0690	fra	frataxin; iron chaperone	0.239327	0.997489	lmo0387
LM6179_0993		Flagellar basal body rod protein FlgG	0.240121	0.997489	lmo0682
LM6179_1085	yhfP	putative oxidoreductase	0.240482	0.997489	lmo0773
LM6179_0975	maa	maltose O-acetyltransferase	0.241121	0.997489	lmo0664
LM6179_1848		Cell division protein	0.241969	0.997489	lmo2427
LM6179_1895		putative peptidyl-prolyl cis-trans isomerase	0.242503	0.997489	lmo2376
LM6179_1867		conserved membrane protein of unknown function	0.242895	0.997489	lmo2405
LM6179_1905		DeoR family protein	0.244347	0.997489	lmo2366
LM6179_0090		Alpha/beta fold family hydrolase	0.244538	0.997489	lmo2677
LM6179_1868		putative membrane protein	0.245963	0.997489	lmo2404
LM6179_tRNA41		Asp tRNA	0.248424	0.997489	#N/A
LM6179_0553	ybxB	ribosomal RNA methyltransferase	0.249584	0.997489	lmo0256
LM6179_2899	mdxF	maltodextrin ABC transport system (permease)	0.251628	0.997489	lmo2124
LM6179_1178	cshA	ATP-dependent RNA helicase; cold shock	0.252183	0.997489	lmo0866
LM6179_2530	purL	phosphoribosylformylglycinamidine synthetase II	0.252948	0.997489	lmo1769
LM6179_1890	mrpD	proton transporter component of Na+/H+ antiporter	0.255163	0.997489	lmo2381
LM6179_0992		Flagellar biosynthesis regulator FlhF	0.255241	0.997489	lmo0681
LM6179_2457		Methyl-accepting chemotaxis protein	0.255988	0.997489	lmo1699
LM6179_3034		conserved protein of unknown function	0.258829	0.997489	lmo2253
LM6179_2248	yrrK	putative Holliday junction resolvase	0.25891	0.997489	lmo1502
LM6179_0210	yyzM	conserved hypothetical protein	0.260866	0.997489	lmo2789
LM6179_0130	cydC	ABC membrane transporter (ATP-binding protein) required for cytochrome bb' function	0.26183	0.997489	lmo2716
LM6179_1153		putative Calcium-transporting ATPase	0.263851	0.997489	lmo0841
LM6179_2133	nupO	guanosine ABC transporter (ATP-binding protein)	0.264673	0.997489	lmo1389
LM6179_2897		conserved membrane protein of unknown function	0.267354	0.997489	lmo2122
LM6179_2348	tyrS	tyrosyl-tRNA synthetase	0.268108	0.997489	lmo1598
LM6179_2646	fhs	Formate--tetrahydrofolate ligase	0.271418	0.997489	lmo01876
LM6179_misc_RNA_32		T-box	0.271852	0.997489	#N/A
LM6179_1240		ABC transporter	0.27346	0.997489	lmo0925
LM6179_0576	bglC	aryl-phospho-beta-d-glucosidase	0.273516	0.997489	lmo0271
LM6179_2594	priA	primosomal replication factor Y (primosomal protein N')	0.278148	0.997489	lmo1824
LM6179_0161	serS	seryl-tRNA synthetase	0.278294	0.997489	lmo2747
LM6179_1008		putative Flagellar hook protein FlgE	0.279062	0.997489	lmo0697
LM6179_0747	msrR	Regulatory protein msrR	0.282445	0.997489	lmo0443
LM6179_1731	mgfK	gluconeogenesis morphogenetic factor	0.28506	0.997489	lmo2473
LM6179_misc_RNA_18		SAM	0.287369	0.997489	#N/A
LM6179_1480	EutW	Ethanolamine sensory transduction histidine kinase	0.287994	0.997489	lmo1173
LM6179_2896	mdxK	maltose phosphorylase	0.292505	0.997489	lmo2121
LM6179_1413	nadE	ammonium-dependent NAD+ synthetase	0.292516	0.997489	lmo1093
LM6179_1616		Sensor histidine kinase	0.293122	0.997489	lmo2582
LM6179_2528	purM	phosphoribosylaminoimidazole synthetase	0.293712	0.997489	lmo1767
LM6179_0583	msmX	multiple sugar-binding transporter ATP-binding protein	0.294609	0.997489	lmo0278
LM6179_0695	yqfA	conserved hypothetical protein	0.294843	0.997489	lmo0392
LM6179_misc_RNA_7		FMN	0.297854	0.997489	#N/A
LM6179_0053		Serine/threonine protein phosphatase family protein	0.299649	0.997489	lmo2642
LM6179_0243		conserved protein of unknown function	0.300184	0.997489	lmo2823
LM6179_2898	mdxG	maltodextrin ABC transporter (permease)	0.30059	0.997489	lmo2123
LM6179_2415	metK	S-adenosylmethionine synthetase	0.302852	0.997489	lmo1664
LM6179_2458		conserved protein of unknown function	0.303628	0.997489	lmo1700
LM6179_2722	lysA	diaminopimelate decarboxylase	0.304307	0.997489	lmo1952
LM6179_2226	rpsT	ribosomal protein S20 (BS20)	0.305609	0.997489	lmo1480
LM6179_1479	EutV	Two-component regulator	0.30718	0.997489	lmo1172
LM6179_0654		Long-chain acyl-CoA synthetase	0.31119	0.997489	lmo0354
LM6179_0131	cydB	cytochrome bb' ubiquinol oxidase (subunit II)	0.313234	0.997489	lmo2717
LM6179_1839	licT	Transcription antiterminator LicT	0.313949	0.997489	lmo2436
LM6179_0429		Oligopeptide ABC transporter	0.31507	0.997489	lmo0135
LM6179_2687	ytfP	putative NAD(FAD) dehydrogenase	0.316381	0.997489	lmo1918
LM6179_2593	fmt	methionyl-tRNA formyltransferase	0.322966	0.997489	lmo1823
LM6179_3053	fruK	fructose-1-phosphate kinase	0.325155	0.997489	lmo2336
LM6179_0251	ycjU	putative glucose-1-phosphate phosphodismutase, beta-phosphoglucomutase	0.325243	0.997489	lmo2831
LM6179_3071	ytcJ	putative amidohydrolase ytcJ	0.327109	0.997489	lmo2354
LM6179_2393	citB	aconitate hydratase (aconitase)	0.327337	0.997489	lmo1641
LM6179_1386	suhB	inositol monophosphatase	0.33411	0.997489	lmo1066
LM6179_2761	alsD	Alpha-acetolactate decarboxylase	0.335298	0.997489	lmo1992
LM6179_1657	thrB	homoserine kinase	0.338672	0.997489	lmo2545
LM6179_2529	purF	glutamine phosphoribosylpyrophosphate amidotransferase	0.339126	0.997489	lmo1768
LM6179_0839		conserved protein of unknown function	0.34245	0.997489	lmo0534
LM6179_0060		Membrane protein	0.345652	0.997489	lmo2649
LM6179_1127	gmuE	ROK fructokinase; glucomannan utilization protein E	0.347044	0.997489	lmo0813
LM6179_1812	cggR	transcriptional regulator of gapA	0.348488	0.997489	lmo2460
LM6179_2361	ytoP	glutamyl aminopeptidase	0.356286	0.997489	lmo1611
LM6179_0132	cydA	cytochrome bb' ubiquinol oxidase (subunit I)	0.358942	0.997489	lmo2718
LM6179_misc_RNA_41		ykoK	0.362019	0.997489	#N/A
LM6179_2326	nrnA	oligoribonuclease (nanoRNAse), 3',5'-bisphosphate nucleotidase	0.370255	0.997489	lmo1575
LM6179_1477	pduX	Propanediol utilization protein PduX / L-threonine kinase in B12 biosynthesis	0.373171	0.997489	lmo1170
LM6179_2582	sdaAA	L-serine dehydratase (alpha chain)	0.373304	0.997489	lmo1812
LM6179_2696	aroB	3-dehydroquinate synthase	0.374449	0.997489	lmo1927
LM6179_2134	nupP	permease of ABC guanosine transporter	0.37451	0.997489	lmo1390
LM6179_1141	nifJ	Pyruvate-flavodoxin oxidoreductase	0.374538	0.997489	lmo0829
LM6179_0955	yfnA	metabolite permease	0.376515	0.997489	lmo0645
LM6179_0129	cydD	ABC membrane transporter (ATP-binding protein) required for cytochrome bb' function	0.381359	0.997489	lmo2715
LM6179_2849	tsaB	tRNA(NNU) t(6)A37 threonylcarbamoyladenosine modification; protease involved in TsaD function	0.381867	0.997489	lmo2077
LM6179_misc_RNA_24		SRP_bact	0.388642	0.997489	#N/A
LM6179_2510		conserved protein of unknown function	0.395137	0.997489	lmo1750
LM6179_2605	pyrAB	pyrimidine-specific carbamoyl-phosphate synthetase (large subunit)	0.399984	0.997489	lmo1835
LM6179_0252	glxK	Glycerate kinase	0.400406	0.997489	lmo2832
LM6179_0500	ldh	L-lactate dehydrogenase	0.403442	0.997489	lmo0210
LM6179_2900	mdxE	maltose/maltodextrin-binding lipoprotein	0.403852	0.997489	lmo2125
LM6179_0048		conserved exported protein of unknown function	0.415541	0.997489	lmo2637
LM6179_1228	yrhG	putative formate/nitrite transporter	0.425432	0.997489	lmo0912
LM6179_2135	nupQ	permease of ABC guanosine transporter	0.425784	0.997489	lmo1391
LM6179_0306	bglP	PTS system beta-glucoside-specific EIIBCA component [Includes: Beta-glucoside-specific phosphotransferase enzyme IIB component ; Beta-glucoside permease IIC component ; Beta-glucoside-specific phosphotransferase enzyme IIA component]	0.429782	0.997489	lmo0027
LM6179_2981	fabHA	beta-ketoacyl-acyl carrier protein synthase III 1	0.458428	0.997489	lmo2202
LM6179_1277	yrrO	putative hydrolase	0.472323	0.997489	lmo0961
LM6179_1276		conserved protein of unknown function	0.473422	0.997489	lmo0960
LM6179_rli39_long		LM6179_rli39_long	0.47353	0.997489	#N/A
LM6179_0430	appB	oligopeptide ABC transporter (permease)	0.483301	0.997489	lmo0136
LM6179_3063	tcyN	sulfur-containing amino-acid ABC transporter (ATP-binding protein)	0.504423	0.997489	lmo2346
LM6179_3060	ytnJ	putative monooxygenase	0.518828	0.997489	lmo2343
LM6179_1128		Enoyl-(Acyl-carrier-protein) reductase	0.52053	0.997489	lmo0814
LM6179_0092	kdpD	Sensor protein KdpD	0.523736	0.997489	lmo2679
LM6179_2151	pflA	pyruvate formate lyase activating enzyme 1	0.540806	0.997489	lmo1407
LM6179_2951		conserved protein of unknown function	0.543471	0.997489	lmo2173
LM6179_0134	ytcI	putative acyl-coenzyme A synthetase	0.554522	0.997489	lmo2720
LM6179_1994		conserved protein of unknown function	0.570778	0.997489	lmo1257
LM6179_0104	mgtB	Magnesium-transporting ATPase, P-type 1	0.570787	0.997489	lmo2689
LM6179_0431	appC	oligopeptide ABC transporter (permease)	0.583576	0.997489	lmo0137
LM6179_3062	ytmO	putative monooxygenase	0.584039	0.997489	lmo2345
LM6179_0655		Fumarate reductase	0.604609	0.997489	lmo0355
LM6179_1179		conserved protein of unknown function	0.609837	0.997489	#N/A
LM6179_0679		conserved protein of unknown function	-0.000683793	0.998284	lmo0377
LM6179_2193	ppaC	inorganic pyrophosphatase	0.000704532	0.998284	lmo1448
LM6179_0976		conserved protein of unknown function	-8.29099e-05	0.999732	lmo0665
LM6179_0763		conserved exported protein of unknown function	-0.709578	#NUM!	lmo0460
LM6179_0765		conserved exported protein of unknown function	-0.607264	#NUM!	lmo0462
LM6179_3079		conserved protein of unknown function	-0.523832	#NUM!	lmo2361
LM6179_1274		protein of unknown function	-0.442268	#NUM!	LISIN_0990
LM6179_0766		Cell wall surface anchor family protein	-0.424036	#NUM!	lmo0463
LM6179_0762		putative membrane associated lipoprotein	-0.423375	#NUM!	#N/A
LM6179_0490	prfA	Listeriolysin regulatory protein	-0.408711	#NUM!	lmo0200
LM6179_0764		conserved exported protein of unknown function	-0.389694	#NUM!	lmo0461
LM6179_0915		conserved protein of unknown function	-0.383062	#NUM!	lmo0609
LM6179_2714	fer	ferredoxin	-0.381983	#NUM!	lmo1944
LM6179_0934		Pepdidoglycan bound protein	-0.365684	#NUM!	lmo0627
LM6179_0777		conserved protein of unknown function	-0.354415	#NUM!	lmo0478
LM6179_1317		conserved protein of unknown function	-0.342732	#NUM!	lmo1000
LM6179_1184		conserved protein of unknown function	-0.332648	#NUM!	lmo0870
LM6179_1102		Phenazine biosynthesis protein	-0.329867	#NUM!	lmo0789
LM6179_1645	dagK	Diacylglycerol kinase	-0.322054	#NUM!	lmo2557
LM6179_1148	psiE	phosphate starvation inducible protein	-0.317368	#NUM!	lmo0836
LM6179_1577		conserved protein of unknown function	-0.316925	#NUM!	#N/A
LM6179_2155	yozG	putative transcriptional regulator	-0.315673	#NUM!	lmo1411
LM6179_0630		conserved exported protein of unknown function	-0.312905	#NUM!	#N/A
LM6179_1194		LysM domain protein (LPXTG motif)	-0.311181	#NUM!	lmo0880
LM6179_0461		Internalin protein	-0.309895	#NUM!	lmo0171
LM6179_2483		ABC transporter ATP-binding protein	-0.30628	#NUM!	lmo1724
LM6179_1912		conserved protein of unknown function	-0.301596	#NUM!	#N/A
LM6179_0409	lmaD	AD protein	-0.30143	#NUM!	lmo0115
LM6179_2156		DNA topology modulation protein FlaR	-0.298962	#NUM!	lmo1412
LM6179_1607		Phage protein gp29	-0.293412	#NUM!	#N/A
LM6179_0135	yieK	putative 6-phosphogluconolactonase	-0.283329	#NUM!	lmo2721
LM6179_1803		Protein gp29	-0.281552	#NUM!	#N/A
LM6179_1753		Phage protein	-0.281098	#NUM!	#N/A
LM6179_0410	lmaC	Antigen C	-0.280249	#NUM!	lmo0116
LM6179_1580		Phage-related transcriptional activator	-0.278146	#NUM!	#N/A
LM6179_misc_RNA_15		SAM	-0.277049	#NUM!	#N/A
LM6179_1090		conserved protein of unknown function	-0.276465	#NUM!	lmo0778
LM6179_0280		Lipoprotein, putative (fragment)	-0.276107	#NUM!	#N/A
LM6179_1747		Gp37	-0.2728	#NUM!	#N/A
LM6179_1750		Gp40	-0.265162	#NUM!	#N/A
LM6179_1806		conserved protein of unknown function	-0.26477	#NUM!	lmo2466
LM6179_2019	yneP	acyl-CoA thioesterase	-0.262408	#NUM!	lmo1281
LM6179_misc_RNA_23		TPP	-0.261814	#NUM!	#N/A
LM6179_2040		conserved protein of unknown function	-0.260565	#NUM!	lmo0828
LM6179_1925		conserved protein of unknown function	-0.259783	#NUM!	#N/A
LM6179_2072		Predicted protein	-0.25977	#NUM!	LISIN_1375
LM6179_1923		conserved protein of unknown function	-0.253696	#NUM!	#N/A
LM6179_0567		Internalin C2	-0.253513	#NUM!	lmo0263
LM6179_0322	arcA	Arginine deiminase	-0.253032	#NUM!	lmo0043
LM6179_2478	licA	phosphotransferase system (PTS) lichenan-specific enzyme IIA component	-0.250926	#NUM!	lmo1719
LM6179_1919		conserved protein of unknown function	-0.249794	#NUM!	lmo2327
LM6179_1626		conserved protein of unknown function	-0.248195	#NUM!	lmo2573
LM6179_2482		putative Membrane protein	-0.241373	#NUM!	lmo1723
LM6179_1737		Chitin-binding protein	-0.239392	#NUM!	lmo2467
LM6179_2536	purE	N5-carboxyaminoimidazole ribonucleotide mutase	-0.238245	#NUM!	lmo1775
LM6179_0744		conserved protein of unknown function	-0.236991	#NUM!	lmo0440
LM6179_1759		Gp49	-0.236601	#NUM!	#N/A
LM6179_1955		Main capsid protein	-0.235148	#NUM!	#N/A
LM6179_1773		Gp63	-0.23478	#NUM!	#N/A
LM6179_0776		Secreted protein	-0.233818	#NUM!	lmo0477
LM6179_1749		conserved protein of unknown function	-0.231352	#NUM!	#N/A
LM6179_1975		conserved protein of unknown function	-0.230413	#NUM!	lmo1241
LM6179_2780		Response regulator YesN	-0.229212	#NUM!	lmo2010
LM6179_2954		conserved protein of unknown function	-0.227352	#NUM!	lmo2176
LM6179_2045	ynzC	conserved hypothetical protein	-0.227146	#NUM!	lmo1304
LM6179_1170		putative transcriptional regulator, LacI family	-0.224664	#NUM!	lmo0858
LM6179_2875		conserved membrane protein of unknown function	-0.223757	#NUM!	#N/A
LM6179_0921		conserved protein of unknown function	-0.22356	#NUM!	lmo0614
LM6179_1973		conserved protein of unknown function	-0.223504	#NUM!	#N/A
LM6179_1519		conserved protein of unknown function	-0.221996	#NUM!	lmo1212
LM6179_1046		LacI family transcription regulator	-0.221834	#NUM!	lmo0734
LM6179_0296		conserved exported protein of unknown function	-0.22086	#NUM!	lmo0017
LM6179_2494	gltC	transcriptional regulator (LysR family)	-0.220764	#NUM!	lmo1735
LM6179_1254		conserved protein of unknown function	-0.220594	#NUM!	#N/A
LM6179_0767		conserved protein of unknown function	-0.220169	#NUM!	lmo0464
LM6179_1792		Gp18	-0.217517	#NUM!	lmo2285
LM6179_3050	comK	ComK	-0.216911	#NUM!	lmo2270
LM6179_0723		conserved protein of unknown function	-0.212997	#NUM!	lmo0422
LM6179_1957		conserved protein of unknown function	-0.212942	#NUM!	#N/A
LM6179_0748		putative transcription regulator	-0.212889	#NUM!	#N/A
LM6179_2451		conserved protein of unknown function	-0.212015	#NUM!	lmo1694
LM6179_1924		Gp43	-0.211122	#NUM!	#N/A
LM6179_1515	cobQ	Cobyric acid synthase	-0.210044	#NUM!	lmo1208
LM6179_2487		conserved protein of unknown function	-0.209327	#NUM!	lmo1728
LM6179_1573		51.5 kDa protein	-0.209151	#NUM!	#N/A
LM6179_misc_RNA_25		Purine	-0.208517	#NUM!	#N/A
LM6179_0156		conserved protein of unknown function	-0.207589	#NUM!	lmo2742
LM6179_1965		conserved protein of unknown function	-0.207404	#NUM!	#N/A
LM6179_0198		conserved membrane protein of unknown function	-0.207212	#NUM!	lmo2778
LM6179_2455	yjcK	putative ribosomal-protein-alanine N-acetyltransferase	-0.207082	#NUM!	lmo1698
LM6179_2935		conserved protein of unknown function	-0.206764	#NUM!	lmo2158
LM6179_1804		Gp25	-0.206517	#NUM!	#N/A
LM6179_2704		Predicted protein	-0.206493	#NUM!	LISIN_1995
LM6179_0607		conserved protein of unknown function	-0.206287	#NUM!	lmo0301
LM6179_0740		Transcription regulator	-0.206239	#NUM!	lmo0436
LM6179_0896		conserved membrane protein of unknown function	-0.204828	#NUM!	lmo0591
LM6179_1922		conserved protein of unknown function	-0.204533	#NUM!	#N/A
LM6179_1920		conserved protein of unknown function	-0.203966	#NUM!	lmo2326
LM6179_0600		Transcriptional regulator, LysR family	-0.203269	#NUM!	lmo0294
LM6179_2484	yhcF	putative transcriptional regulator (GntR family)	-0.202201	#NUM!	lmo1725
LM6179_0145		conserved protein of unknown function	-0.201871	#NUM!	lmo2731
LM6179_1837		conserved protein of unknown function	-0.201498	#NUM!	lmo2438
LM6179_0959		conserved protein of unknown function	-0.19849	#NUM!	lmo0649
LM6179_0793	ynzC	conserved hypothetical protein	-0.197045	#NUM!	lmo0496
LM6179_0241	inlJ	Internalin-J	-0.194373	#NUM!	#N/A
LM6179_1447		conserved protein of unknown function	-0.194053	#NUM!	lmo1140
LM6179_1983		conserved protein of unknown function	-0.192771	#NUM!	lmo1249
LM6179_1606		Phage protein	-0.192639	#NUM!	#N/A
LM6179_2976		conserved membrane protein of unknown function	-0.192142	#NUM!	lmo2197
LM6179_1928		Gp43 protein	-0.191345	#NUM!	lmo2319
LM6179_0743		conserved protein of unknown function	-0.191267	#NUM!	lmo0439
LM6179_1535	ung	uracil-DNA glycosylase	-0.190467	#NUM!	lmo1227
LM6179_1609		Transcriptional regulator, TetR family	-0.189871	#NUM!	lmo2589
LM6179_0620		conserved membrane protein of unknown function	-0.189646	#NUM!	lmo0321
LM6179_0389		conserved protein of unknown function	-0.188129	#NUM!	lmo0095
LM6179_1124		conserved protein of unknown function	-0.187749	#NUM!	#N/A
LM6179_1044		Peptidoglycan binding protein	-0.187665	#NUM!	lmo0732
LM6179_1746		conserved protein of unknown function	-0.187187	#NUM!	#N/A
LM6179_1738		Gp28	-0.185328	#NUM!	#N/A
LM6179_2152		Transcriptional regulator	-0.185188	#NUM!	lmo1408
LM6179_0946		Glutamyl endopeptidase	-0.184379	#NUM!	#N/A
LM6179_2499		Amino acid ABC transporter	-0.184184	#NUM!	lmo1740
LM6179_CDS2199759R	tnpC	transposase	-0.184151	#NUM!	#N/A
LM6179_0162	ydaG	General stress protein 26	-0.18384	#NUM!	lmo2748
LM6179_3040		conserved protein of unknown function	-0.182897	#NUM!	lmo2260
LM6179_1446		conserved protein of unknown function	-0.181035	#NUM!	lmo1139
LM6179_0909		conserved membrane protein of unknown function	-0.181008	#NUM!	lmo0604
LM6179_1805		Gp27	-0.180464	#NUM!	#N/A
LM6179_0720		conserved membrane protein of unknown function	-0.180048	#NUM!	lmo0419
LM6179_1572		conserved protein of unknown function	-0.179566	#NUM!	#N/A
LM6179_2188		conserved membrane protein of unknown function	-0.179314	#NUM!	lmo1443
LM6179_1182		conserved protein of unknown function	-0.179264	#NUM!	lmo0868
LM6179_2297	tnpB	transposase	-0.178866	#NUM!	#N/A
LM6179_0876		Methylated-DNA-protein-cysteine methyltransferase	-0.178355	#NUM!	lmo0571
LM6179_0543		conserved protein of unknown function	-0.176815	#NUM!	lmo0247
LM6179_1751		conserved protein of unknown function	-0.176757	#NUM!	#N/A
LM6179_2463		Deoxyguanosine kinase	-0.176637	#NUM!	lmo1705
LM6179_0463		conserved protein of unknown function	-0.176508	#NUM!	lmo0172
LM6179_1771		Protein Gp66	-0.17609	#NUM!	#N/A
LM6179_1145		conserved protein of unknown function	-0.175929	#NUM!	lmo0833
LM6179_1311		conserved membrane protein of unknown function	-0.175396	#NUM!	lmo0994
LM6179_0395		Transcriptional regulator	-0.174616	#NUM!	lmo0101
LM6179_0497		conserved exported protein of unknown function	-0.173902	#NUM!	lmo0207
LM6179_2465		conserved protein of unknown function	-0.173608	#NUM!	lmo1707
LM6179_0169	kptA	putative RNA 2'-phosphotransferase	-0.173256	#NUM!	#N/A
LM6179_1796		Gp22	-0.173168	#NUM!	lmo2281
LM6179_1795		Gp21	-0.172883	#NUM!	lmo2282
LM6179_1836		conserved protein of unknown function	-0.171413	#NUM!	lmo2439
LM6179_1516	pduO/cobA	putative ATP:cob(I)alamin adenosyltransferase	-0.171066	#NUM!	lmo1209
LM6179_2170	opuCC	glycine betaine/carnitine/choline/choline sulfate ABC transporter (osmoprotectant-binding lipoprotein)	-0.170649	#NUM!	lmo1426
LM6179_0264	p	Uncharacterized N-acetyltransferase p20	-0.168047	#NUM!	lmo2844
LM6179_0436		conserved protein of unknown function	-0.168009	#NUM!	lmo0148
LM6179_2754	ilvH	acetolactate synthase (acetohydroxy-acid synthase) (small subunit)	-0.166458	#NUM!	lmo1985
LM6179_1063		conserved protein of unknown function	-0.166011	#NUM!	lmo0751
LM6179_1490	?	conserved protein of unknown function	-0.165428	#NUM!	lmo1183
LM6179_1748		Phage protein	-0.165073	#NUM!	#N/A
LM6179_0381		conserved protein of unknown function	-0.164509	#NUM!	lmo0087
LM6179_1442		conserved protein of unknown function	-0.162641	#NUM!	lmo1135
LM6179_0936		conserved protein of unknown function	-0.161736	#NUM!	lmo0629
LM6179_1608		Gp25	-0.161673	#NUM!	#N/A
LM6179_0146		Phosphosugar-binding protein	-0.161557	#NUM!	lmo2732
LM6179_0167		conserved protein of unknown function	-0.159639	#NUM!	#N/A
LM6179_1781		Gp7	-0.159057	#NUM!	#N/A
LM6179_0171		protein of unknown function	-0.158064	#NUM!	#N/A
LM6179_1711	czrA	transcriptional regulator (multiple metal-sensing ArsR-SmtB transcriptional repressors family)	-0.157656	#NUM!	lmo2493
LM6179_1918		conserved protein of unknown function	-0.157449	#NUM!	LISIN_2398
LM6179_0710		conserved protein of unknown function	-0.155806	#NUM!	lmo0407
LM6179_0376		Transcriptional regulator	-0.155366	#NUM!	lmo0083
LM6179_2862	argG	argininosuccinate synthase	-0.154992	#NUM!	lmo2090
LM6179_2421	ytjA	conserved hypothetical protein	-0.153953	#NUM!	lmo1670
LM6179_0110	dhaK	dihydroxyacetone kinase, N-terminal domain	-0.152981	#NUM!	lmo2695
LM6179_misc_RNA_16		SAM	-0.152556	#NUM!	#N/A
LM6179_1556		conserved protein of unknown function	-0.152405	#NUM!	#N/A
LM6179_2346	ytsP	conserved hypothetical protein	-0.152321	#NUM!	lmo1595
LM6179_1162		conserved protein of unknown function	-0.152118	#NUM!	lmo0850
LM6179_0421		conserved protein of unknown function	-0.152091	#NUM!	#N/A
LM6179_0550		conserved membrane protein of unknown function	-0.152069	#NUM!	lmo0253
LM6179_1961		Phage protein	-0.151846	#NUM!	#N/A
LM6179_2091	gcvT	aminomethyltransferase (glycine cleavage system protein T)	-0.151215	#NUM!	lmo1348
LM6179_1960		conserved protein of unknown function	-0.150665	#NUM!	#N/A
LM6179_2922	cysL	HTH-type transcriptional regulator CysL	-0.15042	#NUM!	lmo2146
LM6179_0633	inlI	Internalin-I	-0.149665	#NUM!	lmo0333
LM6179_0015		conserved protein of unknown function	-0.149502	#NUM!	lmo2603
LM6179_1691	comFA	helicase competence protein	-0.148513	#NUM!	lmo2513
LM6179_2118		Predicted protein	-0.147244	#NUM!	LISIN_1421
LM6179_1574		Gp49 protein	-0.146934	#NUM!	#N/A
LM6179_2175		conserved protein of unknown function	-0.146844	#NUM!	lmo1430
LM6179_2369		conserved protein of unknown function	-0.146224	#NUM!	lmo1618
LM6179_0717		conserved protein of unknown function	-0.146028	#NUM!	lmo0416
LM6179_0838		conserved protein of unknown function	-0.146018	#NUM!	lmo0533
LM6179_0873	hisG	ATP phosphoribosyltransferase	-0.145927	#NUM!	lmo0568
LM6179_0549		putative Transcriptional repressor CopY	-0.14564	#NUM!	lmo0252
LM6179_1433		conserved protein of unknown function	-0.144748	#NUM!	lmo1130
LM6179_2196	ispH	1-hydroxy-2-methyl-2-(E)-butenyl 4-diphosphate reductase	-0.144381	#NUM!	lmo1451
LM6179_1428		conserved protein of unknown function	-0.143035	#NUM!	lmo1125
LM6179_0350		conserved protein of unknown function	-0.141892	#NUM!	#N/A
LM6179_2476		Transcriptional regulator	-0.141413	#NUM!	#N/A
LM6179_1448	cobU	Siroheme synthase subunit family protein	-0.141297	#NUM!	lmo1141
LM6179_0314		SIS domain protein	-0.139842	#NUM!	lmo0035
LM6179_0894		conserved membrane protein of unknown function	-0.139503	#NUM!	lmo0589
LM6179_1570		Phage protein gp45	-0.138737	#NUM!	#N/A
LM6179_misc_RNA_6		PrfA	-0.138264	#NUM!	#N/A
LM6179_1214		conserved protein of unknown function	-0.13707	#NUM!	LISIN_0928
LM6179_0462		transposase	-0.136599	#NUM!	lmo0174
LM6179_tRNA29		Thr tRNA	-0.136158	#NUM!	#N/A
LM6179_1835		conserved protein of unknown function	-0.136027	#NUM!	lmo2440
LM6179_0112	dhaM	PTS-dependent dihydroxyacetone kinase, phosphotransferase subunit dhaM	-0.134918	#NUM!	lmo2697
LM6179_3051		DNA-binding protein	-0.134905	#NUM!	lmo2334
LM6179_2658	ypsA	conserved hypothetical protein	-0.134393	#NUM!	lmo1889
LM6179_0783	isdG	Heme-degrading monooxygenase isdG	-0.133948	#NUM!	lmo0484
LM6179_1945		conserved protein of unknown function	-0.133842	#NUM!	#N/A
LM6179_1966		Phage minor structural protein	-0.133639	#NUM!	#N/A
LM6179_2178		Pyridine nucleotide-disulfide oxidoreductase	-0.133188	#NUM!	lmo1433
LM6179_0619		Cell wall surface anchor family protein	-0.13275	#NUM!	lmo0320
LM6179_1389		conserved protein of unknown function	-0.132552	#NUM!	lmo1069
LM6179_1692		ComF operon protein C	-0.132381	#NUM!	lmo2512
LM6179_2404		putative cellsurface protein	-0.132349	#NUM!	lmo1653
LM6179_2659		conserved protein of unknown function	-0.131879	#NUM!	lmo1890
LM6179_misc_RNA_26		Purine	-0.131841	#NUM!	#N/A
LM6179_1571		conserved protein of unknown function	-0.1316	#NUM!	#N/A
LM6179_2990		conserved protein of unknown function	-0.131182	#NUM!	lmo2210
LM6179_1872		Acetyltransferase	-0.129839	#NUM!	lmo2400
LM6179_0299		Transcriptional regulator, GntR family	-0.129807	#NUM!	lmo0020
LM6179_1930		putative gp49	-0.129671	#NUM!	#N/A
LM6179_1177	pgcA	Phosphoglucomutase	-0.12962	#NUM!	lmo0865
LM6179_2523		conserved membrane protein of unknown function	-0.129564	#NUM!	lmo1762
LM6179_2689	ypjA	putative integral inner membrane protein	-0.129368	#NUM!	lmo1920
LM6179_0724		RNA polymerase factor sigma C	-0.129347	#NUM!	lmo0423
LM6179_1312	ykrP	putative integral inner membrane protein; putative acyltransferase	-0.128925	#NUM!	lmo0995
LM6179_1558		conserved protein of unknown function	-0.128912	#NUM!	#N/A
LM6179_2002		conserved exported protein of unknown function	-0.128717	#NUM!	lmo1265
LM6179_1974		Gp33	-0.128332	#NUM!	#N/A
LM6179_1896		conserved protein of unknown function	-0.12823	#NUM!	lmo2375
LM6179_0469		Sugar ABC transporter	-0.127829	#NUM!	lmo0179
LM6179_3011	ydbO	putative cation efflux system	-0.127668	#NUM!	lmo2231
LM6179_2320		conserved membrane protein of unknown function	-0.126503	#NUM!	lmo1569
LM6179_1593		conserved protein of unknown function	-0.125685	#NUM!	#N/A
LM6179_0561	gtfA	Sucrose phosphorylase	-0.125544	#NUM!	#N/A
LM6179_2600		Short chain dehydrogenase	-0.125175	#NUM!	lmo1830
LM6179_1765		conserved protein of unknown function	-0.124853	#NUM!	#N/A
LM6179_0698		Acetyltransferase	-0.123322	#NUM!	lmo0395
LM6179_1745		putative HTH-type transcriptional regulator	-0.123188	#NUM!	#N/A
LM6179_1840		conserved membrane protein of unknown function	-0.122066	#NUM!	lmo2435
LM6179_1247	yhjE	Uncharacterized membrane protein yhjE	-0.122061	#NUM!	lmo0932
LM6179_1629		putative Membrane protein	-0.121176	#NUM!	lmo2570
LM6179_2498	artR	High affinity arginine ABC transporter (ATP-binding protein)	-0.120971	#NUM!	lmo1739
LM6179_0929		conserved membrane protein of unknown function	-0.120604	#NUM!	lmo0622
LM6179_2943		conserved protein of unknown function	-0.119247	#NUM!	lmo2165
LM6179_1802		Gp23	-0.119032	#NUM!	lmo2275
LM6179_0434		conserved protein of unknown function	-0.119021	#NUM!	#N/A
LM6179_2405		putative cellsurface protein	-0.118345	#NUM!	lmo1654
LM6179_0982		conserved exported protein of unknown function	-0.117486	#NUM!	lmo0671
LM6179_0086		conserved protein of unknown function	-0.117382	#NUM!	lmo2673
LM6179_2027		conserved exported protein of unknown function	-0.117324	#NUM!	lmo1289
LM6179_1988		conserved protein of unknown function	-0.11712	#NUM!	LISIN_1295
LM6179_1578		Predicted protein	-0.115838	#NUM!	#N/A
LM6179_2131		Pyrroline-5-carboxylate reductase	-0.115829	#NUM!	lmo1387
LM6179_2555		conserved protein of unknown function	-0.11561	#NUM!	#N/A
LM6179_2446		Predicted protein (fragment)	-0.115592	#NUM!	LISIN_1743
LM6179_1385	yktB	conserved hypothetical protein	-0.115171	#NUM!	lmo1065
LM6179_0742	lntA	Listeria nuclear targeted protein A	-0.115077	#NUM!	lmo0438
LM6179_0111	dhaL	PTS-dependent dihydroxyacetone kinase, ADP-binding subunit dhaL	-0.113959	#NUM!	lmo2696
LM6179_0168		protein of unknown function	-0.113029	#NUM!	#N/A
LM6179_2039		transposase	-0.111737	#NUM!	#N/A
LM6179_3049		YhzC protein (fragment)	-0.111033	#NUM!	lmo2269
LM6179_1636	ywhB	1,3-keto-enol tautomerase	-0.110634	#NUM!	lmo2564
LM6179_0804		conserved exported protein of unknown function	-0.110534	#NUM!	lmo0507
LM6179_misc_RNA_19		yybP-ykoY	-0.110498	#NUM!	#N/A
LM6179_3073		conserved protein of unknown function	-0.110438	#NUM!	LISIN_2428
[truncated: 1,152 more rows]

## Sheet: 6179 and L7 12 h broth
Feature	Gene	Product	log2FoldChange	Q-Value	EGDe Locus_Tag
LM6179_1509	cbiK	Sirohydrochlorin cobaltochelatase	6.24222	3.8256e-59	lmo1202
LM6179_1508		Uroporphyrin-III C-methyltransferase/uroporphyrinogen-III synthase	5.82272	4.63785e-56	lmo1201
LM6179_1511	cbiM	Cobalt transport protein CbiM	5.80753	8.96203e-57	lmo1204
LM6179_1507		Precorrin-6X reductase	5.76281	1.05525e-52	lmo1200
LM6179_1510		Precorrin-2 C20-methyltransferase	5.75832	2.21065e-53	lmo1203
LM6179_1506	cbiH	Cobalt-precorrin-3B C(17)-methyltransferase	5.72091	2.68203e-52	lmo1199
LM6179_misc_RNA_9		cobalamine riboswitch - repression of cbiA and possibly cblT	5.7181	8.25186e-43	rli57
LM6179_1504	cbiF	Cobalt-precorrin-4 C(11)-methyltransferase	5.6802	1.08052e-52	lmo1197
LM6179_1497	cblT	putative b12 precursor transporter	5.6757	5.52589e-42	lmo1190
LM6179_1498	cobB/cbiA	Cobyrinic acid A,C-diamide synthase	5.64071	7.94642e-62	lmo1191
LM6179_1484	EutL	putative carboxysome-related structural protein with putative role in ethanolamine utilization	5.59914	1.49027e-33	lmo1177
LM6179_1449	pduS	conserved protein of unknown function	5.58501	1.27273e-55	lmo1142
LM6179_1500	cbiC	Cobalt-precorrin-8X methylmutase	5.49892	3.86203e-46	lmo1193
LM6179_1505	cbiG	CbiG protein	5.47029	1.75253e-52	lmo1198
LM6179_1502	cbiE	putative cobalt-precorrin-6Y C(5)-methyltransferase	5.45285	9.18183e-43	lmo1195
LM6179_1481	EutA	Ethanolamine utilization protein EutA	5.41554	7.43492e-36	lmo1174
LM6179_1482	eutB	ethanolamine ammonia-lyase, large subunit, heavy chain	5.40658	2.2276e-52	lmo1175
LM6179_1485	EutK	conserved protein of unknown function	5.40247	6.27016e-37	lmo1178
LM6179_1503	cbiT	putative cobalt-precorrin-6Y C(15)-methyltransferase [decarboxylating]	5.34435	1.55223e-37	lmo1196
LM6179_1501	cbiD	putative cobalt-precorrin-6A synthase [deacetylating]	5.24709	9.29522e-54	lmo1194
LM6179_1512	cbiN	Cobalt transport protein CbiN	5.21865	1.4916e-39	lmo1205
LM6179_1486	EutE	Aldehyde dehydrogenase	5.21665	2.214e-47	lmo1179
LM6179_1450	pduT	PduT	5.06856	5.37647e-29	lmo1143
LM6179_1483	EutC	ethanolamine ammonia-lyase, small subunit (light chain)	5.0314	7.45601e-42	lmo1176
LM6179_1489	EutD	Phosphate propanoyltransferase	5.02381	2.64854e-40	lmo1182
LM6179_1460	pduC	Propanediol dehydratase large subunit	4.8626	3.9239e-23	lmo1153
LM6179_1459	pduB	Propanediol utilization protein PduB	4.76926	1.05568e-18	lmo1152
LM6179_1513	cbiQ	Cobalt transport protein CbiQ	4.61559	3.10951e-42	lmo1206
LM6179_1487	EutM	putative carboxysome-like ethanolaminosome structural protein, ethanolamine utilization protein	4.55352	5.35952e-27	lmo1180
LM6179_1488	EutT	ATP:cob(I)alamin adenosyltransferase protein - non-medal binding requirement	4.51086	5.80687e-35	lmo1181
LM6179_1499	cobD	Cobalamin biosynthesis protein CobD	4.49381	1.77116e-32	lmo1192
LM6179_1491	EutN	Carbon dioxide concentrating mechanism protein CcmL	4.48403	1.57718e-28	lmo1184
LM6179_1492		conserved protein of unknown function	4.44895	2.64737e-33	lmo1185
LM6179_0306	bglP	PTS system beta-glucoside-specific EIIBCA component [Includes: Beta-glucoside-specific phosphotransferase enzyme IIB component ; Beta-glucoside permease IIC component ; Beta-glucoside-specific phosphotransferase enzyme IIA component]	4.42677	3.96657e-33	lmo0027
LM6179_1493	EutH	putative ethanolamine transporter -- EutH	4.37517	8.0895e-36	lmo1186
LM6179_1490		conserved protein of unknown function	4.34049	4.11462e-37	lmo1183
LM6179_1494	EutQ	conserved protein of unknown function	4.26633	1.32499e-20	lmo1187
LM6179_2766		PTS system protein	4.03801	1.40363e-18	lmo1997
LM6179_3016	ydiB	quinate/shikimate 5-dehydrogenase, NAD(P)-binding	3.85923	5.16397e-08	lmo2236
LM6179_1451	pduU	putative carboxysome-like ethanolaminosome structural protein with putative role in ethanol utilization	3.85259	1.90475e-23	lmo1144
LM6179_0815		conserved exported protein of unknown function	3.71559	7.25186e-19	lmo0517
LM6179_1452	pduV	Propanediol utilization protein pduV	3.66733	1.60235e-21	lmo1145
LM6179_1462	pduE	Propanediol dehydratase small subunit	3.65679	8.90438e-09	lmo1155
LM6179_3017		Major facilitator superfamily transporter permease	3.63413	1.06024e-08	lmo2237
LM6179_1478	EutG	Alcohol dehydrogenase	3.6019	4.0965e-19	lmo1171
LM6179_1463	pduG	Diol dehydratase-reactivating factor alpha subunit	3.57447	3.00902e-17	lmo1156
LM6179_2769		PTS system mannose/fructose/sorbose family IID subunit	3.51207	5.09979e-15	lmo2000
LM6179_2767		Sugar isomerase domain-containing protein	3.462	3.38394e-18	lmo1998
LM6179_1453	non-pdu gene	conserved protein of unknown function	3.43322	3.72377e-20	lmo1146
LM6179_1514		putative enzyme	3.42882	3.67583e-28	lmo1207
LM6179_2768		conserved protein of unknown function	3.30939	4.40316e-13	lmo1999
LM6179_1480	EutW	Ethanolamine sensory transduction histidine kinase	3.2481	2.27364e-22	lmo1173
LM6179_2867		putative PTS system galactitol-specific enzyme IIC component	3.15848	7.75575e-14	lmo2096
LM6179_2648	cspD	cold-shock protein, molecular chaperone, RNA-helicase co-factor	3.12771	5.25695e-16	lmo1879
LM6179_2770		PTS system protein	3.10504	7.36453e-15	lmo2001
LM6179_1461	pduD	Propanediol dehydratase medium subunit	3.0182	6.4518e-07	lmo1154
LM6179_2051		conserved protein of unknown function	2.95727	3.64488e-19	lmo1310
LM6179_0220	mtlA	phosphotransferase system (PTS) mannitol-specific enzyme IICB component	2.94539	1.67657e-15	lmo2799
LM6179_2865		conserved protein of unknown function	2.91127	9.20297e-09	lmo2094
LM6179_1469	pduM	conserved protein of unknown function	2.88948	0.000129951	lmo1162
LM6179_2052		SNF2 family domain protein	2.88307	3.33549e-15	lmo1311
LM6179_1458	pduA	putative carboxysome-like ethanolaminosome structural protein, ethanolamine utilization protein	2.86518	0.000685709	lmo1151
LM6179_0585	nrdG	anaerobic ribonucleotide reductase activating protein	2.86514	2.60407e-21	lmo0280
LM6179_2151	pflA	pyruvate formate lyase activating enzyme 1	2.86089	4.76908e-23	lmo1407
LM6179_1468	eutJ	Ethanolamine utilization protein eutJ	2.78254	1.94993e-06	lmo1161
LM6179_2869		conserved protein of unknown function	2.77832	2.95178e-08	lmo2098
LM6179_2866		Carbohydrate kinase	2.77336	2.1631e-08	lmo2095
LM6179_2686	pfl	Formate acetyltransferase	2.77122	1.4765e-21	lmo1917
LM6179_0583	msmX	multiple sugar-binding transporter ATP-binding protein	2.76253	6.62763e-12	lmo0278
LM6179_1467	pduL	Phosphate propanoyltransferase	2.72083	6.64638e-06	lmo1160
LM6179_2870		M protein trans-acting positive regulator	2.69158	4.54734e-11	lmo2099
LM6179_3035	pbuO	hypoxanthine/guanine permease	2.66359	3.93114e-13	lmo2254
LM6179_0076	gutB	Sorbitol dehydrogenase	2.64442	4.0886e-09	lmo2663
LM6179_2771		PTS system mannose/fructose/sorbose family IIB subunit	2.64015	1.21979e-10	lmo2002
LM6179_1470	pduN	Carbon dioxide concentrating mechanism protein CcmL	2.63798	0.000863158	lmo1163
LM6179_1466	pduJ	putative carboxysome-like ethanolaminosome structural protein, ethanolamine utilization protein	2.60034	0.000105516	lmo1159
LM6179_1991	treA	trehalose-6-phosphate hydrolase	2.59342	7.3306e-18	lmo1254
LM6179_1454	cobU	bifunctional cobinamide kinase and cobinamide phosphate guanylyltransferase	2.58261	1.15054e-07	lmo1147
LM6179_0081		PTS system IIA 2 domain-containing protein	2.57987	7.86928e-14	lmo2668
LM6179_1473	pduQ	Propanol dehydrogenase	2.49486	3.7693e-06	lmo1166
LM6179_1479	EutV	Two-component regulator	2.48918	1.18139e-11	lmo1172
LM6179_1992	treP	phosphotransferase system (PTS) trehalose-specific enzyme IIBC component	2.4889	3.08047e-17	lmo1255
LM6179_tRNA11		Ala tRNA	2.47713	7.07577e-05	#N/A
LM6179_0078	gatC	galactitol-specific enzyme IIC component of PTS	2.47001	1.48682e-10	lmo2665
LM6179_1471	pduO	ATP:cob(I)alamin adenosyltransferase protein PduO	2.46791	6.90381e-05	lmo1164
LM6179_1464	pduH	conserved protein of unknown function	2.46284	0.000622279	lmo1157
LM6179_2053		conserved protein of unknown function	2.4457	1.35769e-05	lmo1312
LM6179_0073	rpe	ribulose-5-phosphate 3-epimerase	2.4425	2.6135e-05	lmo2661
LM6179_1465	pduK	conserved protein of unknown function	2.43474	6.73058e-05	lmo1158
LM6179_0713		conserved protein of unknown function	2.39744	1.18139e-11	lmo0412
LM6179_0077		Alcohol dehydrogenase	2.35145	7.54684e-09	lmo2664
LM6179_0221		Oxidoreductase, NAD-binding	2.34239	1.81437e-11	lmo2800
LM6179_1455	cobS	Cobalamin synthase	2.33771	7.27331e-07	lmo1148
LM6179_1456	non-pdu gene/ cob gene	Alpha-ribazole phosphatase	2.33753	8.79648e-05	lmo1149
LM6179_1474	pduF	glycerol permease	2.33283	3.34071e-05	lmo1167
LM6179_tRNA10		Ile tRNA	2.32873	3.02144e-05	#N/A
LM6179_2868		PTS system galactitol-specific enzyme IIB component	2.31075	1.98598e-05	lmo2097
LM6179_0222	nanE	putative N-acetylmannosamine-6-phosphate 2-epimerase	2.26428	4.24429e-11	lmo2801
LM6179_1228	yrhG	putative formate/nitrite transporter	2.24468	3.99758e-13	lmo0912
LM6179_0841	licH	6-phospho-beta-glucosidase	2.23545	3.03678e-09	lmo0536
LM6179_1472	pduP	putative aldehyde dehydrogenase, ethanolamine utilization protein	2.22288	0.000297935	lmo1165
LM6179_3015		conserved protein of unknown function	2.21745	1.71863e-06	lmo2235
LM6179_0082		conserved membrane protein of unknown function	2.19062	6.14402e-09	lmo2669
LM6179_0072	tkt	transketolase	2.18447	8.7446e-07	lmo2660
LM6179_2941		Oxidoreductase	2.17047	2.51377e-05	lmo2163
LM6179_1424		conserved protein of unknown function	2.13558	8.18789e-07	#N/A
LM6179_1277	yrrO	putative hydrolase	2.11101	1.2077e-10	lmo0961
LM6179_1100		BadF/BadG/BcrA/BcrD ATPase	2.10365	3.90148e-12	lmo0788
LM6179_rli55_short		LM6179_rli55_short	2.06931	2.10247e-09	#N/A
LM6179_1737		Chitin-binding protein	2.0678	6.59667e-11	lmo2467
LM6179_rli39_short		LM6179_rli39_short	2.05397	2.29079e-09	#N/A
LM6179_2900	mdxE	maltose/maltodextrin-binding lipoprotein	2.05202	1.32004e-07	lmo2125
LM6179_2150	pflB	pyruvate formate lyase I	2.04568	1.09669e-12	lmo1406
LM6179_0080		conserved protein of unknown function	2.03864	3.82975e-08	lmo2667
LM6179_2772		Transcriptional regulator	2.03112	4.59787e-08	lmo2003
LM6179_0074	ywlF	ribose 5-phosphate epimerase	2.02958	0.00204464	lmo2662
LM6179_0225		conserved protein of unknown function	2.0269	0.00432466	lmo2803
LM6179_0071	rpe	ribulose-5-phosphate 3-epimerase	2.01995	0.000398616	lmo2659
LM6179_0060		Membrane protein	2.00328	0.0049076	lmo2649
LM6179_2050		conserved protein of unknown function	1.99327	1.25932e-07	lmo1309
LM6179_0951	zosA	Zn transporter	1.96675	1.63241e-11	lmo0641
LM6179_0424		Ser/Thr protein phosphatase	1.96586	5.73119e-11	lmo0130
LM6179_2940		Xylose isomerase domain-containing protein	1.96386	0.000590592	lmo2162
LM6179_0798		PTS system IIA component domain-containing protein	1.961	1.70536e-05	lmo0501
LM6179_0130	cydC	ABC membrane transporter (ATP-binding protein) required for cytochrome bb' function	1.95816	6.42974e-11	lmo2716
LM6179_rli39_long		LM6179_rli39_long	1.95425	5.47127e-10	#N/A
LM6179_2605	pyrAB	pyrimidine-specific carbamoyl-phosphate synthetase (large subunit)	1.94122	2.53667e-05	lmo1835
LM6179_0260	ycjM	putative glucosyltransferase	1.94108	0.00510765	lmo2841
LM6179_1147		Cell wall surface anchor family protein	1.93451	1.71863e-06	lmo0835
LM6179_0622		conserved protein of unknown function	1.93399	2.13583e-08	lmo0323
LM6179_0302		conserved membrane protein of unknown function	1.92642	#NUM!	lmo0023
LM6179_0655		Fumarate reductase	1.91829	5.70046e-10	lmo0355
LM6179_1457	pocR	Regulatory protein pocR	1.91431	4.59598e-07	lmo1150
LM6179_tRNA49		Ser tRNA	1.9042	0.00107142	#N/A
LM6179_2939		conserved protein of unknown function	1.90284	0.001426	lmo2161
LM6179_2606	pyrAA	pyrimidine-specific carbamoyl-phosphate synthetase (small subunit, glutaminase subunit)	1.88402	0.000237074	lmo1836
LM6179_rli55_long		LM6179_rli55_long	1.88102	2.15214e-08	#N/A
LM6179_1477	pduX	Propanediol utilization protein PduX / L-threonine kinase in B12 biosynthesis	1.8774	5.05709e-08	lmo1170
LM6179_tRNA37		Met tRNA	1.8722	0.000307652	#N/A
LM6179_1425		conserved protein of unknown function	1.86521	3.47747e-05	lmo1123
LM6179_0584	nrdD	anaerobic ribonucleoside-triphosphate reductase	1.86246	4.45457e-10	lmo0279
LM6179_0129	cydD	ABC membrane transporter (ATP-binding protein) required for cytochrome bb' function	1.85555	3.37629e-08	lmo2715
LM6179_2525	purD	phosphoribosylglycinamide synthetase	1.83931	7.33999e-09	lmo1764
LM6179_0334	purA	adenylosuccinate synthetase	1.8387	2.22205e-07	lmo0055
LM6179_tRNA48		Glu tRNA	1.80442	0.00775858	#N/A
LM6179_0218		conserved protein of unknown function	1.80112	0.00173684	lmo2797
LM6179_1613		conserved protein of unknown function	1.79878	5.22773e-07	lmo2585
LM6179_2609	pyrP	uracil permease	1.7578	0.00192511	lmo1839
LM6179_2603	pyrD	dihydroorotate dehydrogenase (catalytic subunit)	1.75397	0.000118239	lmo1833
LM6179_1146		conserved protein of unknown function	1.75347	0.000102696	lmo0834
LM6179_2602	pyrF	orotidine 5'-phosphate decarboxylase	1.74759	0.000166941	lmo1832
LM6179_1921		Phage protein	1.7409	0.00407849	LISIN_2395
LM6179_2458		conserved protein of unknown function	1.7293	2.87572e-06	lmo1700
LM6179_0628		conserved protein of unknown function	1.72741	0.00493398	lmo0328
LM6179_0219		conserved protein of unknown function	1.72557	0.000290085	lmo2798
LM6179_0079		Galactitol-specific PTS enzyme IIB component	1.72479	0.000158301	lmo2666
LM6179_1426		conserved protein of unknown function	1.72464	0.00205907	lmo1124
LM6179_1614	fdhD	Protein FdhD homolog	1.70246	0.000411328	lmo2584
LM6179_1973		conserved protein of unknown function	1.70211	0.00378497	#N/A
LM6179_0003		Crispr-associated protein cas1	1.69263	1.16021e-07	#N/A
LM6179_1231		IIC component PTS system	1.68861	0.000168733	lmo0915
LM6179_1276		conserved protein of unknown function	1.68502	2.68754e-06	lmo0960
LM6179_2901	mdxD	maltogenic alpha-amylase	1.68478	4.6108e-06	lmo2126
LM6179_0337		conserved membrane protein of unknown function	1.67616	0.0785823	lmo0057
LM6179_1495		conserved protein of unknown function	1.67578	6.84116e-05	lmo1188
LM6179_1612	yrhE	putative formate dehydrogenase	1.67033	4.59598e-07	lmo2586
LM6179_2173		Proton-coupled thiamine transporter YuaJ	1.66787	0.000832748	lmo1429
LM6179_2786	cspD	cold-shock protein, molecular chaperone, RNA-helicase co-factor	1.65969	6.34464e-05	lmo2016
LM6179_0679		conserved protein of unknown function	1.64922	3.084e-07	lmo0377
LM6179_tRNA28		Val tRNA	1.62861	0.0789135	#N/A
LM6179_2422		Laminin-binding surface protein	1.62833	0.00409156	lmo1671
LM6179_0131	cydB	cytochrome bb' ubiquinol oxidase (subunit II)	1.62777	5.82589e-08	lmo2717
LM6179_2837		conserved protein of unknown function	1.62672	0.00444553	lmo2066
LM6179_1435		Predicted protein	1.62081	0.00523305	#N/A
LM6179_0953		conserved protein of unknown function	1.60397	0.002008	lmo0643
LM6179_1171		Sugar ABC transporter	1.58701	0.0708955	lmo0859
LM6179_2604	pyrK	dihydroorotate dehydrogenase (electron transfer subunit)	1.5816	0.000209787	lmo1834
LM6179_0335		conserved protein of unknown function	1.5631	#NUM!	LISIN_0056
LM6179_2489		ABC transporter	1.54608	0.000372766	lmo1730
LM6179_2457		Methyl-accepting chemotaxis protein	1.53131	1.97766e-05	lmo1699
LM6179_1423		conserved protein of unknown function	1.49984	0.0017824	lmo1121
LM6179_1422		conserved protein of unknown function	1.49177	0.000295237	lmo1120
LM6179_2601	pyrE	orotate phosphoribosyltransferase	1.49061	0.000745652	lmo1831
LM6179_1752		Gp41-1	1.48869	0.000179534	#N/A
LM6179_1211	yvdB	putative anion transporter	1.4882	0.00122128	lmo0897
LM6179_0701		conserved protein of unknown function	1.48754	0.042383	lmo0398
LM6179_tRNA20		Lys tRNA	1.48629	0.0150812	#N/A
LM6179_0777		conserved protein of unknown function	1.48455	0.00888554	lmo0478
LM6179_3002		conserved protein of unknown function	1.47692	6.516e-05	lmo2222
LM6179_misc_RNA_7		FMN	1.47552	5.22144e-05	#N/A
LM6179_0404		Lipase	1.47221	3.71959e-05	lmo0110
LM6179_3030	pit	low-affinity inorganic phosphate transporter	1.47014	6.88073e-06	lmo2249
LM6179_0469		Sugar ABC transporter	1.46905	0.00695746	lmo0179
LM6179_2610	pyrR	transcriptional attenuator and uracil phosphoribosyltransferase activity	1.46644	0.00149226	lmo1840
LM6179_0195	licT	Transcription antiterminator LicT	1.4629	0.000344758	lmo2773
LM6179_2391		DNA-3-methyladenine glycosylase I	1.46234	4.6927e-05	lmo1639
LM6179_1078		ABC transporter	1.45911	0.0882858	lmo0766
LM6179_2536	purE	N5-carboxyaminoimidazole ribonucleotide mutase	1.45791	0.00163614	lmo1775
LM6179_2914		DNA-binding/PRD domain-containing protein	1.4487	0.086278	lmo2138
LM6179_0390	manX	fused mannose-specific PTS enzymes: IIA component ; IIB component	1.44638	0.0448825	lmo0096
LM6179_2526	purH	fused phosphoribosylaminoimidazole carboxy formyl formyltransferase; inosine-monophosphate cyclohydrolase	1.44425	0.000702282	lmo1765
LM6179_2745	dinB	DNA polymerase IV	1.44352	4.53039e-05	lmo1975
LM6179_0209		Transcriptional antiterminator	1.44108	0.000372766	lmo2788
LM6179_2938		Sugar phosphate isomerase/epimerase	1.44015	0.00708204	lmo2160
LM6179_tRNA36		Ala tRNA	1.44008	0.00322254	#N/A
LM6179_0002		Crispr-associated protein cas2	1.43964	3.31811e-05	#N/A
LM6179_2899	mdxF	maltodextrin ABC transport system (permease)	1.42964	0.0165194	lmo2124
LM6179_0257	ycjP	putative sugar transporter subunit: permease component of ABC superfamily transporter	1.42611	#NUM!	lmo2837
LM6179_0924		conserved exported protein of unknown function	1.42359	0.0105603	lmo0617
LM6179_misc_RNA_47		Glycine	1.42073	0.00244695	#N/A
LM6179_tRNA41		Asp tRNA	1.41813	0.000457097	#N/A
LM6179_0657		conserved protein of unknown function	1.41216	0.0644759	lmo0357
LM6179_1098	azoR	FMN-dependent NADH-azoreductase 2	1.40887	0.000740713	lmo0786
LM6179_2607	pyrC	dihydroorotase	1.40569	0.00571519	lmo1837
LM6179_0336	yukE	conserved hypothetical protein	1.39981	0.00509305	lmo0056
LM6179_misc_RNA_2		PyrR	1.39978	0.00913023	#N/A
LM6179_0988	fliQ	Flagellar biosynthesis protein FliQ	1.39514	0.000291367	lmo0677
LM6179_tRNA30		Lys tRNA	1.38935	0.00662988	#N/A
LM6179_2926		conserved exported protein of unknown function	1.38712	0.0294999	lmo2150
LM6179_0062		PTS system IIA 2 domain-containing protein	1.38609	0.1499	lmo2651
LM6179_misc_RNA_24		SRP_bact	1.38549	4.53403e-05	#N/A
LM6179_2510		conserved protein of unknown function	1.37896	0.00131112	lmo1750
LM6179_1983		conserved protein of unknown function	1.36561	0.0137231	lmo1249
LM6179_0903	bioY	Biotin transporter BioY2	1.36367	0.0458049	LISIN_0620
LM6179_1172		Sugar ABC transporter	1.35872	0.177737	lmo0860
LM6179_0156		conserved protein of unknown function	1.35548	5.44518e-05	lmo2742
LM6179_0259	ycjN	putative sugar transporter subunit: periplasmic-binding component of ABC superfamily transporter	1.35438	0.0584154	lmo2839
LM6179_0061		PTS system protein	1.35343	0.12865	lmo2650
LM6179_tRNA16		Glu tRNA	1.34447	#NUM!	#N/A
LM6179_1826		conserved protein of unknown function	1.34119	0.00416397	lmo2447
LM6179_0402		ABC transporter	1.34083	5.50133e-05	lmo0108
LM6179_1162		conserved protein of unknown function	1.34016	0.00781659	lmo0850
LM6179_3018	ydiM	putative transporter; MFS superfamily	1.33454	0.000475599	lmo2238
LM6179_0703		PTS system protein	1.33107	0.041186	lmo0400
LM6179_2898	mdxG	maltodextrin ABC transporter (permease)	1.32802	0.0448825	lmo2123
LM6179_1439		ABC transporter	1.32563	0.0107846	lmo1132
LM6179_0403		conserved protein of unknown function	1.32499	0.000316894	lmo0109
LM6179_tRNA33		Leu tRNA	1.31912	0.00311123	#N/A
LM6179_0097	licB	phosphotransferase system (PTS) lichenan-specific enzyme IIB component	1.30313	0.00205907	lmo2683
LM6179_1077		conserved protein of unknown function	1.3031	0.086278	lmo0765
LM6179_tRNA35		Pro tRNA	1.29854	0.00447395	#N/A
LM6179_2798		conserved protein of unknown function	1.29148	0.00503018	#N/A
LM6179_tRNA31		Leu tRNA	1.29034	0.00777205	#N/A
LM6179_2390	yocD	putative carboxypeptidase	1.28124	0.000365778	lmo1638
LM6179_0627		conserved protein of unknown function	1.27832	0.000333175	#N/A
LM6179_0470		Sugar ABC transporter	1.27706	0.0370196	lmo0180
LM6179_tRNA34		Arg tRNA	1.27498	0.00585375	#N/A
LM6179_tRNA6		Asp tRNA	1.27058	0.0609935	#N/A
LM6179_0878	pbuG	hypoxanthine/guanine permease	1.2676	0.00432466	lmo0573
LM6179_1476	cobD	Threonine-phosphate decarboxylase	1.26735	0.000202641	lmo1169
LM6179_3001		conserved protein of unknown function	1.26703	0.000451414	lmo2221
LM6179_0226		conserved protein of unknown function	1.25883	0.00303927	lmo2804
LM6179_2897		conserved membrane protein of unknown function	1.25783	0.0378983	lmo2122
LM6179_misc_RNA_3		PyrR	1.25632	0.0240356	#N/A
LM6179_1349		conserved protein of unknown function	1.25522	0.160968	lmo1031
LM6179_1984		conserved membrane protein of unknown function	1.24766	0.0163601	lmo1250
LM6179_2491		ABC transporter	1.24567	0.0192132	lmo1732
LM6179_2937		Oxidoreductase	1.24357	0.0103306	lmo2159
LM6179_2246		conserved membrane protein of unknown function	1.24091	0.00631297	lmo1500
LM6179_2226	rpsT	ribosomal protein S20 (BS20)	1.24091	0.010264	lmo1480
LM6179_1515	cobQ	Cobyric acid synthase	1.2396	0.000202641	lmo1208
LM6179_0654		Long-chain acyl-CoA synthetase	1.23259	0.000159639	lmo0354
LM6179_0735		Internalin-A (fragment)	1.23	0.000550983	lmo0433
LM6179_0004		Crispr-associated protein Cas9/Csn1	1.22755	0.000679655	#N/A
LM6179_0864		Magnesium transporter	1.22109	0.0116149	lmo0559
LM6179_1440		conserved protein of unknown function	1.21743	0.133678	lmo1133
LM6179_0303		conserved membrane protein of unknown function	1.21685	#NUM!	lmo0024
LM6179_tRNA42		Phe tRNA	1.2127	0.00638077	#N/A
LM6179_1434		Predicted protein	1.21192	#NUM!	#N/A
LM6179_0075		Predicted protein	1.20284	0.251895	LISIN_2749
LM6179_tRNA32		Gly tRNA	1.19829	0.00784725	#N/A
LM6179_misc_RNA_11		L19_leader	1.1943	0.00605388	#N/A
LM6179_2556	rplS	ribosomal protein L19	1.1909	0.003233	lmo1787
LM6179_2354	ykuU	putative 2-cys peroxiredoxin	1.19042	0.000779885	lmo1604
LM6179_1436		conserved exported protein of unknown function	1.18922	0.00433701	#N/A
LM6179_2616	norM	putative multidrug resistance protein norM	1.18648	0.00205907	lmo1846
LM6179_1475	pduW	acetate kinase	1.18598	0.00192579	lmo1168
LM6179_2532	purS	factor required for phosphoribosylformylglycinamidine synthetase activity	1.1852	0.0134722	lmo1771
LM6179_1912		conserved protein of unknown function	1.18259	0.000868334	#N/A
LM6179_1974		Gp33	1.18206	0.0983317	#N/A
LM6179_1686		Acetyltransferase, GNAT family protein	1.17986	0.00432466	lmo2517
LM6179_0744		conserved protein of unknown function	1.17676	0.0171005	lmo0440
LM6179_0227		conserved protein of unknown function	1.17407	0.161811	#N/A
LM6179_0103		protein of unknown function	1.17249	0.250382	LISIN_2777
LM6179_tRNA25		Gly tRNA	1.16827	0.0243599	#N/A
LM6179_0248		conserved protein of unknown function	1.16436	0.0092425	lmo2828
LM6179_1748		Phage protein	1.15624	0.0144862	#N/A
LM6179_2531	purQ	phosphoribosylformylglycinamidine synthetase I	1.1535	0.00422013	lmo1770
LM6179_2530	purL	phosphoribosylformylglycinamidine synthetase II	1.14977	0.00362759	lmo1769
LM6179_0471		Sugar ABC transporter	1.14866	0.0210498	lmo0181
LM6179_2896	mdxK	maltose phosphorylase	1.14116	0.00642201	lmo2121
LM6179_2392		conserved membrane protein of unknown function	1.14061	0.00802899	lmo1640
LM6179_2490		ABC transporter	1.13909	0.0256223	lmo1731
LM6179_2142	recA	multifunctional SOS repair factor	1.13172	0.00205907	lmo1398
LM6179_0725		conserved membrane protein of unknown function	1.12588	0.244487	lmo0424
LM6179_tRNA27		Leu tRNA	1.12175	0.052203	#N/A
LM6179_0797		conserved protein of unknown function	1.12033	0.249271	lmo0500
LM6179_0157	ywjH	putative transaldolase	1.11985	0.000622279	lmo2743
LM6179_0468		Xylose repressor protein	1.11891	0.0225526	lmo0178
LM6179_2918		conserved protein of unknown function	1.11746	0.0229804	lmo2142
LM6179_0489	prs	phosphoribosylpyrophosphate synthetase	1.11487	0.00259275	lmo0199
LM6179_3014		conserved protein of unknown function	1.11347	0.0437219	lmo2234
LM6179_tRNA38		Met tRNA	1.11269	0.00649213	#N/A
LM6179_0101		Cell division protein	1.11187	0.0604801	lmo2687
LM6179_1664	glyA	serine hydroxymethyltransferase	1.10473	0.000643708	lmo2539
LM6179_tRNA19		Gln tRNA	1.10467	0.0704818	#N/A
LM6179_1233	bglH	Aryl-phospho-beta-D-glucosidase BglH	1.10282	0.0164409	lmo0917
LM6179_0617	thiE	thiamine-phosphate pyrophosphorylase	1.10184	0.0439239	lmo0318
LM6179_1427		conserved protein of unknown function	1.1014	0.10049	LISIN_1163
LM6179_0702	frwB	Fructose-like phosphotransferase enzyme IIB component 2	1.09973	0.171857	lmo0399
LM6179_0987		Flagellar biosynthesis protein FliP	1.09327	0.00664514	lmo0676
LM6179_0328	agrD	Accessory gene regulator protein D	1.09149	0.0360009	lmo0049
LM6179_2041		Acetyltransferase	1.08698	0.00111362	lmo1301
LM6179_0736	inlB	Internalin B	1.08569	0.00633892	lmo0434
LM6179_0937		PTS system IIA 2 domain-containing protein	1.08508	0.170279	lmo0630
LM6179_1631		conserved exported protein of unknown function	1.08496	0.0199161	lmo2568
LM6179_1043		conserved membrane protein of unknown function	1.08241	0.0229715	lmo0731
LM6179_1230		PTS system protein	1.0761	0.110435	lmo0914
LM6179_tRNA1		Val tRNA	1.06911	0.264379	#N/A
LM6179_2077	rpmGA	ribosomal protein L33	1.06555	0.0144183	lmo1335
LM6179_1802		Gp23	1.05745	0.0432622	lmo2275
LM6179_1128		Enoyl-(Acyl-carrier-protein) reductase	1.05707	0.00551955	lmo0814
LM6179_1360		Molybdopterin biosynthesis protein MoeA	1.05665	0.00205907	lmo1042
LM6179_0557		Sugar ABC transporter, sugar-binding protein	1.05556	0.227077	#N/A
LM6179_2132	nupN	lipoprotein involved in guanosine transport	1.04933	0.00180516	lmo1388
LM6179_0327		putative AgrB-like protein	1.04912	0.0328237	lmo0048
LM6179_tRNA24		Gln tRNA	1.04902	0.0417812	#N/A
LM6179_misc_RNA_41		ykoK	1.04898	0.0167761	#N/A
LM6179_0224		conserved protein of unknown function	1.04256	0.225632	LISIN_2895
LM6179_2608	pyrB	aspartate carbamoyltransferase	1.03114	0.0950208	lmo1838
LM6179_2641		Phosphoglucomutase/phosphomannomutase	1.03019	0.00517991	lmo1871
LM6179_tRNA12		Asn tRNA	1.02907	0.337031	#N/A
LM6179_0276	rpmH	ribosomal protein L34	1.02384	0.0510432	lmo2856
LM6179_0554		protein of unknown function	1.02357	0.00722374	#N/A
LM6179_misc_RNA_15		SAM	1.0221	0.0373434	#N/A
LM6179_misc_RNA_27		PreQ1	1.0206	#NUM!	#N/A
LM6179_0618	bglH	aryl-phospho-beta-d-glucosidase	1.01434	0.00371676	lmo0319
LM6179_0301		PTS system protein	1.01102	0.23335	lmo0022
LM6179_2797		conserved exported protein of unknown function	1.00654	0.0105603	#N/A
LM6179_2049		conserved protein of unknown function	1.00642	0.00571519	lmo1308
LM6179_2337	ppnKB	inorganic polyphosphate/ATP-NAD kinase	0.998853	0.00781659	lmo1586
LM6179_0280		Lipoprotein, putative (fragment)	0.998128	0.0265784	#N/A
LM6179_1398	gtaB	UTP-glucose-1-phosphate uridylyltransferase	0.997957	0.0103296	lmo1078
LM6179_1214		conserved protein of unknown function	0.997595	0.326076	LISIN_0928
LM6179_0728	fruA	fragment of phosphotransferase system, fructose-specific IIBC component (part 1)	0.996576	0.303824	lmo0427
LM6179_2529	purF	glutamine phosphoribosylpyrophosphate amidotransferase	0.994737	0.0182195	lmo1768
LM6179_0088		conserved protein of unknown function	0.991628	0.0738889	lmo2675
LM6179_0326		conserved exported protein of unknown function	0.991033	0.0808753	lmo0047
LM6179_0546		protein of unknown function	0.990862	0.0209547	#N/A
LM6179_2723	pupG	purine nucleoside phosphorylase	0.988983	0.00417609	lmo1953
LM6179_1516	pduO/cobA	putative ATP:cob(I)alamin adenosyltransferase	0.987229	0.0054263	lmo1209
LM6179_0132	cydA	cytochrome bb' ubiquinol oxidase (subunit I)	0.979843	0.00298882	lmo2718
LM6179_misc_RNA_4		6S	0.976134	0.0113298	#N/A
LM6179_2386	ADH	Aldehyde-alcohol dehydrogenase 2 [Includes: Alcohol dehydrogenase ; Acetaldehyde dehydrogenase]	0.972735	0.00340902	lmo1634
LM6179_1085	yhfP	putative oxidoreductase	0.972535	0.0118595	lmo0773
LM6179_2404		putative cellsurface protein	0.971212	0.258407	lmo1653
LM6179_1000	cheV	Chemotaxis protein CheV	0.969634	0.00602333	lmo0689
LM6179_tRNA5		Glu tRNA	0.966131	0.298132	#N/A
LM6179_1443		Cell wall surface anchor family protein	0.964605	0.0620489	lmo1136
LM6179_2042	lexA	transcriptional repressor of the SOS regulon	0.96332	0.00399109	lmo1302
LM6179_0946		Glutamyl endopeptidase	0.962632	0.160322	#N/A
LM6179_0204		PTS system, beta-glucoside-specific, IIC subunit	0.959618	0.236891	lmo2783
LM6179_2966		conserved protein of unknown function	0.959028	0.0491149	lmo2187
LM6179_2773		Transcriptional regulator	0.95868	0.0295657	lmo2004
LM6179_1445	clpP	ATP-dependent Clp protease proteolytic subunit 3	0.958246	0.0069398	lmo1138
LM6179_2551	rplT	ribosomal protein L20	0.957466	0.0153562	lmo1783
LM6179_1079		ABC transporter	0.945077	0.390245	lmo0767
LM6179_1814	pgk	phosphoglycerate kinase	0.944817	0.0140845	lmo2458
LM6179_2408	tsf	elongation factor Ts	0.943702	0.0223292	lmo1657
LM6179_2093	gcvPB	glycine decarboxylase (subunit 2) (glycine cleavage system protein P)	0.943655	0.0100526	lmo1350
LM6179_misc_RNA_17		SAM	0.943316	0.0268707	#N/A
LM6179_tRNA17		Thr tRNA	0.939844	0.0645939	#N/A
LM6179_misc_RNA_13		SAM	0.939238	0.223378	#N/A
LM6179_0781	rlmN	23S rRNA m2A2503 methyltransferase	0.938322	0.0152273	lmo0482
LM6179_tRNA18		Tyr tRNA	0.936842	0.067645	#N/A
LM6179_1985		conserved protein of unknown function	0.931177	0.0460346	lmo1251
LM6179_tRNA26		Cys tRNA	0.928268	0.110202	#N/A
LM6179_0165		ABC transporter	0.928019	0.0120349	lmo2751
LM6179_1232		conserved protein of unknown function	0.927596	0.227077	lmo0916
LM6179_0776		Secreted protein	0.920574	0.132123	lmo0477
LM6179_0401	yknV	putative ABC transporter (ATP-binding protein)	0.919713	0.0092425	lmo0107
LM6179_0789	ydiB	quinate/shikimate 5-dehydrogenase, NAD(P)-binding	0.918191	0.0181697	lmo0490
LM6179_1390	ylaN	conserved hypothetical protein	0.913689	0.067645	lmo1070
LM6179_2925		conserved protein of unknown function	0.911062	0.042383	lmo2149
LM6179_0001		Crispr-associated protein Csn2	0.910256	0.011243	#N/A
LM6179_1813	gapA	glyceraldehyde-3-phosphate dehydrogenase	0.902698	0.00582216	lmo2459
LM6179_0102	ftsW	Lipid II flippase FtsW	0.901928	0.152646	lmo2688
LM6179_1972		conserved protein of unknown function	0.901205	0.324368	LISIN_2339
LM6179_1840		conserved membrane protein of unknown function	0.898956	0.249124	lmo2435
LM6179_0312		Glycosyl hydrolase	0.895248	0.389363	lmo0033
LM6179_2527	purN	phosphoribosylglycinamide formyltransferase	0.894171	0.0754414	lmo1766
LM6179_0774	ydhJ	putative metal-dependent phosphohydrolase	0.892882	0.0327717	lmo0476
LM6179_2085	comGE	ComG operon protein 5	0.891368	#NUM!	lmo1343
LM6179_0675		conserved membrane protein of unknown function	0.887064	0.283724	lmo0373
LM6179_1160	artR	High affinity arginine ABC transporter (ATP-binding protein)	0.886964	0.0415657	lmo0848
LM6179_3029	ykaA	putative Pit accessory protein	0.886169	0.015027	lmo2248
LM6179_2224		Transcriptional regulator	0.886109	0.176479	lmo1478
LM6179_2998		conserved membrane protein of unknown function	0.883736	0.267486	lmo2218
LM6179_0123		putative PTS system, cellobiose-specific, IIC component	0.882034	0.229779	lmo2708
LM6179_1632		conserved protein of unknown function	0.879906	0.0637985	lmo2567
LM6179_0166	yfiC	putative ABC transporter (ATP-binding protein)	0.876636	0.0156435	lmo2752
LM6179_2933		conserved exported protein of unknown function	0.873818	0.162904	lmo2156
LM6179_0472		conserved protein of unknown function	0.872453	0.0950208	lmo0182
LM6179_0311		ROK family protein	0.868569	0.440548	lmo0032
LM6179_1037		conserved protein of unknown function	0.868488	0.110541	lmo0726
LM6179_misc_RNA_1		LhrA	0.86813	0.0152907	#N/A
LM6179_0443	znuA	Zn(II)-binding lipoprotein	0.86527	0.44483	lmo0153
LM6179_1654	rpmEB	ribosomal protein L31	0.863813	0.046655	lmo2548
LM6179_0364		conserved exported protein of unknown function	0.856125	0.453101	#N/A
LM6179_1097		Sigma54-associated activator ManR	0.856044	0.0113328	lmo0785
LM6179_1141	nifJ	Pyruvate-flavodoxin oxidoreductase	0.853979	0.0140845	lmo0829
LM6179_tRNA23		His tRNA	0.851105	0.177504	#N/A
LM6179_1816	pgm	phosphoglycerate mutase	0.848186	0.0296552	lmo2456
LM6179_1159		Glutamine ABC transporter	0.844968	0.067645	lmo0847
LM6179_0849	srlA	glucitol/sorbitol-specific enzyme IIC component of PTS	0.84388	#NUM!	lmo0544
LM6179_0049		Pyridine nucleotide-disulfide oxidoreductase family protein	0.843107	0.0120466	lmo2638
LM6179_0989		Flagellar biosynthesis protein FliR	0.840786	0.0325303	lmo0678
LM6179_1389		conserved protein of unknown function	0.840066	0.109101	lmo1069
LM6179_0719		conserved protein of unknown function	0.838018	0.283724	lmo0418
LM6179_2075		conserved exported protein of unknown function	0.837623	0.0960468	lmo1333
LM6179_2153		Multidrug resistance transporter	0.837166	0.160254	lmo1409
LM6179_1438		Uncharacterized ABC transporter ATP-binding protein HI_0663	0.837037	0.164816	lmo1131
LM6179_1859		conserved exported protein of unknown function	0.832767	0.0296924	lmo2416
LM6179_2818		Predicted protein	0.832553	0.0370196	LISIN_2109
LM6179_0848	srlE	glucitol/sorbitol-specific enzyme IIB component of PTS	0.831826	0.478952	lmo0543
LM6179_0200	engD	putative GTPase with RNA binding site	0.831701	0.025007	lmo2779
LM6179_1898	licB	phosphotransferase system (PTS) lichenan-specific enzyme IIB component	0.82788	0.0730923	lmo2373
LM6179_0488	gcaD	bifunctional glucosamine-1-phosphate N-acetyltransferase/UDP-N-acetylglucosamine pyrophosphorylase	0.827023	0.0251954	lmo0198
LM6179_2335	yteJ	putative integral inner membrane protein	0.825281	0.032336	lmo1584
LM6179_0938		conserved protein of unknown function	0.824968	#NUM!	lmo0631
LM6179_2201	yqxD	conserved hypothetical protein	0.823032	0.0391827	lmo1456
LM6179_0089	uvrX	putative UV-damage repair protein uvrX	0.821222	0.067645	lmo2676
LM6179_0642	tkt	transketolase	0.820257	0.143926	lmo0342
LM6179_1367		Molybdopterin biosynthesis protein MoeB	0.819381	0.0349429	lmo1049
LM6179_0688	iolC	2-deoxy-5-keto-D-gluconic acid kinase	0.81665	0.452585	lmo0385
LM6179_2741		Ascorbate-specific PTS system enzyme IIC	0.815385	0.348502	lmo1971
LM6179_3057	yeiN	conserved hypothetical protein	0.813581	0.128205	lmo2340
LM6179_2076		conserved protein of unknown function	0.812347	0.110436	lmo1334
LM6179_1361		Molybdopterin-guanine dinucleotide biosynthesis protein B	0.811536	0.0398225	lmo1043
LM6179_0542	nusG	transcription antitermination factor	0.81074	0.0682127	lmo0246
LM6179_2892		Acetyltransferase	0.810419	0.284189	lmo2117
LM6179_1646	iolJ	2-deoxy-5-keto-D-gluconic acid 6-phosphate aldolase	0.80551	0.0223292	lmo2556
LM6179_2724	drm	phosphopentomutase	0.804678	0.0193618	lmo1954
LM6179_0036	rplP	ribosomal protein L16	0.80409	0.0586242	lmo2625
LM6179_0947		conserved exported protein of unknown function	0.80325	0.497809	#N/A
LM6179_1523		N-acetylmuramoyl-L-alanine amidase, family 4	0.801553	0.0844989	lmo1216
LM6179_misc_RNA_26		Purine	0.801382	#NUM!	#N/A
LM6179_0790	aroC	3-dehydroquinate dehydratase	0.800536	0.0421164	lmo0491
LM6179_1554		conserved protein of unknown function	0.799564	0.081987	#N/A
LM6179_0651		conserved protein of unknown function	0.799103	0.422194	lmo0351
LM6179_0031	rplE	ribosomal protein L5 (BL6)	0.798859	0.0848577	lmo2620
LM6179_1181		conserved membrane protein of unknown function	0.798435	0.0978981	lmo0867
LM6179_0724		RNA polymerase factor sigma C	0.793922	0.351612	lmo0423
LM6179_tRNA45		Ile tRNA	0.793722	0.215071	#N/A
LM6179_2799		Predicted protein (modular protein)	0.791296	0.370335	#N/A
LM6179_1772		protein of unknown function	0.790452	0.387801	#N/A
LM6179_0297	bglH	aryl-phospho-beta-d-glucosidase	0.786113	0.0682127	lmo0018
LM6179_0059		Phosphotriesterase family protein	0.785655	#NUM!	lmo2648
LM6179_1127	gmuE	ROK fructokinase; glucomannan utilization protein E	0.784889	0.0398643	lmo0813
LM6179_1839	licT	Transcription antiterminator LicT	0.783552	0.0576111	lmo2436
LM6179_1746		conserved protein of unknown function	0.783163	0.103252	#N/A
LM6179_0811		Cell wall surface anchor family protein	0.781717	0.21416	lmo0514
LM6179_0545	rplA	ribosomal protein L1 (BL1)	0.779542	0.0540565	lmo0249
LM6179_1418		Predicted protein	0.778574	0.168637	#N/A
LM6179_1419		conserved protein of unknown function	0.776533	0.10049	#N/A
LM6179_2653	pbuX	xanthine permease	0.776513	0.067645	lmo1884
LM6179_0143		conserved protein of unknown function	0.775631	0.0760415	lmo2729
LM6179_0492	hly	Listeriolysin O	0.772466	0.213263	lmo0202
LM6179_0482	purR	transcriptional regulator of the purine biosynthesis operon	0.772204	0.0781485	lmo0192
LM6179_1665	upp	uracil phosphoribosyltransferase	0.76839	0.0489233	lmo2538
LM6179_0562		conserved protein of unknown function	0.76826	0.23335	#N/A
LM6179_2107	cspC	cold-shock protein	0.768088	0.177437	lmo1364
LM6179_1886	yuxO	putative esterase	0.767099	0.141801	lmo2385
LM6179_1717		conserved protein of unknown function	0.765828	0.0544623	lmo2487
LM6179_0616	thiD	phosphomethylpyrimidine kinase, 4-amino-5-hydroxymethyl-2-methylpyrimidine and 4-amino-5-hydroxymethyl-2-methylpyrimidine pyrophosphate kinase	0.763932	0.215071	lmo0317
LM6179_2044	yneA	Cell division suppressor protein YneA	0.763494	0.307068	lmo1303
LM6179_3058		Carbohydrate kinase	0.762916	0.133979	lmo2341
LM6179_1407	tarJ	putative ribitol-5-phosphate dehydrogenase	0.762836	0.110435	lmo1087
LM6179_0033	rplNA	ribosomal protein L14	0.761292	0.0823819	lmo2622
LM6179_1971		conserved protein of unknown function	0.759562	0.275251	lmo2272
LM6179_2191		Zinc ABC transporter	0.757705	0.110242	lmo1446
LM6179_1606		Phage protein	0.755157	0.182564	#N/A
LM6179_2018	codY	transcriptional regulator, GTP and BCAA-dependent	0.754933	0.0955454	lmo1280
LM6179_0446		Cyclic nucleotide-binding protein	0.754288	#NUM!	lmo0156
LM6179_0273	jag	SpoIIIJ-associated RNA/ssDNA-binding protein	0.752761	0.0922599	lmo2853
LM6179_2275		Preprotein translocase, YajC subunit	0.752726	0.120027	lmo1529
LM6179_1815	tpiA	triose phosphate isomerase	0.751012	0.0737986	lmo2457
LM6179_2245	yrrL	conserved hypothetical protein	0.750645	0.10049	lmo1499
LM6179_2851		conserved exported protein of unknown function	0.75007	0.0993646	lmo2079
LM6179_0167		conserved protein of unknown function	0.74461	0.218165	#N/A
LM6179_1395	tagH	Teichoic acids export ATP-binding protein TagH	0.744461	0.0891247	lmo1075
LM6179_tRNA47		Ser tRNA	0.7434	0.207262	#N/A
LM6179_0994	cheR	Chemotaxis protein methyltransferase	0.742501	0.0756688	lmo0683
LM6179_1589		conserved protein of unknown function	0.742392	0.375089	#N/A
LM6179_2725	ripX	site-specific tyrosine recombinase for chromosome partitioning	0.74061	0.0372405	lmo1955
LM6179_0950		conserved protein of unknown function	0.739174	0.0525926	lmo0640
LM6179_1266		conserved membrane protein of unknown function	0.739052	0.155344	lmo0952
LM6179_1986		conserved protein of unknown function	0.738072	0.127178	LISIN_1293
LM6179_0310		Transcriptional regulator LacI family	0.737693	0.082173	lmo0031
LM6179_2303	hemL	glutamate-1-semialdehyde 2,1-aminotransferase	0.736545	0.040725	lmo1553
LM6179_tRNA39		Ser tRNA	0.736479	0.0960688	#N/A
LM6179_1738		Gp28	0.736446	0.128205	#N/A
LM6179_2192	zurA	Zinc uptake system ATP-binding protein ZurA	0.736207	0.155344	lmo1447
LM6179_0329		Accessory gene regulator protein C	0.733299	0.219631	lmo0050
LM6179_2071	rpsO	ribosomal protein S15 (BS18)	0.731998	0.082173	lmo1330
LM6179_1236	ycgR	putative permease	0.730345	0.070478	lmo0920
LM6179_2987		conserved membrane protein of unknown function	0.726284	0.09669	lmo2207
LM6179_0817		FIG00774117: hypothetical protein, Cas8a1	0.725708	0.485862	#N/A
LM6179_1687	yvyE	putative translation regulator	0.725562	0.101245	lmo2516
LM6179_2091	gcvT	aminomethyltransferase (glycine cleavage system protein T)	0.723745	0.12071	lmo1348
LM6179_1550		Gp35	0.722887	0.133979	#N/A
LM6179_2819		conserved protein of unknown function	0.722035	0.166391	lmo2048
LM6179_misc_RNA_21		L20_leader	0.719709	0.0817082	#N/A
LM6179_2596	rpoZ	Omega subunit of RNA polymerase	0.719381	0.190412	lmo1826
LM6179_2712	recQ	ATP-dependent DNA helicase	0.719094	0.0734235	lmo1942
LM6179_2714	fer	ferredoxin	0.717475	0.399194	lmo1944
LM6179_1876		Internalin	0.717263	0.41154	#N/A
LM6179_3081	gadC	glutamate:gamma-aminobutyric acid antiporter	0.717253	0.253141	lmo2362
LM6179_1532		conserved membrane protein of unknown function	0.715821	0.0573036	lmo1224
LM6179_1420		conserved protein of unknown function	0.714418	0.216994	#N/A
LM6179_0553	ybxB	ribosomal RNA methyltransferase	0.713912	0.127768	lmo0256
LM6179_2528	purM	phosphoribosylaminoimidazole synthetase	0.713731	0.164926	lmo1767
LM6179_1716	uvrA	excinuclease ABC (subunit A)	0.708673	0.0533556	lmo2488
LM6179_0995		conserved protein of unknown function	0.707812	0.135137	lmo0684
LM6179_1256		conserved protein of unknown function	0.707531	0.0603869	lmo0942
LM6179_1120	potA	Spermidine/putrescine import ATP-binding protein PotA	0.704057	0.169646	lmo0807
LM6179_1658	tdk	Thymidine kinase	0.703589	0.113733	lmo2544
LM6179_1421		conserved protein of unknown function	0.702118	0.167361	#N/A
LM6179_0053		Serine/threonine protein phosphatase family protein	0.69902	0.0923819	lmo2642
LM6179_1238	coaA	Pantothenate kinase	0.697241	0.0830255	lmo0922
LM6179_0255	ycjR	putative isomerase/epimerase	0.696963	0.537603	lmo2835
LM6179_0458	abrB	transcriptional regulator for transition state genes	0.696555	0.273889	lmo0168
LM6179_2092	gcvPA	glycine decarboxylase (subunit 1) (glycine cleavage system protein P)	0.694376	0.122094	lmo1349
LM6179_2553	infC	initiation factor IF-3	0.693428	0.0720812	lmo1785
LM6179_1065		Transcriptional regulator	0.692127	0.27908	lmo0753
LM6179_1715	uvrB	excinuclease ABC (subunit B)	0.689617	0.0744844	lmo2489
LM6179_0600		Transcriptional regulator, LysR family	0.688966	0.387801	lmo0294
LM6179_1817	eno	enolase	0.686211	0.0785817	lmo2455
LM6179_2836		conserved membrane protein of unknown function	0.68569	0.164036	lmo2065
LM6179_1187		PTS system IIA 2 domain-containing protein	0.684719	0.477267	lmo0873
LM6179_0644		Short-chain dehydrogenase/reductase family oxidoreductase	0.682254	0.493029	lmo0344
LM6179_2190	zur	transcriptional regulator (Fur family)	0.681825	0.13683	lmo1445
LM6179_2953	gdh	Glucose 1-dehydrogenase	0.680426	0.562908	lmo2175
LM6179_1999		Transcriptional regulator	0.679372	0.14404	lmo1262
LM6179_2637	ppdK	Pyruvate, phosphate dikinase	0.678697	0.12317	lmo1867
LM6179_2950		conserved protein of unknown function	0.674944	#NUM!	lmo2172
LM6179_1366	moaB	Molybdenum cofactor biosynthesis protein B	0.673646	0.152403	lmo1048
LM6179_1319	ptsH	histidine-containing phosphocarrier protein of the phosphotransferase system (PTS) (HPr protein)	0.673557	0.100948	lmo1002
LM6179_1145		conserved protein of unknown function	0.673256	0.422685	lmo0833
LM6179_tRNA40		Met tRNA	0.671527	0.150194	#N/A
LM6179_0684		conserved protein of unknown function	0.670263	0.557801	lmo0381
LM6179_1080		conserved exported protein of unknown function	0.670237	0.517746	lmo0768
LM6179_1528		protein of unknown function	0.669872	#NUM!	LISIN_1261
LM6179_0990		Flagellar biosynthesis protein FlhB	0.668915	0.110124	lmo0679
LM6179_2243	udk	uridine kinase	0.667294	0.149437	lmo1497
LM6179_2713		conserved protein of unknown function	0.666324	0.129836	lmo1943
LM6179_0212	parA	chromosome partitioning protein; transcriptional regulator	0.665176	0.183849	lmo2791
LM6179_0447		conserved protein of unknown function	0.660706	0.0924246	lmo0157
LM6179_1063		conserved protein of unknown function	0.659409	0.312842	lmo0751
LM6179_1255		conserved protein of unknown function	0.659407	0.10605	#N/A
LM6179_1417		Predicted protein	0.658791	0.274776	#N/A
LM6179_0704		Alpha-mannosidase	0.658163	0.171857	lmo0401
LM6179_1352	glpK	Glycerol kinase 1	0.656284	0.477365	lmo1034
LM6179_0986		conserved protein of unknown function	0.654877	0.168637	lmo0675
LM6179_2654	xpt	xanthine phosphoribosyltransferase	0.654572	0.186763	lmo1885
LM6179_1803		Protein gp29	0.651399	0.227884	#N/A
LM6179_0201	gmuA	oligo-alpha-mannoside phosphotransferase system enzyme IIA	0.650971	0.593782	lmo2780
LM6179_0330	agrA	Accessory gene regulator protein A	0.649224	0.183554	lmo0051
LM6179_0476		conserved protein of unknown function	0.64901	0.133979	lmo0186
LM6179_3003	yheA	conserved hypothetical protein	0.645838	0.207668	lmo2223
LM6179_2443	ygaC	putative factor	0.645314	0.22816	lmo1687
LM6179_0796		Ribulose-phosphate 3-epimerase	0.644862	0.5689	lmo0499
LM6179_0563	rpoB	RNA polymerase (beta subunit)	0.643844	0.12648	lmo0258
LM6179_0341	essC	Protein EssC	0.643363	0.410163	lmo0061
LM6179_0548	rplL	ribosomal protein L12 (BL9)	0.643337	0.0809223	lmo0251
LM6179_1190		PTS system protein	0.640204	0.557516	lmo0876
LM6179_0580		conserved exported protein of unknown function	0.638095	0.106445	lmo0275
LM6179_0942		2-haloalkanoic acid dehalogenase	0.637787	0.230324	lmo0635
LM6179_0726		conserved protein of unknown function	0.636318	0.348115	lmo0425
LM6179_0325	rpsR	ribosomal protein S18	0.635874	0.109586	lmo0046
LM6179_2508		conserved protein of unknown function	0.634852	0.221855	lmo1748
LM6179_0392	levG	phosphotransferase system (PTS) fructose-specific enzyme IID component	0.634196	0.427305	lmo0098
LM6179_1666	mnaA	UDP-N-acetylmannosamine 2-epimerase	0.630278	0.112825	lmo2537
LM6179_2304	hemB	delta-aminolevulinic acid dehydratase (porphobilinogen synthase)	0.628822	0.11553	lmo1554
LM6179_0203		PTS system protein	0.628685	0.604458	lmo2782
LM6179_misc_RNA_rli47		LM6179_misc_RNA_rli47	0.62857	0.141801	#N/A
LM6179_0795	rpiB	Ribose-5-phosphate isomerase B	0.62585	0.613228	lmo0498
LM6179_2332	ackA	acetate kinase	0.624139	0.116846	lmo1581
LM6179_0271		Transcriptional regulator	0.623881	0.252873	lmo2851
LM6179_1320	ptsI	phosphotransferase system (PTS) enzyme I	0.623766	0.110066	lmo1003
LM6179_0734		Internalin-A (fragment)	0.623485	0.11553	lmo0433
LM6179_0035	rpmC	ribosomal protein L29	0.623121	0.187762	lmo2624
LM6179_misc_RNA_12		SAM	0.620813	0.376525	#N/A
LM6179_0619		Cell wall surface anchor family protein	0.620239	#NUM!	lmo0320
LM6179_0213		conserved protein of unknown function	0.620203	0.23335	lmo2792
LM6179_0624		Predicted protein	0.620065	#NUM!	#N/A
LM6179_2533	purC	phosphoribosylaminoimidazole succinocarboxamide synthetase	0.619739	0.204167	lmo1772
LM6179_0274	oxaAA	Sec-independent factor for membrane protein insertion (YidC/SpoIIIJ family)	0.619674	0.183554	lmo2854
LM6179_1375		conserved protein of unknown function	0.618686	0.223553	lmo1056
LM6179_2903	mdxR	transcriptional activator of the maltodextrin operon (LacI family)	0.617864	0.186988	lmo2128
LM6179_0730		conserved protein of unknown function	0.617745	0.267638	lmo0429
LM6179_0354		conserved exported protein of unknown function	0.617545	0.460568	#N/A
LM6179_2023	yneT	putative CoA-binding protein	0.617469	0.18519	lmo1285
LM6179_0037	rpsC	ribosomal protein S3 (BS3)	0.615876	0.174121	lmo2626
LM6179_2347	rpsD	ribosomal protein S4 (BS4)	0.615662	0.125157	lmo1596
LM6179_0017	rplQ	ribosomal protein L17 (BL15)	0.614055	0.186988	lmo2605
LM6179_2409	rpsB	ribosomal protein S2	0.613998	0.145154	lmo1658
LM6179_2614	lspA	signal peptidase II	0.612927	0.204293	lmo1844
LM6179_2957		Cell wall surface anchor family protein	0.611936	0.552919	lmo2179
LM6179_1393	yvrC	Uncharacterized ABC transporter substrate-binding lipoprotein yvrC	0.611814	0.1197	lmo1073
LM6179_tRNA4		Ser tRNA	0.609529	0.455894	#N/A
LM6179_0650		conserved membrane protein of unknown function	0.608418	0.604458	lmo0350
LM6179_3051		DNA-binding protein	0.606479	0.351605	lmo2334
LM6179_1806		conserved protein of unknown function	0.605768	0.478262	lmo2466
LM6179_0604		PTS system, IIC component	0.604775	0.280343	lmo0298
LM6179_2094	yqhL	putative sulfur transferase	0.603484	0.176479	lmo1351
LM6179_2704		Predicted protein	0.603375	0.283641	LISIN_1995
LM6179_1269		conserved exported protein of unknown function	0.603021	0.339122	lmo0954
LM6179_0577	yxeH	putative hydrolase	0.602923	0.241725	lmo0272
LM6179_1032	fbp	Fibronectin-binding protein, 25kDa	0.6021	0.164137	lmo0721
LM6179_0634		conserved protein of unknown function	0.602008	0.433954	lmo0334
LM6179_2078		conserved protein of unknown function	0.600404	0.2532	lmo1336
LM6179_0034	rpsQ	ribosomal protein S17 (BS16)	0.599435	0.223378	lmo2623
LM6179_1341		conserved membrane protein of unknown function	0.599055	0.20471	lmo1024
LM6179_1173		Sugar ABC transporter	0.596976	#NUM!	lmo0861
LM6179_2951		conserved protein of unknown function	0.595771	0.11613	lmo2173
LM6179_1261	yycB	Uncharacterized transporter YycB	0.594835	0.232727	lmo0947
LM6179_1369	defB	formylmethionine deformylase A	0.593569	0.225636	lmo1051
LM6179_1811	sigL	RNA polymerase factor sigma-54	0.593023	0.207262	lmo2461
LM6179_1994		conserved protein of unknown function	0.591331	0.3309	lmo1257
LM6179_2378		conserved membrane protein of unknown function	0.590629	0.222527	lmo1626
LM6179_0315	ptcA	Putrescine carbamoyltransferase	0.587424	0.411792	lmo0036
LM6179_0658		Pts system fructose-specific eiibbc component (Eiibbc-fru)	0.587388	0.526943	lmo0358
LM6179_2794	nadC	nicotinate-nucleotide pyrophosphorylase	0.58645	#NUM!	lmo2024
LM6179_1545	racE	glutamate racemase	0.586314	0.190256	lmo1237
LM6179_0787		Transcriptional regulator	0.585056	0.277915	lmo0488
LM6179_2333	ytxK	putative nucleic acid methyltransferase	0.584862	0.139375	lmo1582
LM6179_0444	znuC	Zn(II) transporter (ATP-binding protein)	0.584531	#NUM!	lmo0154
LM6179_0504	mfd	transcription-repair coupling factor	0.583498	0.132194	lmo0214
LM6179_1690		protein of unknown function	0.582387	0.624871	LISIN_2595
LM6179_2612		conserved protein of unknown function	0.581528	0.439976	lmo1842
LM6179_2584	yloV	putative dihydroxyacetone/glyceraldehyde kinase	0.58116	0.182512	lmo1814
LM6179_2834		conserved exported protein of unknown function	0.580855	0.443046	lmo2063
LM6179_2268	dtd	D-Tyr-tRNATyr deacylase	0.580623	0.164926	lmo1522
LM6179_2671	panB	ketopantoate hydroxymethyltransferase	0.579078	0.162764	lmo1902
LM6179_2362	ytzB	conserved hypothetical protein	0.578096	0.227077	lmo1612
LM6179_1275	tagO	putative undecaprenyl-phosphate N-acetylglucosaminyl 1-phosphate transferase	0.577902	0.183721	lmo0959
LM6179_1027	fliI	flagellar-specific ATPase	0.575869	0.188164	lmo0716
LM6179_1257	dps	DNA protection during starvation protein	0.573213	0.331936	lmo0943
LM6179_0048		conserved exported protein of unknown function	0.572815	0.333719	lmo2637
LM6179_0144		HAD-superfamily hydrolase, subfamily IA, variant 1	0.572642	0.186988	lmo2730
LM6179_0742	lntA	Listeria nuclear targeted protein A	0.571333	0.576561	lmo0438
LM6179_0665		Transcriptional regulator	0.570919	0.431579	lmo0364
LM6179_2911	fruA	fragment of phosphotransferase system, fructose-specific IIBC component (part 2)	0.570884	#NUM!	lmo2135
LM6179_1430		conserved protein of unknown function	0.569087	0.394002	lmo1127
LM6179_2026	luxS	S-ribosylhomocysteine lyase	0.568011	0.275251	lmo1288
LM6179_0237	yhaA	putative amidohydrolase	0.567332	0.409825	lmo2817
LM6179_2302	valS	valyl-tRNA synthetase	0.566932	0.199108	lmo1552
LM6179_1326	ykuL	conserved hypothetical protein	0.566186	0.268327	lmo1009
LM6179_2214	yqeY	conserved hypothetical protein	0.564672	0.263649	lmo1468
LM6179_2875		conserved membrane protein of unknown function	0.563663	0.641099	#N/A
LM6179_2586	rpmB	ribosomal protein L28	0.56285	0.215416	lmo1816
LM6179_1274		protein of unknown function	0.56268	0.289571	LISIN_0990
LM6179_2244	yrrM	putative acyl-CoA O-methyltransferase	0.561894	0.325433	lmo1498
LM6179_tRNA22		Trp tRNA	0.56128	0.360853	#N/A
LM6179_3038		Ribulose-phosphate 3-epimerase family protein	0.561079	0.365718	lmo2258
LM6179_1970		Phage protein	0.559214	0.229779	#N/A
LM6179_2613	rluD	pseudouridylate synthase	0.559088	0.186701	lmo1843
LM6179_0687	iolB	5-deoxy-D-glucuronic acid isomerase	0.558817	0.641099	lmo0384
LM6179_tRNA3		Asn tRNA	0.558784	0.517164	#N/A
LM6179_1531		ABC transporter ATP-binding protein	0.55862	0.284189	lmo1223
LM6179_2416		conserved membrane protein of unknown function	0.558391	0.308496	lmo1665
LM6179_2004	tig	prolyl isomerase (trigger factor)	0.557819	0.251204	lmo1267
LM6179_1433		conserved protein of unknown function	0.557446	0.331871	lmo1130
LM6179_1604		Gp21	0.556921	0.246822	#N/A
LM6179_0029	rpsH	ribosomal protein S8 (BS8)	0.554286	0.265354	lmo2618
LM6179_2301	folC	folyl-polyglutamate synthase	0.553969	0.185909	lmo1551
LM6179_0194	bglP	phosphotransferase system (PTS) beta-glucoside-specific enzyme IIBCA component	0.553534	0.567917	lmo2772
LM6179_1262		Transcriptional regulator	0.552399	0.410454	lmo0948
LM6179_2400		conserved exported protein of unknown function	0.551403	0.148745	lmo1649
LM6179_1913		conserved protein of unknown function	0.550024	0.293499	#N/A
LM6179_2343	thiI	putative persulfide ATP pyrophosphatase involved in thiamine biosynthesis and tRNA modification	0.549863	0.231586	lmo1592
LM6179_2746	yqjQ	Uncharacterized oxidoreductase yqjQ	0.549343	0.249124	lmo1976
LM6179_misc_RNA_6		PrfA	0.548456	0.551888	#N/A
LM6179_0826	licH	6-phospho-beta-glucosidase	0.547959	0.185909	lmo0521
LM6179_1394	tagG	teichoic acid precursors permease	0.547769	0.230324	lmo1074
LM6179_2708	rpfA	RNA degradation presenting factor (ribosomal protein S1 homolog)	0.547025	0.290409	lmo1938
LM6179_0146		Phosphosugar-binding protein	0.54662	0.293382	lmo2732
LM6179_1088		conserved protein of unknown function	0.5457	0.303863	lmo0776
LM6179_2509	aroK	Shikimate kinase	0.545643	0.290409	lmo1749
LM6179_1189		PTS system protein	0.544854	#NUM!	lmo0875
LM6179_1270		conserved protein of unknown function	0.544655	0.369878	lmo0955
LM6179_0799		SIS domain protein	0.542952	0.653443	lmo0502
LM6179_2749		conserved protein of unknown function	0.542909	0.2532	lmo1979
LM6179_1988		conserved protein of unknown function	0.542455	0.356315	LISIN_1295
LM6179_1588		conserved protein of unknown function	0.542106	0.453402	#N/A
LM6179_0999		Glycosyl transferase	0.54072	0.198281	lmo0688
LM6179_1557		conserved protein of unknown function	0.538895	#NUM!	#N/A
LM6179_tRNA9		tRNA-Arg-CCG	0.538895	#NUM!	#N/A
LM6179_0340		conserved protein of unknown function	0.538081	#NUM!	lmo0060
LM6179_2552	rpmI	ribosomal protein L35	0.537518	0.170279	lmo1784
LM6179_2087	comGC	pilin-like component of the DNA transport membrane platform	0.537331	#NUM!	lmo1345
LM6179_1595		conserved protein of unknown function	0.536706	0.648131	#N/A
LM6179_tRNA21		Tyr tRNA	0.536545	0.37007	#N/A
LM6179_0018	rpoA	RNA polymerase (alpha subunit)	0.535589	0.275251	lmo2606
LM6179_0445	znuB	high affinity Zn(II) ABC transporter (permease)	0.535392	0.677613	lmo0155
LM6179_2738		conserved protein of unknown function	0.535352	0.579147	lmo1968
LM6179_2576	acpA	acyl carrier protein	0.534956	0.315832	lmo1806
LM6179_2096	yqhQ	conserved hypothetical protein	0.533441	0.25126	lmo1353
LM6179_tRNA29		Thr tRNA	0.532257	0.595977	#N/A
LM6179_0121		conserved exported protein of unknown function	0.530251	0.344269	lmo2706
LM6179_2463		Deoxyguanosine kinase	0.529375	0.365718	lmo1705
LM6179_0996	motA	motility protein A; MotA component of the stator flagellum complex	0.529328	0.218225	lmo0685
LM6179_2130	spoIIIE	spore DNA translocase	0.526309	0.210723	lmo1386
LM6179_tRNA15		Leu tRNA	0.526133	#NUM!	#N/A
LM6179_1022	flgC	flagellar component of cell-proximal portion of basal-body rod	0.525081	0.223553	lmo0711
LM6179_0008	rpsI	ribosomal protein S9	0.524939	0.244395	lmo2596
LM6179_1119		DNA-binding protein	0.524416	0.432141	lmo0806
LM6179_2980	fabF	beta-ketoacyl-acyl carrier protein synthase II	0.524347	0.257737	lmo2201
LM6179_1161		Amidase	0.522848	0.609295	lmo0849
LM6179_1801		conserved protein of unknown function	0.522736	0.370779	lmo2276
LM6179_2790	divIVA	cell-division initiation protein	0.521062	0.273883	lmo2020
LM6179_2747	rnz	ribonuclease Z	0.520788	0.289571	lmo1977
LM6179_1605		Gp22	0.520349	0.375089	#N/A
LM6179_0352		conserved exported protein of unknown function	0.520323	0.556718	lmo0072
LM6179_0603		PRD/PTS system IIA 2 domain-containing protein	0.519831	0.369504	lmo0297
LM6179_2308	ysxC	GTPase involved in ribosome 50S subunit assembly	0.518336	0.238131	lmo1558
LM6179_3053	fruK	fructose-1-phosphate kinase	0.5182	0.632376	lmo2336
LM6179_1355	yoaT	putative integral inner membrane protein	0.517989	0.477365	lmo1037
LM6179_2055	frr	ribosome recycling factor	0.517651	0.29623	lmo1314
LM6179_misc_RNA_16		SAM	0.516547	0.620651	#N/A
LM6179_2240	mtnN	methylthioadenosine / S-adenosylhomocysteine nucleosidase	0.515548	0.238391	lmo1494
LM6179_1017		Flagellar hook-associated protein FlgL	0.51472	0.199003	lmo0706
LM6179_0240		Transcriptional regulator	0.514626	0.282561	lmo2820
LM6179_0612		conserved protein of unknown function	0.51369	0.664273	#N/A
LM6179_2678	ypjC	putative integral inner membrane protein	0.512447	0.274776	lmo1909
LM6179_1432		Acetyltransferase	0.511181	0.365718	lmo1129
LM6179_0971		transposase	0.509384	0.515762	lmo0660
LM6179_2345	ezrA	Septation ring formation regulator EzrA	0.509231	0.245325	lmo1594
LM6179_0464		Cell wall surface anchor family protein	0.508776	0.652083	lmo0175
LM6179_0104	mgtB	Magnesium-transporting ATPase, P-type 1	0.506323	0.375089	lmo2689
LM6179_0984		conserved protein of unknown function	0.506243	0.293708	lmo0673
LM6179_1215		conserved protein of unknown function	0.505222	0.380532	lmo0900
LM6179_0454	dnaH	subunit of the DNA replication complex	0.50487	0.227077	lmo0164
LM6179_2575	rnc	ribonuclease III	0.503622	0.269186	lmo1805
LM6179_misc_RNA_10		RNaseP_bact_b	0.503564	0.274776	#N/A
LM6179_0729	fruA	fragment of phosphotransferase system, fructose-specific IIBC component (part 2)	0.502746	0.563386	lmo0428
LM6179_2048		conserved protein of unknown function	0.501732	0.275251	lmo1307
LM6179_2028	inlK	conserved exported protein of unknown function	0.501366	0.598596	lmo1290
LM6179_0997	motB	motility protein B; MotB component of the stator flagellum complex	0.501189	0.245325	lmo0686
LM6179_0339	esaB	Protein esaB	0.499854	#NUM!	lmo0059
LM6179_2260	rarA	DNA-dependent ATPase	0.499722	0.26626	lmo1514
LM6179_2467	mapA	methionine aminopeptidase	0.499577	0.275251	lmo1709
LM6179_2580	fapR	transcription factor controlling fatty acid and phospholipid metabolism	0.499272	0.277915	lmo1810
LM6179_0040	rplB	ribosomal protein L2 (BL2)	0.498889	0.287586	lmo2629
LM6179_1899	hrtA	putative hemin import ATP-binding protein HrtA	0.498744	0.221793	lmo2372
LM6179_1174		Trehalose-6-phosphate hydrolase	0.497973	0.708863	lmo0862
LM6179_2306	hemC	porphobilinogen deaminase (hydroxymethylbilane synthase)	0.495047	0.303684	lmo1556
LM6179_1926		Gp39	0.494242	0.672556	#N/A
LM6179_2281	yrbC	conserved hypothetical protein	0.492787	0.344795	lmo1535
LM6179_1615	hssR	Heme response regulator hssR	0.48869	0.339933	lmo2583
LM6179_1857	metP	methionine ABC transporter, permease component	0.488647	0.255158	lmo2418
LM6179_1549		Integrase	0.487094	0.29623	#N/A
LM6179_0674	gmuD	mannoside-phospho-beta-d-glucosidase	0.483394	0.666159	lmo0372
LM6179_2225	lepA	ribosomal elongation factor, GTPase	0.480974	0.25223	lmo1479
LM6179_0044	rpsJ	ribosomal protein S10 (BS13)	0.480502	0.32125	lmo2633
LM6179_0369		conserved protein of unknown function	0.4804	0.3309	lmo0077
LM6179_0851		conserved protein of unknown function	0.480269	0.666159	lmo0546
LM6179_2046	tkt	transketolase	0.478862	0.251972	lmo1305
LM6179_1653	gtcA	Cell wall teichoic acid glycosylation protein gtcA	0.477304	0.291912	lmo2549
LM6179_2893	glmM	phosphoglucosamine mutase	0.476272	0.274776	lmo2118
LM6179_1342		conserved membrane protein of unknown function	0.476159	0.312879	lmo1025
LM6179_2280	ldh	L-lactate dehydrogenase 2	0.476114	0.29242	lmo1534
LM6179_2821		conserved protein of unknown function	0.47452	0.370841	lmo2050
LM6179_0211	parB	site-specific DNA-binding protein	0.474356	0.380755	lmo2790
LM6179_0544	rplK	ribosomal protein L11 (BL11)	0.474328	0.316406	lmo0248
LM6179_2874		conserved protein of unknown function	0.474062	0.711773	#N/A
LM6179_0047		conserved exported protein of unknown function	0.472994	0.312842	lmo2636
LM6179_0991		Flagellar biosynthesis protein FlhA	0.470535	0.280266	lmo0680
LM6179_0141		Transcriptional regulator, Fis family protein	0.46842	0.312879	lmo2727
LM6179_1062		conserved membrane protein of unknown function	0.466963	0.452585	lmo0750
LM6179_1734		Leucine rich repeat domain-containing protein	0.466892	0.725887	lmo2470
LM6179_2487		conserved protein of unknown function	0.466365	0.410163	lmo1728
LM6179_2110	ahrC	transcriptional regulator	0.466357	0.365718	lmo1367
LM6179_2325	dnaE	DNA polymerase III (alpha subunit)	0.465226	0.267486	lmo1574
LM6179_2305		Uroporphyrinogen-III synthase	0.465079	0.299796	lmo1555
LM6179_2583	sdaAB	L-serine dehydratase (beta chain)	0.463437	0.293499	lmo1813
LM6179_1800		conserved protein of unknown function	0.460327	0.438259	lmo2277
LM6179_0228		conserved protein of unknown function	0.460265	#NUM!	#N/A
LM6179_0646	tpiA	Triosephosphate isomerase 2	0.455115	0.674849	lmo0346
LM6179_2276	tgt	tRNA-guanine transglycosylase	0.454698	0.290409	lmo1530
LM6179_1018		Flagellar capping protein	0.453598	0.272714	lmo0707
LM6179_0752		conserved protein of unknown function	0.453227	0.3309	lmo0451
LM6179_tRNA43		His tRNA	0.451512	0.365718	#N/A
LM6179_tRNA46		Asn tRNA	0.450466	0.523232	#N/A
LM6179_2152		Transcriptional regulator	0.45014	0.410995	lmo1408
LM6179_2519	pcrA	ATP-dependent DNA helicase	0.449101	0.27125	lmo1759
LM6179_0648		Dihydroxyacetone kinase	0.448792	0.655122	lmo0348
LM6179_3044	yitT	putative integral inner membrane protein	0.448555	0.280266	lmo2264
LM6179_0850		conserved protein of unknown function	0.448453	#NUM!	lmo0545
LM6179_2124		conserved protein of unknown function	0.446228	0.3309	lmo1380
LM6179_2088		ComG operon protein 2	0.445986	#NUM!	lmo1346
LM6179_2913		conserved protein of unknown function	0.445986	#NUM!	lmo2137
LM6179_2323	accA	acetyl-CoA carboxylase (carboxyltransferase alpha subunit)	0.44515	0.299796	lmo1572
LM6179_2414	asnB	asparagine synthetase	0.443315	0.290002	lmo1663
LM6179_0120		conserved protein of unknown function	0.443059	0.457158	lmo2705
LM6179_2410		conserved membrane protein of unknown function	0.44292	0.725887	#N/A
LM6179_0605	celA	Cellobiose-specific phosphotransferase enzyme IIB component	0.441212	0.666665	lmo0299
LM6179_0346		conserved protein of unknown function	0.440261	0.381932	lmo0066
LM6179_0124		conserved protein of unknown function	0.439687	0.479364	lmo2709
LM6179_2829	ctaA	heme-A synthase	0.439618	0.409825	lmo2058
LM6179_0802	rpe	ribulose-5-phosphate 3-epimerase	0.439546	#NUM!	lmo0505
LM6179_1396		conserved exported protein of unknown function	0.439028	0.314978	lmo1076
LM6179_1721	hprK	serine/threonine protein kinase/phosphorylase	0.438898	0.31317	lmo2483
LM6179_0042	rplD	ribosomal protein L4	0.438701	0.395612	lmo2631
LM6179_0718		conserved membrane protein of unknown function	0.436791	0.553029	lmo0417
LM6179_3048	addB	ATP-dependent deoxyribonuclease (subunit B)	0.436531	0.364346	lmo2268
LM6179_1858	metQ	methionine ABC transporter, substrate binding lipoprotein	0.434883	0.346648	lmo2417
LM6179_1362	moaE	Molybdopterin synthase catalytic subunit	0.434709	0.385739	lmo1044
LM6179_2922	cysL	HTH-type transcriptional regulator CysL	0.434283	0.430847	lmo2146
LM6179_2942		conserved protein of unknown function	0.432493	0.441861	lmo2164
LM6179_1386	suhB	inositol monophosphatase	0.432479	0.354819	lmo1066
LM6179_1739		conserved protein of unknown function	0.431876	0.420998	#N/A
LM6179_1685		conserved exported protein of unknown function	0.431329	0.3309	lmo2518
LM6179_0609	bbvIM	restriction modification system LmoJ2M	0.429165	0.351612	#N/A
LM6179_1060		conserved membrane protein of unknown function	0.428919	0.666159	lmo0748
LM6179_0145		conserved protein of unknown function	0.428813	0.367699	lmo2731
LM6179_0066	rpsG	ribosomal protein S7 (BS7)	0.425681	0.365718	lmo2655
LM6179_2477		conserved protein of unknown function	0.424776	0.353196	lmo1718
LM6179_2906		conserved protein of unknown function	0.424734	#NUM!	LISIN_2194
LM6179_1522	lytG	Exo-glucosaminidase lytG	0.424696	0.44483	lmo1215
LM6179_0028	rplF	ribosomal protein L6 (BL8)	0.42427	0.465001	lmo2617
LM6179_2999	prsA	molecular chaperone lipoprotein	0.42391	0.420242	lmo2219
LM6179_2047	yneF	conserved hypothetical protein	0.42387	0.483823	lmo1306
LM6179_0431	appC	oligopeptide ABC transporter (permease)	0.423634	0.316387	lmo0137
LM6179_1290	dltA	D-alanine:D-alanyl-carrier protein ligase	0.423217	0.316386	lmo0974
LM6179_0696		conserved protein of unknown function	0.422323	0.421377	lmo0393
LM6179_0405		EAL domain protein	0.421842	0.356572	lmo0111
LM6179_0216		Phosphosugar-binding transcriptional regulator	0.421152	0.370335	lmo2795
LM6179_0238	norB	Quinolone resistance protein norB	0.420459	0.585244	lmo2818
LM6179_1404		dTDP-4-dehydrorhamnose reductase	0.420366	0.477365	lmo1084
LM6179_2479	licB	phosphotransferase system (PTS) lichenan-specific enzyme IIB component	0.41929	0.48961	lmo1720
LM6179_1380		HAMP domain-containing protein	0.417471	0.576561	lmo1061
LM6179_0814		conserved exported protein of unknown function	0.416524	0.396205	lmo0516
LM6179_2377	ytgP	putative enzyme involved in polysaccharide biosynthesis	0.41643	0.356694	lmo1625
LM6179_1442		conserved protein of unknown function	0.416333	0.479364	lmo1135
LM6179_2296	qacH	Quaternary ammonium compound-resistance protein qacH	0.415424	0.456493	#N/A
LM6179_0503	pth	peptidyl-tRNA hydrolase	0.41521	0.420242	lmo0213
LM6179_3028		conserved protein of unknown function	0.41245	0.641099	LISIN_2313
LM6179_2554		Internalin C	0.412324	0.612273	lmo1786
LM6179_0217		conserved protein of unknown function	0.412209	0.431252	lmo2796
LM6179_2923		conserved membrane protein of unknown function	0.410715	0.537861	lmo2147
LM6179_2231	yqeM	conserved hypothetical protein	0.410621	0.507527	lmo1485
LM6179_2441	gsaB	glutamate-1-semialdehyde aminotransferase, class III aminotransferase	0.410483	0.384728	lmo1685
LM6179_2976		conserved membrane protein of unknown function	0.410246	0.574084	lmo2197
LM6179_misc_RNA_45		LhrC	0.410027	0.617909	#N/A
LM6179_0043	rplC	ribosomal protein L3 (BL3)	0.40929	0.433541	lmo2632
LM6179_0057		conserved protein of unknown function	0.407698	#NUM!	lmo2646
LM6179_2344	iscSB	cysteine desulfurase	0.406502	0.45779	lmo1593
LM6179_2355	murC	UDP-N-acetyl muramate-alanine ligase	0.406338	0.381289	lmo1605
LM6179_tRNA44		Gly tRNA	0.406158	0.464731	#N/A
LM6179_0030	rpsNA	ribosomal protein S14	0.406034	0.468495	lmo2619
LM6179_2336	sppA	signal peptide peptidase	0.404202	0.370195	lmo1585
LM6179_2446		Predicted protein (fragment)	0.404102	0.675816	LISIN_1743
LM6179_1914		conserved exported protein of unknown function	0.404097	0.441335	#N/A
LM6179_1544	yslB	conserved hypothetical protein	0.403246	0.394552	lmo1236
LM6179_1317		conserved protein of unknown function	0.403107	0.43224	lmo1000
LM6179_1016	flgK	Flagellar hook-associated protein FlgK	0.401601	0.365532	lmo0705
LM6179_2777		ABC transporter	0.40156	0.529099	lmo2007
LM6179_2779		Sugar transport system	0.401553	0.716586	lmo2009
LM6179_0321	dedA	conserved hypothetical protein; putative inner membrane protein	0.401464	0.427849	lmo0042
LM6179_0068		Deoxyguanosinetriphosphate triphosphohydrolase-like protein	0.401049	0.473003	#N/A
LM6179_1630		Peptide/nickel transport system substrate-binding protein	0.400773	0.416769	lmo2569
LM6179_0641		Pediocin immunity protein	0.40004	0.50005	lmo0341
LM6179_2545		HD domain protein	0.399609	0.567165	lmo1777
LM6179_2858		conserved protein of unknown function	0.399584	0.520621	lmo2086
LM6179_2412	ytqA	putative Fe-S oxidoreductase	0.399287	0.468551	lmo1661
LM6179_1976	ydeI	conserved hypothetical protein	0.398882	0.36036	lmo1242
LM6179_1551		conserved protein of unknown function	0.397882	0.498121	#N/A
LM6179_2991	hemH	ferrochelatase	0.397497	0.409825	lmo2211
LM6179_1714	csbA	putative CsbA membrane protein	0.397097	0.491933	lmo2490
LM6179_1197		conserved membrane protein of unknown function	0.393368	0.360853	lmo0883
LM6179_1821	secG	preprotein translocase subunit	0.392449	0.427305	lmo2451
LM6179_0672	phnA	conserved hypothetical protein	0.391999	0.412983	lmo0370
LM6179_1090		conserved protein of unknown function	0.391879	0.596988	lmo0778
LM6179_1202	ndoA	endoribonuclease toxin	0.391381	0.397628	lmo0888
LM6179_0275	rnpA	protein component of ribonuclease P (RNase P) (substrate specificity)	0.391114	0.448543	lmo2855
LM6179_2703	hbs	non-specific DNA-binding protein HBsu; signal recognition particle-like (SRP) component	0.390255	0.404668	lmo1934
LM6179_0969		conserved protein of unknown function	0.390241	0.766917	lmo0659
LM6179_0876		Methylated-DNA-protein-cysteine methyltransferase	0.388711	0.694896	lmo0571
LM6179_1916		Transcriptional regulator	0.388554	0.505773	#N/A
LM6179_0398		conserved protein of unknown function	0.387854	0.493029	lmo0104
LM6179_misc_RNA_40		T-box	0.38785	0.682574	#N/A
LM6179_1641	pyrG	CTP synthetase	0.387769	0.425777	lmo2559
LM6179_0922		conserved protein of unknown function	0.38527	0.718609	lmo0615
LM6179_1915		conserved protein of unknown function	0.385243	0.491916	#N/A
LM6179_1865		Predicted protein	0.383949	0.681075	#N/A
LM6179_0547	rplJ	ribosomal protein L10 (BL5)	0.382806	0.389363	lmo0250
LM6179_0149	ycjM	putative sucrose phosphorylase	0.380864	0.582178	lmo2735
LM6179_1764		conserved protein of unknown function	0.380729	#NUM!	#N/A
LM6179_0453	yaaT	conserved hypothetical protein	0.380561	0.387408	lmo0163
LM6179_1546	rph	ribonuclease PH	0.380528	0.464731	lmo1238
LM6179_0697		NLP/P60 family protein	0.378009	0.481623	lmo0394
LM6179_2597	gmk	guanylate kinase	0.37727	0.424114	lmo1827
LM6179_2307	hemA	glutamyl-tRNA reductase	0.376858	0.443101	lmo1557
LM6179_0135	yieK	putative 6-phosphogluconolactonase	0.376826	0.632376	lmo2721
LM6179_0391	levF	phosphotransferase system (PTS) fructose-specific enzyme IIC component	0.376413	0.717655	lmo0097
LM6179_3004		conserved protein of unknown function	0.376189	0.512088	lmo2224
LM6179_2666	aspB	putative aspartate aminotransferase	0.375251	0.400055	lmo1897
LM6179_0007		protein of unknown function	0.374076	#NUM!	#N/A
LM6179_2660	recU	Holliday junction resolvase	0.372151	0.433455	lmo1891
LM6179_0065	fusA	elongation factor G	0.371693	0.457158	lmo2654
LM6179_3052	fruA	phosphotransferase system (PTS) fructose-specific enzyme IIABC component	0.371472	0.50058	lmo2335
LM6179_2140	pgsA	CDP-diacylglycerol-glycerol-3-phosphate 3-phosphatidyltransferase	0.369021	0.477365	lmo1396
LM6179_1397		conserved protein of unknown function	0.368901	0.436012	lmo1077
LM6179_2073	pnpA	polynucleotide phosphorylase (PNPase)	0.368632	0.395612	lmo1331
LM6179_1791		Phage protein	0.367338	0.653443	lmo2286
LM6179_2468	ykuP	putative flavodoxin-2	0.367106	0.519251	lmo1710
LM6179_2621	ctpA	carboxy-terminal processing protease	0.364865	0.422369	lmo1851
LM6179_0890		conserved exported protein of unknown function	0.364291	0.569455	lmo0585
LM6179_0324	ssbA	single-strand DNA-binding protein	0.363948	0.398272	lmo0045
LM6179_0498	ybjQ	conserved hypothetical protein	0.363425	0.425781	lmo0208
LM6179_2888	hemQ	essential component of heme biosynthesis; catalase activity	0.361492	0.424265	lmo2113
LM6179_2474		conserved protein of unknown function	0.360704	0.796339	#N/A
LM6179_2205	recO	DNA double strand break repair and homologous recombination factor	0.360654	0.533399	lmo1460
LM6179_1536	rnhC	ribonuclease HIII	0.360186	0.512088	lmo1228
LM6179_1616		Sensor histidine kinase	0.359664	0.425781	lmo2582
LM6179_0812		protein of unknown function	0.358685	0.758869	lmo0514
LM6179_3033		Aspartate aminotransferase	0.358665	0.640243	lmo2252
LM6179_3054	fruR	transcriptional regulator (DeoR family)	0.35503	0.802668	lmo2337
LM6179_1570		Phage protein gp45	0.355024	0.74518	#N/A
LM6179_2069	truB	tRNA pseudouridine 55 synthase	0.354514	0.491694	lmo1328
LM6179_2992	hemE	uroporphyrinogen III decarboxylase	0.354146	0.50058	lmo2212
LM6179_2086		conserved protein of unknown function	0.353923	#NUM!	lmo1344
LM6179_1582		protein of unknown function	0.353337	#NUM!	#N/A
LM6179_0941		conserved protein of unknown function	0.352288	0.754551	lmo0634
LM6179_2683		EAL domain-containing protein	0.352168	0.491697	lmo1914
LM6179_2518	ligA	DNA ligase	0.350484	0.447214	lmo1758
LM6179_2353		conserved protein of unknown function	0.35011	0.457158	lmo1603
LM6179_0804		conserved exported protein of unknown function	0.350047	#NUM!	lmo0507
LM6179_2547		conserved protein of unknown function	0.349897	0.569541	lmo1779
LM6179_0406		conserved protein of unknown function	0.349838	0.718555	lmo0112
LM6179_2001		conserved exported protein of unknown function	0.349043	0.802557	lmo1264
LM6179_2176	ykpA	ABC efflux transporter (ATP-binding protein)	0.348811	0.491453	lmo1431
LM6179_2795	nadA	quinolinate synthetase	0.348293	#NUM!	lmo2025
LM6179_2450	recX	regulatory protein RecX	0.348169	0.545589	lmo1693
LM6179_2154		conserved membrane protein of unknown function	0.347114	0.646329	lmo1410
LM6179_2133	nupO	guanosine ABC transporter (ATP-binding protein)	0.346832	0.473187	lmo1389
LM6179_0970		conserved protein of unknown function	0.346723	#NUM!	LISIN_0685
LM6179_2595	coaBC	Coenzyme A biosynthesis bifunctional protein CoaBC; phosphopantothenoylcysteine synthetase/decarboxylase	0.346502	0.477267	lmo1825
LM6179_0236		conserved membrane protein of unknown function	0.346332	0.763417	lmo2816
LM6179_1029		conserved protein of unknown function	0.344395	0.473003	lmo0718
LM6179_1004		Flagellar motor switch protein	0.344024	0.473656	lmo0693
LM6179_2040		conserved protein of unknown function	0.343214	0.735453	lmo0828
LM6179_1350		putative transketolase N-terminal section	0.342859	0.80208	lmo1032
LM6179_1406	ispD	putative 2-C-methyl-D-erythritol 4-phosphate cytidylyltransferase 2	0.342637	0.512325	lmo1086
LM6179_1751		conserved protein of unknown function	0.342098	0.81524	#N/A
LM6179_0530	radA	DNA repair protein; 6-O-methylguanine-DNA methyltransferase	0.341608	0.513598	lmo0233
LM6179_2270	apt	adenine phosphoribosyltransferase	0.339619	0.492831	lmo1524
LM6179_0839		conserved protein of unknown function	0.339501	0.466022	lmo0534
LM6179_2488	bglX	Periplasmic beta-glucosidase	0.339129	0.634986	lmo1729
LM6179_1735	yfnA	metabolite permease	0.338464	0.478258	lmo2469
LM6179_0474	treA	trehalose-6-phosphate hydrolase	0.337354	0.557517	lmo0184
LM6179_0629		conserved exported protein of unknown function	0.336621	0.594636	lmo0331
LM6179_1856	metN	methionine ABC transporter (ATP-binding protein)	0.33527	0.480556	lmo2419
LM6179_2006	clpX	protein unfolding ATPase required for presentation of proteins to proteases	0.334171	0.466759	lmo1268
LM6179_2209	dgkA	undecaprenol kinase	0.333849	0.512088	lmo1464
LM6179_1929		Gp44 protein	0.332415	0.763441	#N/A
LM6179_0122		conserved protein of unknown function	0.331896	0.628609	lmo2707
LM6179_0610		restriction modification system LmoJ2R	0.331619	0.556718	#N/A
LM6179_0748		putative transcription regulator	0.330205	0.687247	#N/A
LM6179_0717		conserved protein of unknown function	0.329645	0.685304	lmo0416
LM6179_0019	rpsK	ribosomal protein S11 (BS11)	0.328607	0.525388	lmo2607
LM6179_1794		Gp20	0.328544	0.728657	lmo2283
LM6179_2886	nfrA	FMN reductase [NAD(P)H]	0.327996	0.512288	lmo2111
LM6179_2625	yodJ	D-alanyl-D-alanine carboxypeptidase lipoprotein	0.327815	0.491744	lmo1855
LM6179_3080		conserved protein of unknown function	0.326429	#NUM!	LISIN_2435
LM6179_5s_rRNA_3		ribosomal RNA 5s_rRNA	0.325589	#NUM!	#N/A
LM6179_0564	rpoC	RNA polymerase (beta' subunit)	0.323922	0.524631	lmo0259
LM6179_1306		conserved protein of unknown function	0.323529	0.68066	lmo0989
LM6179_1659	prfA	peptide chain release factor 1	0.320989	0.483535	lmo2543
LM6179_1170		putative transcriptional regulator, LacI family	0.320809	0.576551	lmo0858
LM6179_0433		conserved protein of unknown function	0.320272	0.774742	lmo0139
LM6179_2650	ypcP	5'3'-exonuclease	0.319784	0.512088	lmo1881
LM6179_0208	bglP	PTS system beta-glucoside-specific EIIBCA component [Includes: Beta-glucoside-specific phosphotransferase enzyme IIB component ; Beta-glucoside permease IIC component ; Beta-glucoside-specific phosphotransferase enzyme IIA component]	0.319638	0.750865	lmo2787
LM6179_2227	holA	DNA polymerase delta subunit	0.318551	0.573693	lmo1481
LM6179_0051		Heptaprenyl diphosphate synthase component I	0.318393	0.53957	lmo2640
LM6179_0024	rplO	ribosomal protein L15	0.317196	0.594619	lmo2613
LM6179_2872	pdxS	glutamine amidotransferase for pyridoxal phosphate synthesis; pyridoxal 5'-phosphate synthase complex, synthase subunit	0.316482	0.491744	lmo2101
LM6179_2207	era	GTP-binding protein	0.316426	0.48309	lmo1462
LM6179_2242	greA	transcription elongation factor	0.31634	0.552101	lmo1496
LM6179_2996	hinT	Hit-family hydrolase	0.316188	0.51754	lmo2216
LM6179_0362		conserved membrane protein of unknown function	0.315387	0.770667	#N/A
LM6179_2185		conserved membrane protein of unknown function	0.314022	0.595685	lmo1440
LM6179_3042	yitV	putative hydrolase	0.313749	0.539541	lmo2262
LM6179_2175		conserved protein of unknown function	0.313419	0.774481	lmo1430
LM6179_1901		conserved protein of unknown function	0.312974	0.521101	lmo2370
LM6179_1115	relQ	(p)ppGpp synthetase	0.31163	0.640243	lmo0802
LM6179_0493	mpl	Zinc metalloproteinase	0.31076	0.775043	lmo0203
LM6179_0680		conserved protein of unknown function	0.308796	0.774481	lmo0378
LM6179_0749	yoaZ	Uncharacterized protease yoaZ	0.30804	0.727492	#N/A
LM6179_0025	rpmD	ribosomal protein L30 (BL27)	0.308019	0.634163	lmo2614
LM6179_0549		putative Transcriptional repressor CopY	0.307901	0.674849	lmo0252
LM6179_0309		Hydrolase	0.305972	0.601833	lmo0030
LM6179_0828		conserved membrane protein of unknown function	0.305213	#NUM!	lmo0523
LM6179_0723		conserved protein of unknown function	0.304289	0.716586	lmo0422
LM6179_0491	plcA	1-phosphatidylinositol phosphodiesterase	0.304278	0.765063	lmo0201
LM6179_2921		conserved membrane protein of unknown function	0.302772	0.597948	lmo2145
LM6179_2123	oxaAB	Sec-independent factor for membrane protein insertion (YidC/SpoIIIJ family)	0.302223	0.519251	lmo1379
LM6179_1795		Gp21	0.301801	0.797843	lmo2282
LM6179_1655	hom	homoserine dehydrogenase	0.301538	0.555403	lmo2547
LM6179_1586		conserved protein of unknown function	0.301524	0.681357	#N/A
LM6179_1291	ywzH	conserved hypothetical protein	0.301487	0.619215	LISIN_1008
LM6179_1138		conserved protein of unknown function	0.300493	0.63285	lmo0824
LM6179_1126		HD domain-containing protein	0.299999	0.63285	lmo0812
LM6179_1444		conserved protein of unknown function	0.299692	0.604458	lmo1137
LM6179_2439	perR	transcriptional regulator (Fur family)	0.29967	0.562673	lmo1683
LM6179_0254	ycjS	putative oxidoreductase, NADH-binding	0.299437	0.842805	lmo2834
LM6179_1007		Flagellar hook capping protein	0.298413	0.561163	lmo0696
LM6179_2787		conserved membrane protein of unknown function	0.298408	0.519251	lmo2017
LM6179_2063	nusA	transcription translation coupling factor involved in Rho-dependent transcription termination	0.298288	0.520621	lmo1322
LM6179_1773		Gp63	0.298217	0.618004	#N/A
LM6179_0727		conserved protein of unknown function	0.296999	0.834648	lmo0426
LM6179_0450		conserved exported protein of unknown function	0.295939	0.549667	lmo0160
LM6179_0046		1,4-dihydroxy-2-naphthoate octaprenyltransferase	0.295661	0.552101	lmo2635
LM6179_2238	yqeG	putative hydrolase	0.293811	0.597948	lmo1492
LM6179_0429		Oligopeptide ABC transporter	0.293801	0.557517	lmo0135
LM6179_2229		ComEB	0.293448	0.597809	lmo1483
LM6179_0133	tadA	tRNA specific adenosine deaminase	0.293275	0.59242	lmo2719
LM6179_2709	cmk	cytidylate kinase	0.293231	0.591757	lmo1939
LM6179_1900		conserved membrane protein of unknown function	0.292373	0.609295	lmo2371
LM6179_1047	rpe	Ribulose-phosphate 3-epimerase	0.291545	#NUM!	lmo0735
LM6179_2514	gatB	glutamyl-tRNA(Gln) amidotransferase (subunit B)	0.291232	0.526094	lmo1754
LM6179_1011		Flagellar motor switch protein FliN	0.29118	0.563386	lmo0700
LM6179_2726	fur	transcriptional regulator for iron transport and metabolism	0.290808	0.582178	lmo1956
LM6179_2193	ppaC	inorganic pyrophosphatase	0.289241	0.582178	lmo1448
LM6179_1808		conserved protein of unknown function	0.288899	0.645073	lmo2464
LM6179_1049		conserved protein of unknown function	0.288438	0.843148	lmo0737
LM6179_2208	cdd	cytidine/deoxycytidine deaminase	0.286922	0.550097	lmo1463
LM6179_1924		Gp43	0.286734	0.754551	#N/A
LM6179_2665	asnS	asparaginyl-tRNA synthetase	0.285881	0.550781	lmo1896
LM6179_2269	rsh	GTP pyrophosphokinase (RelA/SpoT)	0.285738	0.53679	lmo1523
LM6179_misc_RNA_46		Lysine	0.28559	0.625509	#N/A
LM6179_5s_rRNA_1		ribosomal RNA 5s_rRNA	0.285589	#NUM!	#N/A
LM6179_1014		UDP-N-acetylenolpyruvoylglucosamine reductase	0.285159	0.56681	lmo0703
LM6179_1284	ppnKA	inorganic polyphosphate/ATP-NAD kinase	0.284985	0.553029	lmo0968
LM6179_2982		N-acetylmuramoyl-L-alanine amidase, family 4	0.283858	0.796339	lmo2203
LM6179_1066		conserved protein of unknown function	0.282906	0.653443	lmo0754
LM6179_1010		Flagellar motor switch protein FliM	0.282069	0.55618	lmo0699
LM6179_2015	codV	site-specific tyrosine recombinase for chromosome partitioning	0.281655	0.558037	lmo1277
LM6179_2710	ansA	L-asparaginase	0.281444	0.587065	lmo1940
LM6179_2267		N-acetylmuramoyl-L-alanine amidase	0.281188	0.545132	lmo1521
LM6179_1927		Gp42 protein	0.281142	0.851824	lmo2320
LM6179_0064	tufA	elongation factor Tu	0.280585	0.593782	lmo2653
LM6179_2669	panD	aspartate 1-decarboxylase	0.279769	0.591343	lmo1900
LM6179_1569		Gp44	0.279172	0.826686	#N/A
LM6179_0148		conserved protein of unknown function	0.278165	0.679757	lmo2734
LM6179_0193	bglH	aryl-phospho-beta-d-glucosidase	0.277481	0.778821	lmo2771
LM6179_1574		Gp49 protein	0.276821	0.776061	#N/A
LM6179_1021		Flagellar basal-body rod protein FlgB	0.275286	0.599395	lmo0710
LM6179_1843		conserved protein of unknown function	0.272816	0.648131	lmo2432
LM6179_0576	bglC	aryl-phospho-beta-d-glucosidase	0.272532	0.604458	lmo0271
LM6179_0925		conserved membrane protein of unknown function	0.271862	0.642752	lmo0618
LM6179_0502		Acetyltransferase	0.271236	0.619591	lmo0212
LM6179_misc_RNA_29		T-box	0.271192	0.604458	#N/A
LM6179_2891		conserved membrane protein of unknown function	0.270607	0.675816	lmo2116
LM6179_1019		conserved protein of unknown function	0.270488	0.584632	lmo0708
LM6179_0360		Synthetic lethal KAR3-like protein	0.269601	0.842805	#N/A
LM6179_0441		conserved protein of unknown function	0.269351	0.831578	#N/A
LM6179_2182	asd	aspartate-semialdehyde dehydrogenase	0.2692	0.581715	lmo1437
LM6179_2278	ruvB	Holliday junction DNA helicase, ATP-dependent component	0.268807	0.599133	lmo1532
LM6179_0067	rpsL	ribosomal protein S12 (BS12)	0.268779	0.642639	lmo2656
LM6179_2200	dnaG	DNA primase	0.268252	0.582178	lmo1455
LM6179_2670	panC	pantothenate synthetase	0.266932	0.604358	lmo1901
LM6179_0125		conserved protein of unknown function	0.26667	0.670055	lmo2710
LM6179_1158		conserved protein of unknown function	0.266108	0.687797	lmo0846
LM6179_1697	ftsE	cell-division ABC transporter (ATP-binding protein)	0.265352	0.606365	lmo2507
LM6179_2111	recN	factor for double strand breaks DNA repair and genetic recombination	0.264887	0.601551	lmo1368
LM6179_1833		conserved exported protein of unknown function	0.2643	0.852989	lmo2442
LM6179_2486		Transcriptional regulator	0.263804	0.63285	lmo1727
LM6179_0198		conserved membrane protein of unknown function	0.263634	0.834648	lmo2778
LM6179_0880	gmuR	transcriptional regulator (GntR family)	0.263288	0.606365	lmo0575
LM6179_2480		Sigma-54 interaction domain-containing protein	0.261457	0.592028	lmo1721
LM6179_1718		PspC domain-containing protein	0.261398	0.613228	lmo2486
LM6179_1650	murAB	UDP-N-acetylglucosamine 1-carboxyvinyltransferase	0.260221	0.64859	lmo2552
LM6179_3082	gadB	Glutamate decarboxylase beta	0.26015	0.775802	lmo2363
LM6179_2248	yrrK	putative Holliday junction resolvase	0.260106	0.663763	lmo1502
LM6179_1188	lacF	Lactose-specific phosphotransferase enzyme IIA component	0.258568	#NUM!	lmo0874
LM6179_0451		conserved protein of unknown function	0.257448	0.611048	lmo0161
LM6179_0027	rplR	ribosomal protein L18	0.255978	0.685304	lmo2616
LM6179_1644	ami	Autolysin, amidase	0.25525	0.594016	lmo2558
LM6179_0313		PTS system, beta-glucoside-specific, IIC component	0.253775	#NUM!	lmo0034
LM6179_2005		conserved protein of unknown function	0.253278	0.682574	#N/A
LM6179_0695	yqfA	conserved hypothetical protein	0.251062	0.621278	lmo0392
LM6179_1237	ycgQ	conserved hypothetical protein	0.251062	0.631736	lmo0921
LM6179_0258	ycjO	putative sugar transporter subunit: permease component of ABC superfamily transporter	0.249984	#NUM!	lmo2838
LM6179_2949		Major facilitator family transporter	0.249764	#NUM!	lmo2171
LM6179_3034		conserved protein of unknown function	0.24933	0.689446	lmo2253
LM6179_0021	infA	initiation factor IF-I	0.2485	0.710226	lmo2610
LM6179_1052		conserved protein of unknown function	0.248394	0.72863	lmo0740
LM6179_2705		conserved protein of unknown function	0.247893	0.616226	lmo1935
LM6179_2300		Type IV leader peptidase family protein	0.245362	#NUM!	lmo1550
LM6179_1042		conserved protein of unknown function	0.244372	0.728039	lmo0730
LM6179_0862		Phosphoglycerate mutase	0.243775	0.641099	lmo0557
LM6179_1040		Riboflavin kinase/FMN adenylyltransferase	0.243567	0.712527	lmo0728
LM6179_misc_RNA_33		T-box	0.242092	0.792875	#N/A
LM6179_2249	yrzL	conserved hypothetical protein	0.241416	0.670845	lmo1503
LM6179_1325	ykuJ	putative RNA-specific modification enzyme	0.241267	0.699373	lmo1008
LM6179_1527	arxR	transcriptional repressor	0.241142	0.672556	lmo1220
LM6179_2565	ylqC	putative RNA binding protein	0.240877	0.6974	lmo1796
LM6179_1571		conserved protein of unknown function	0.240267	0.827916	#N/A
LM6179_0806	prs	phosphoribosylpyrophosphate synthetase	0.239881	0.641099	lmo0509
LM6179_2188		conserved membrane protein of unknown function	0.239787	0.678174	lmo1443
LM6179_2279	ruvA	Holliday junction DNA helicase	0.239354	0.658911	lmo1533
LM6179_1736	clpP	ATP-dependent Clp protease proteolytic subunit	0.238949	0.630441	lmo2468
LM6179_2651	rpsNB	alternative ribosomal protein S14	0.238454	0.770667	lmo1882
LM6179_2168	mntH	putative manganese transport protein mntH	0.238416	0.63131	lmo1424
LM6179_2684	malS	putative NAD-dependent malic enzyme 3	0.238344	0.634039	lmo1915
LM6179_0592	walR	two-component response regulator [YycF]	0.237006	0.634039	lmo0287
LM6179_2104	xseA	exodeoxyribonuclease VII (large subunit)	0.236294	0.63285	lmo1361
LM6179_2259	iscSA	cysteine desulfurase involved in tRNA thiolation	0.236244	0.681075	lmo1513
LM6179_1519		conserved protein of unknown function	0.236192	0.792875	lmo1212
LM6179_0500	ldh	L-lactate dehydrogenase	0.235895	0.662738	lmo0210
LM6179_1196	ydbS	conserved hypothetical protein	0.235731	0.675816	lmo0882
LM6179_2017	clpY	two-component ATP-dependent protease (ATPase and chaperone)	0.234835	0.628609	lmo1279
LM6179_2813	mraW	S-adenosyl-dependent methyltransferase active on membrane-located substrates	0.234206	0.642752	lmo2041
LM6179_1416	guaA	GMP synthetase	0.233338	0.667526	lmo1096
LM6179_2290	minD	ATPase activator of MinC	0.23273	0.641099	lmo1544
LM6179_2517	yerH	putative lipoprotein	0.232153	0.653443	lmo1757
LM6179_2844		Predicted protein	0.23172	0.86416	LISIN_2135
LM6179_3047	addA	ATP-dependent deoxyribonuclease (subunit A)	0.231718	0.636081	lmo2267
LM6179_0998		conserved protein of unknown function	0.231465	0.710358	lmo0687
LM6179_1875		NifU family protein	0.230799	0.717655	lmo2397
LM6179_0279	dnaA	chromosomal replication initiator protein DnaA	0.230702	0.642183	lmo0001
LM6179_1153		putative Calcium-transporting ATPase	0.229679	0.653443	lmo0841
LM6179_0992		Flagellar biosynthesis regulator FlhF	0.229363	0.68066	lmo0681
LM6179_2261	cymR	transcriptional regulator of cysteine biosynthesis	0.229129	0.736704	lmo1515
LM6179_0210	yyzM	conserved hypothetical protein	0.229062	0.723926	lmo2789
LM6179_2324	accD	acetyl-CoA carboxylase (carboxyltransferase beta subunit)	0.228597	0.652867	lmo1573
LM6179_1167	ddl	D-alanyl-D-alanine ligase A	0.228463	0.658931	lmo0855
LM6179_1156	yabJ	aminoacrylate/iminopropionate hydrolase/deaminase	0.228024	0.657956	lmo0844
LM6179_0052		Trans-hexaprenyltranstransferase	0.227894	0.691006	lmo2641
LM6179_1045		DNA-binding protein	0.224575	0.825591	lmo0733
LM6179_1832		conserved membrane protein of unknown function	0.224569	0.859454	lmo2443
LM6179_1672	atpA	ATP synthase (subunit alpha, component F1)	0.224455	0.687396	lmo2531
LM6179_1003	cheA	chemotactic two-component sensor histidine kinase	0.223921	0.65502	lmo0692
LM6179_1777		Phage portal protein	0.223917	0.79602	lmo2299
LM6179_1248	ykcC	putative glycosyltransferase	0.22353	0.675215	lmo0933
LM6179_0263		conserved protein of unknown function	0.223313	0.719341	lmo2843
LM6179_2855		conserved protein of unknown function	0.223197	0.740698	lmo2083
LM6179_1620	ycnE	putative monooxygenase ycnE	0.222962	0.768095	lmo2579
LM6179_1670	atpF	ATP synthase (subunit b, component F0)	0.222563	0.68066	lmo2533
LM6179_2453		conserved membrane protein of unknown function	0.221126	0.718555	lmo1696
LM6179_0766		Cell wall surface anchor family protein	0.220824	0.873514	lmo0463
LM6179_0138		conserved protein of unknown function	0.220766	0.700245	lmo2724
LM6179_1788		Protein gp14	0.220247	0.862329	lmo2289
LM6179_2495		Acetyltransferase, GNAT family	0.219922	0.689897	lmo1736
LM6179_0794		conserved protein of unknown function	0.219339	0.671338	lmo0497
LM6179_2626	deoD	purine nucleoside phosphorylase	0.218777	0.655122	lmo1856
LM6179_0816		CRISPR-associated protein, TM1814 family, Cas6	0.218405	0.831578	#N/A
LM6179_0952		putative Membrane protein	0.218356	0.661854	lmo0642
LM6179_2572	ylxM	conserved hypothetical protein	0.218289	0.705156	lmo1802
LM6179_0189		conserved membrane protein of unknown function	0.217541	0.677459	lmo2767
LM6179_1025	fliG	putative flagellar switch protein	0.216932	0.710261	lmo0714
LM6179_0737		conserved protein of unknown function	0.216488	#NUM!	LISIN_0448
LM6179_2505	bceR	two-component response regulator controlling resistance to antibiotics affecting the envelope [YtsB]	0.215123	0.724065	lmo1745
LM6179_2877	pta	phosphotransacetylase	0.215092	0.685304	lmo2103
LM6179_0509	tilS/hprT	Bifunctional protein tilS/hprT [Includes: tRNA(Ile)-lysidine synthase ; Hypoxanthine-guanine phosphoribosyltransferase]	0.213614	0.693411	lmo0219
LM6179_2496		Alcohol dehydrogenase	0.212125	0.680659	lmo1737
LM6179_1693	hpf	ribosome-associated sigma 54 modulation protein	0.211389	0.764242	lmo2511
LM6179_0800		PTS system protein	0.210946	0.885957	lmo0503
LM6179_2822	ylbL	putative degradative enzyme	0.210507	0.68066	lmo2051
LM6179_0582		Oxidoreductase	0.20965	0.691006	lmo0277
LM6179_0032	rplX	ribosomal protein L24 (BL23)	0.209513	0.775322	lmo2621
LM6179_2873	pdxT	glutamine amidotransferase for pyridoxal phosphate synthesis; pyridoxal 5'-phosphate synthase complex, Glutamine amidotransferase subunit PdxT	0.209434	0.687247	#N/A
LM6179_2585	yloU	conserved hypothetical protein	0.209311	0.734	lmo1815
LM6179_1013		conserved protein of unknown function	0.209113	0.700128	lmo0702
LM6179_2887		conserved protein of unknown function	0.20866	0.739504	lmo2112
LM6179_0807		conserved protein of unknown function	0.208487	0.778821	lmo0510
LM6179_2649	ypdQ	putative RNA binding protein	0.20811	0.763647	lmo1880
LM6179_misc_RNA_14		SAM	0.206843	0.754163	#N/A
LM6179_0282		MATE efflux family protein	0.206829	0.766732	lmo0003
LM6179_2577	fabG	beta-ketoacyl-acyl carrier protein reductase	0.206429	0.688094	lmo1807
LM6179_0207		conserved protein of unknown function	0.206036	0.861334	lmo2786
LM6179_0732		Acetyltransferase	0.205938	0.8776	lmo0431
LM6179_0505		Polysaccharide biosynthesis family protein	0.205814	0.703608	lmo0215
LM6179_1405		conserved protein of unknown function	0.205798	0.716586	lmo1085
LM6179_2215	rpsU	ribosomal protein S21	0.204837	0.758869	lmo1469
LM6179_2830		conserved membrane protein of unknown function	0.203372	0.742094	lmo2059
LM6179_0705		conserved protein of unknown function	0.203018	0.730189	lmo0402
LM6179_1636	ywhB	1,3-keto-enol tautomerase	0.202694	0.776494	lmo2564
LM6179_2136		Zinc metallopeptidase	0.202504	0.693109	lmo1392
LM6179_2247	yrzB	putative anti-sigma factor	0.201931	0.716586	lmo1501
LM6179_0673		conserved protein of unknown function	0.201404	0.757596	lmo0371
LM6179_1131		PhnB protein	0.2013	0.760826	lmo0817
LM6179_1298		Drug resistance transporter, EmrB/QacA family	0.201007	0.707194	lmo0981
LM6179_2070	ribC	bifunctional riboflavin kinase FAD synthase	0.200697	0.700245	lmo1329
LM6179_2919		conserved protein of unknown function	0.200573	0.86416	lmo2143
LM6179_2990		conserved protein of unknown function	0.20047	0.754554	lmo2210
LM6179_2823	coaD	phosphopantetheine adenylyltransferase	0.200221	0.725779	lmo2052
LM6179_2054	pyrH	uridylate kinase	0.19867	0.718555	lmo1313
LM6179_1140		conserved membrane protein of unknown function	0.198152	0.72552	lmo0826
LM6179_2442	ygaE	putative membrane protein	0.1978	0.707194	lmo1686
LM6179_0793	ynzC	conserved hypothetical protein	0.196845	0.832129	lmo0496
LM6179_0026	rpsE	ribosomal protein S5	0.196514	0.775322	lmo2615
LM6179_0733		putative enzyme	0.194273	0.869031	lmo0432
LM6179_0689	iolD	3D-(3,5/4)-trihydroxycyclohexane-1,2-dione hydrolase	0.194196	0.842402	lmo0386
LM6179_0515		conserved protein of unknown function	0.192964	#NUM!	LISIN_0227
LM6179_0738		exported protein of unknown function	0.192964	#NUM!	lmo0435
LM6179_2958		conserved protein of unknown function	0.192964	#NUM!	lmo2180
LM6179_1909		protein of unknown function	0.192964	#NUM!	#N/A
LM6179_0495	plcB	Phospholipase C	0.192636	0.8709	lmo0205
LM6179_0142	adhR	HTH-type transcriptional regulator AdhR	0.192189	0.790542	lmo2728
LM6179_2781		Sensor histidine kinase	0.18897	0.849045	lmo2011
LM6179_2711		conserved protein of unknown function	0.188834	0.775633	lmo1941
LM6179_2620	ypoP	Uncharacterized HTH-type transcriptional regulator ypoP	0.188743	0.731931	lmo1850
LM6179_2566	rpsP	ribosomal protein S16 (BS17)	0.188712	0.772341	lmo1797
LM6179_2334	tpx	putative peroxiredoxin	0.187898	0.77248	lmo1583
LM6179_2003		conserved protein of unknown function	0.187383	0.754551	lmo1266
LM6179_misc_RNA_22		tmRNA	0.187229	0.712527	#N/A
LM6179_2573	ftsY	signal recognition particle (docking protein)	0.187023	0.749434	lmo1803
LM6179_0185		conserved membrane protein of unknown function	0.185091	0.787958	lmo2763
LM6179_1176		conserved protein of unknown function	0.184412	#NUM!	lmo0864
LM6179_1920		conserved protein of unknown function	0.184406	0.886362	lmo2326
LM6179_3045		conserved membrane protein of unknown function	0.183513	0.748859	lmo2265
LM6179_1778		Protein gp4 [Bacteriophage A118]	0.183497	0.859454	lmo2298
LM6179_1012		conserved exported protein of unknown function	0.182225	0.759595	lmo0701
LM6179_1618	hrtA	putative hemin import ATP-binding protein HrtA	0.182202	0.885957	lmo2580
LM6179_0299		Transcriptional regulator, GntR family	0.181844	0.822456	lmo0020
LM6179_1538		CvpA family protein	0.180367	0.753039	lmo1230
LM6179_0140		Transcriptional regulator	0.18033	0.870692	lmo2726
LM6179_2912	fruA	fragment of phosphotransferase system, fructose-specific IIBC component (part 1)	0.17982	#NUM!	lmo2136
LM6179_3039		conserved protein of unknown function	0.179071	0.792875	lmo2259
LM6179_0432		conserved protein of unknown function	0.178832	0.882504	lmo0138
LM6179_0593	walK	two-component sensor histidine kinase [YycG]	0.178428	0.746368	lmo0288
LM6179_2128	ybfQ	putative enzyme with rhodanese domain	0.177989	0.796076	lmo1384
LM6179_2064	ylxR	putative RNA binding protein; putative new fold	0.177966	0.754551	lmo1323
LM6179_tRNA13		Thr tRNA-GGT	0.177311	0.899163	#N/A
LM6179_2615		conserved membrane protein of unknown function	0.17673	0.755566	lmo1845
LM6179_1711	czrA	transcriptional regulator (multiple metal-sensing ArsR-SmtB transcriptional repressors family)	0.17618	0.818214	lmo2493
LM6179_1553		Predicted protein (fragment)	0.175711	0.890817	#N/A
LM6179_0239	yhaA	putative amidohydrolase	0.175564	0.834648	lmo2819
LM6179_2062	rimP	ribosome maturation factor	0.175352	0.756572	lmo1321
LM6179_0671	yeeI	conserved hypothetical protein	0.175277	0.739751	lmo0369
LM6179_1059		conserved protein of unknown function	0.174099	#NUM!	lmo0747
LM6179_2286	rpmA	ribosomal protein L27 (BL24)	0.173465	0.792846	lmo1540
LM6179_tRNA2		Lys tRNA	0.173297	0.891523	#N/A
LM6179_0497		conserved exported protein of unknown function	0.172271	0.894091	lmo0207
LM6179_1633		conserved protein of unknown function	0.172123	#NUM!	#N/A
LM6179_2835	mscL	large conductance mechanosensitive channel protein	0.171844	0.79005	lmo2064
LM6179_0394		conserved protein of unknown function	0.171414	0.775511	lmo0100
LM6179_0972		4-carboxymuconolactone decarboxylase	0.170755	0.862056	lmo0661
LM6179_1081		conserved protein of unknown function	0.16995	0.894469	lmo0769
LM6179_2574	smc	chromosome condensation and segregation SMC ATPase	0.169835	0.753727	lmo1804
LM6179_0139		MATE efflux family protein	0.168911	0.802841	lmo2725
LM6179_0484	yvrO	putative ABC transporter (ATP-binding protein)	0.167936	0.779312	lmo0194
LM6179_1742		conserved protein of unknown function	0.167748	0.788166	#N/A
LM6179_0455	yabB	putative methyltransferase	0.16675	0.83123	lmo0165
LM6179_3031		ArpJ	0.1666	0.837439	lmo2250
LM6179_2411	leuS	leucyl-tRNA synthetase	0.166172	0.760826	lmo1660
LM6179_0853		conserved protein of unknown function	0.166016	#NUM!	lmo0548
LM6179_0285	gyrB	DNA gyrase (subunit B)	0.165324	0.758869	lmo0006
LM6179_2206		conserved protein of unknown function	0.165047	0.823994	lmo1461
LM6179_1787		Portein gp13	0.164379	0.878242	lmo2290
LM6179_0105		Transcriptional regulator	0.164369	0.837578	lmo2690
LM6179_2013	topA	DNA topoisomerase I	0.164134	0.757596	lmo1275
LM6179_3005	fumC	fumarate hydratase	0.163941	0.772322	lmo2225
LM6179_2321	pyk	pyruvate kinase	0.163542	0.760826	lmo1570
LM6179_1315		conserved membrane protein of unknown function	0.163199	0.805589	lmo0998
LM6179_0323	rpsF	ribosomal protein S6 (BS9)	0.162751	0.766102	lmo0044
LM6179_1242	ltaSA	exported glycerol phosphate lipoteichoic acid synthetase and anion-binding protein	0.162492	0.758869	lmo0927
LM6179_1581		conserved protein of unknown function	0.161773	0.84553	#N/A
LM6179_1651	rho	transcriptional terminator Rho	0.161699	0.794704	lmo2551
LM6179_1121		Spermidine/putrescine ABC transporter, permease protein	0.16166	0.849045	lmo0808
LM6179_1660	prmC	glutamine methylase of release factor 1 (and perhaps others) at a GGQ site	0.161354	0.790542	lmo2542
LM6179_1677	murAA	UDP-N-acetylglucosamine 1-carboxyvinyltransferase	0.161191	0.775123	lmo2526
LM6179_1287		Extramembranal protein	0.161052	0.797531	lmo0971
LM6179_2500		Predicted protein	0.160916	0.884007	LISIN_1798
LM6179_2661	ponA	peptidoglycan glycosyltransferase (penicillin-binding proteins 1A and 1B)	0.160464	0.775123	lmo1892
LM6179_2084		putative ComG operon protein 6	0.160255	0.917292	lmo1342
LM6179_0615	thiM	hydroxyethylthiazole kinase	0.158687	0.886362	lmo0316
LM6179_2187		AzlC family protein	0.15861	0.796339	lmo1442
LM6179_0686	mmsA	methylmalonate-semialdehyde dehydrogenase	0.158431	0.897161	lmo0383
LM6179_2155	yozG	putative transcriptional regulator	0.156738	0.870595	lmo1411
LM6179_0831		Transcriptional regulator	0.156107	0.826927	lmo0526
LM6179_1212	ydcI	putative RNA helicase	0.155214	0.79602	lmo0898
LM6179_0483		conserved exported protein of unknown function	0.155099	0.798947	lmo0193
LM6179_1337		conserved membrane protein of unknown function	0.154478	0.786344	lmo1020
LM6179_2997		conserved exported protein of unknown function	0.153074	0.818214	lmo2217
LM6179_1154		Cell wall surface anchor family protein	0.152575	0.827916	lmo0842
LM6179_0058		putative Creatinine amidohydrolase	0.152267	#NUM!	lmo2647
LM6179_1223		conserved membrane protein of unknown function	0.151954	0.792875	lmo0908
LM6179_2742		Sugar-transport protein	0.151367	0.904703	lmo1972
LM6179_2415	metK	S-adenosylmethionine synthetase	0.151073	0.796339	lmo1664
LM6179_1617		ABC transporter	0.151008	0.885038	lmo2581
LM6179_2960	fepC	iron-enterobactin transporter subunit ; ATP-binding component of ABC superfamily	0.150017	#NUM!	lmo2182
LM6179_2774		conserved protein of unknown function	0.149201	0.904446	#N/A
LM6179_2535	purK	N5-carboxyaminoimidazole ribonucleotide synthase	0.148226	0.817272	lmo1774
LM6179_0039	rpsS	ribosomal protein S19 (BS19)	0.147984	0.838943	lmo2628
LM6179_0670		putative enzyme	0.147267	0.814894	lmo0368
LM6179_0606	lacG	6-phospho-beta-galactosidase	0.146784	0.866089	lmo0300
LM6179_0496		conserved protein of unknown function	0.146731	#NUM!	lmo0206
LM6179_1024		Flagellar MS-ring protein	0.145364	0.825873	lmo0713
LM6179_2622	copA	fragment of Copper-exporting P-type ATPase A (part 2)	0.145208	0.840134	lmo1852
LM6179_1105		Hydrolase	0.145084	0.849045	lmo0792
LM6179_2103	folD	methylenetetrahydrofolate dehydrogenase; methenyltetrahydrofolate cyclohydrolase	0.144437	0.795244	lmo1360
LM6179_2646	fhs	Formate--tetrahydrofolate ligase	0.143899	0.814894	lmo01876
LM6179_0050		conserved exported protein of unknown function	0.143637	0.822256	lmo2639
LM6179_2476		Transcriptional regulator	0.142545	0.859454	#N/A
LM6179_2762	pdp	pyrimidine-nucleoside phosphorylase	0.142148	0.837578	lmo1993
LM6179_2534	purB	adenylosuccinate lyase	0.141927	0.826418	lmo1773
LM6179_0512	hslO	disulfide bond chaperone (heat shock protein HSP33)	0.141313	0.827418	lmo0222
LM6179_0270	iolF	Minor myo-inositol transporter iolF	0.141292	#NUM!	lmo2850
LM6179_0910		Mate family multi antimicrobial extrusion protein	0.141136	0.838155	lmo0605
LM6179_0150	glxK	Glycerate kinase	0.140338	0.885957	lmo2736
LM6179_0801		conserved protein of unknown function	0.140081	0.925104	lmo0504
LM6179_2156		DNA topology modulation protein FlaR	0.140059	0.873402	lmo1412
LM6179_0452	holB	DNA polymerase III delta' subunit	0.138967	0.818214	lmo0162
LM6179_0993		Flagellar basal body rod protein FlgG	0.13819	0.845493	lmo0682
LM6179_2885	yvyI	putative phosphohexomutase ; cupin family	0.137029	0.811571	lmo2110
LM6179_1114		Internalin	0.13677	0.912494	lmo0801
LM6179_0187	licA	phosphotransferase system (PTS) lichenan-specific enzyme IIA component	0.136749	0.90399	lmo2765
LM6179_0038	rplV	ribosomal protein L22 (BL17)	0.136655	0.851807	lmo2627
LM6179_1400		Minor teichoic acids biosynthesis protein GgaB	0.136226	0.827916	lmo1080
LM6179_1700		Peptidase	0.136214	0.824409	lmo2504
LM6179_1441		conserved protein of unknown function	0.134642	0.884683	lmo1134
LM6179_0513		conserved protein of unknown function	0.134384	#NUM!	#N/A
LM6179_0808		Glutamine amidotransferase	0.134055	0.843505	lmo0511
LM6179_1741		protein of unknown function	0.133687	#NUM!	#N/A
LM6179_1020		conserved protein of unknown function	0.133429	0.827916	lmo0709
LM6179_1982		MutT/nudix family protein	0.1334	0.862329	lmo1248
LM6179_2785		Alpha-D-mannosidase	0.132812	0.876373	lmo2015
LM6179_2322	pfkA	6-phosphofructokinase	0.132569	0.826686	lmo1571
LM6179_1695	prfB	Peptide chain release factor 2	0.132294	0.826686	lmo2509
LM6179_1028		Transglycosylase	0.132146	0.84531	lmo0717
LM6179_1740		Gp33	0.1317	0.849045	#N/A
LM6179_1279	htpX	Protease HtpX homolog	0.130232	0.825437	lmo0963
LM6179_1805		Gp27	0.128575	0.897161	#N/A
LM6179_1055		conserved membrane protein of unknown function	0.12793	#NUM!	lmo0743
LM6179_1378		conserved protein of unknown function	0.127756	0.846549	lmo1059
LM6179_2149	glpP	Glycerol uptake operon antiterminator regulatory protein	0.127178	0.831241	lmo1405
LM6179_2881		conserved protein of unknown function	0.12596	0.859454	lmo2106
LM6179_0425		EAL domain-containing protein	0.125861	0.870692	lmo0131
LM6179_2524	yerC	conserved hypothetical protein	0.125666	0.862329	lmo1763
LM6179_1041		conserved protein of unknown function	0.125661	0.867864	lmo0729
LM6179_1525	ysgA	putative RNA methylase	0.125618	0.83123	lmo1218
LM6179_0830		conserved protein of unknown function	0.125451	0.831688	lmo0525
LM6179_0913		conserved membrane protein of unknown function	0.124708	0.832439	lmo0607
LM6179_0660		Transcriptional regulator	0.124335	0.870595	lmo0360
LM6179_0985	mogR	Motility gene repressor mogR	0.123746	0.840134	lmo0674
LM6179_2157		Cell wall surface anchor family protein	0.123374	0.862329	lmo1413
LM6179_2098	efp	elongation factor P	0.12285	0.838155	lmo1355
LM6179_misc_RNA_28		T-box	0.122583	0.865121	#N/A
LM6179_2196	ispH	1-hydroxy-2-methyl-2-(E)-butenyl 4-diphosphate reductase	0.121762	0.876545	lmo1451
LM6179_0803		Alcohol dehydrogenase	0.121719	0.927317	lmo0506
LM6179_0264	p	Uncharacterized N-acetyltransferase p20	0.120557	0.885038	lmo2844
LM6179_2825	ylbG	conserved hypothetical protein	0.119864	0.862056	lmo2054
LM6179_0955	yfnA	metabolite permease	0.119678	0.859454	lmo0645
LM6179_2309	thrS	threonyl-tRNA synthetase	0.11961	0.854507	lmo1559
LM6179_0556		Transcriptional regulator	0.119427	0.862329	#N/A
LM6179_0693	ung	Uracil-DNA glycosylase 1	0.118445	0.865627	lmo0390
LM6179_0788		NADH:flavin oxidoreductase	0.118358	0.913503	lmo0489
LM6179_2121	ykoG	two-component response regulator [YkoH]	0.117667	0.8407	lmo1377
LM6179_0534	gltX	glutamyl-tRNA synthetase	0.117479	0.843148	lmo0237
LM6179_2271	recJ	putative single-strand DNA-specific exonuclease	0.117201	0.852989	lmo1525
LM6179_0647	dhaL	dihydroxyacetone kinase, C-terminal domain	0.116892	0.930808	lmo0347
LM6179_1745		putative HTH-type transcriptional regulator	0.116766	0.939329	#N/A
LM6179_2277	queA	S-adenosylmethionine tRNA ribosyltransferase-isomerase	0.116098	0.852921	lmo1531
LM6179_2167		conserved protein of unknown function	0.115806	0.862709	lmo1423
LM6179_0520	lysS	lysyl-tRNA synthetase	0.115499	0.851807	lmo0228
LM6179_1955		Main capsid protein	0.115274	0.887559	#N/A
LM6179_1997	proB	Glutamate 5-kinase	0.114878	0.872085	lmo1260
LM6179_2060	proS	prolyl-tRNA synthetase	0.114714	0.854507	lmo1319
LM6179_2393	citB	aconitate hydratase (aconitase)	0.114546	0.85499	lmo1641
LM6179_2032	miaA	tRNA isopentenylpyrophosphate transferase	0.114308	0.859454	lmo1294
LM6179_0090		Alpha/beta fold family hydrolase	0.114289	0.870692	lmo2677
LM6179_0897		conserved protein of unknown function	0.114151	0.8776	lmo0592
LM6179_1399		conserved membrane protein of unknown function	0.113183	0.846784	lmo1079
LM6179_2407		conserved exported protein of unknown function	0.111572	0.944556	lmo1656
LM6179_0676	licB	phosphotransferase system (PTS) lichenan-specific enzyme IIB component	0.111349	#NUM!	lmo0374
LM6179_2294	mreB	cell-shape determining protein	0.111104	0.861334	lmo1548
LM6179_2374		conserved protein of unknown function	0.110826	0.859454	lmo1622
LM6179_0473		Alpha-glucosidase 2	0.110819	0.899163	lmo0183
LM6179_0467	metS	methionyl-tRNA synthetase	0.110586	0.852989	lmo0177
LM6179_1543	lysC	aspartokinase II alpha subunit (aa 1->408) and beta subunit (aa 246->408)	0.109576	0.8593	lmo1235
LM6179_0773		conserved membrane protein of unknown function	0.109542	0.918299	lmo0475
LM6179_1977		conserved protein of unknown function	0.109516	0.862329	lmo1243
LM6179_2511	rlmCD	methyltransferase of m5U747 and m5U1939 in 23S RNA	0.108829	0.861778	lmo1751
LM6179_0063		conserved protein of unknown function	0.108765	0.862329	lmo2652
LM6179_1643		transposase	0.108383	0.940763	#N/A
LM6179_1661		conserved protein of unknown function	0.107834	#NUM!	#N/A
LM6179_2102	nusB	transcription termination factor NusB	0.107473	0.859454	lmo1359
LM6179_2856		conserved protein of unknown function	0.106823	0.8776	lmo2084
LM6179_0202		conserved protein of unknown function	0.106434	0.914106	lmo2781
LM6179_2097	yqhT	putative aminopeptidase	0.105504	0.8593	lmo1354
LM6179_2237	yqeH	GTPase involved in ribosome 30S assembly	0.105103	0.867196	lmo1491
LM6179_2293	mreC	cell-shape determining protein	0.104855	0.862329	lmo1547
LM6179_2633		conserved protein of unknown function	0.104502	0.870692	lmo1863
LM6179_1152		Transcriptional regulator	0.104167	0.888384	lmo0840
LM6179_2579	plsX	phosphate:acyl-ACP acyltransferase	0.102744	0.865121	lmo1809
LM6179_1235		ABC transporter ATP-binding protein	0.102393	0.897161	lmo0919
LM6179_0578		conserved protein of unknown function	0.101321	0.883037	lmo0273
LM6179_1789		Phage protein	0.101176	0.927317	#N/A
LM6179_2946	gloA	Lactoylglutathione lyase	0.100342	0.885006	lmo2168
LM6179_2258	mnmA	tRNA 2-thiouridylase	0.100244	0.8776	lmo1512
LM6179_1591		conserved protein of unknown function	0.0998252	0.930247	#N/A
LM6179_2350	aroX	3-deoxy-D-arabino-heptulosonate 7-phosphate synthase; chorismate mutase-isozyme 3	0.0975124	0.870692	lmo1600
LM6179_2454		Cation efflux family protein	0.0963651	0.888384	lmo1697
LM6179_0507		conserved exported protein of unknown function	0.0957798	0.891874	lmo0217
LM6179_2977	trpS	tryptophanyl-tRNA synthetase	0.0956082	0.876373	lmo2198
LM6179_1792		Gp18	0.0949892	0.922179	lmo2285
LM6179_tRNA14		Arg tRNA	0.0947581	0.951899	#N/A
LM6179_0056		conserved protein of unknown function	0.09448	#NUM!	LISIN_2731
LM6179_1694	secA	translocase binding subunit (ATPase)	0.0926147	0.870692	lmo2510
LM6179_2027		conserved exported protein of unknown function	0.0925658	0.918299	lmo1289
LM6179_2068	rbfA	ribosome-binding factor A	0.0911121	0.886362	lmo1327
LM6179_1836		conserved protein of unknown function	0.0910593	0.939329	lmo2439
LM6179_2079		Rhomboid family protein	0.0904255	0.885038	lmo1337
LM6179_2160		conserved membrane protein of unknown function	0.0902523	0.897161	lmo1416
LM6179_1139	mvaA	3-hydroxy-3-methylglutaryl-coenzyme A reductase	0.0899088	0.893671	lmo0825
LM6179_2672		conserved exported protein of unknown function	0.0898139	0.897161	lmo1903
LM6179_0722		putative Membrane protein	0.0897967	0.910957	lmo0421
LM6179_1305	prfC	Peptide chain release factor 3	0.0890474	0.887559	lmo0988
LM6179_1558		conserved protein of unknown function	0.0879251	#NUM!	#N/A
LM6179_2647	mntR	transcriptional regulator (DtxR family)	0.086638	0.888384	lmo1878
LM6179_3000	yhaM	3'-5' exonuclease	0.0860791	0.886362	lmo2220
LM6179_0262	ycjW	putative DNA-binding transcriptional regulator	0.0856915	0.900688	lmo2842
LM6179_0463		conserved protein of unknown function	0.0854279	0.947003	lmo0172
LM6179_1123		Spermidine/putrescine ABC transporter	0.0851905	0.918299	lmo0810
LM6179_2739		conserved protein of unknown function	0.0847944	0.955522	lmo1969
LM6179_1622		conserved protein of unknown function	0.084455	0.887899	lmo2577
LM6179_1619		Internalin H	0.0840536	#NUM!	LISIN_2662
LM6179_1224		protein of unknown function	0.0840536	#NUM!	#N/A
LM6179_1990	treR	transcriptional regulator (GntR family)	0.08017	0.901656	lmo1253
LM6179_2611		conserved protein of unknown function	0.0798166	0.939329	lmo1841
LM6179_1835		conserved protein of unknown function	0.0796103	0.912494	lmo2440
LM6179_1702		conserved membrane protein of unknown function	0.0792603	0.893405	lmo2502
LM6179_1699	spl	P45	0.0791127	0.891633	lmo2505
LM6179_2763		conserved protein of unknown function	0.0787581	0.897161	lmo1994
LM6179_0912		conserved protein of unknown function	0.0786756	0.902625	lmo0606
LM6179_1953		Gp4	0.0779226	0.932792	#N/A
LM6179_0921		conserved protein of unknown function	0.077494	0.922203	lmo0614
LM6179_2198	trmK	tRNA (adenine(22)-N(1))-methyltransferase	0.07737	0.904703	lmo1453
LM6179_1039	glmS	L-glutamine-D-fructose-6-phosphate amidotransferase	0.0759824	0.897161	lmo0727
LM6179_0147		conserved membrane protein of unknown function	0.0755877	0.912494	lmo2733
LM6179_0338		conserved exported protein of unknown function	0.0754531	#NUM!	lmo0058
LM6179_1578		Predicted protein	0.0754531	#NUM!	#N/A
LM6179_1652	yfdH	bactoprenol glucosyl transferase; CPS-53 (KpLE1) prophage	0.0749942	0.902602	lmo2550
LM6179_0786		MutT/nudix family protein	0.0740064	0.909215	lmo0487
LM6179_2462		conserved protein of unknown function	0.0730196	0.91691	lmo1704
LM6179_2255	recD	Exodeoxyribonuclease V alpha chain	0.072103	0.90399	lmo1509
LM6179_1671	atpH	ATP synthase subunit delta	0.0710493	0.915444	lmo2532
LM6179_1701	clsA	cardiolipin synthase	0.0709215	0.904446	lmo2503
LM6179_1524	ysdC	putative aminopeptidase ysdC	0.0696423	0.911039	lmo1217
LM6179_1684	tagO	UDP-N-acetylglucosamine:undecaprenyl-P N-acetylglucosaminyl-1-P transferase	0.0689134	0.911039	lmo2519
LM6179_1348		Transcriptional regulator	0.0687944	0.919201	lmo1030
LM6179_3009	pbpF	Penicillin-binding protein 1F	0.0681838	0.91146	lmo2229
LM6179_2789	ileS	isoleucyl-tRNA synthetase	0.0679629	0.912494	lmo2019
LM6179_2735	nudF	ADP-ribose pyrophosphatase	0.0674167	0.918701	lmo1965
LM6179_1680		Single-stranded DNA-binding protein	0.0673766	#NUM!	lmo2523
LM6179_0581		conserved protein of unknown function	0.0662766	0.926648	lmo0276
LM6179_2287		conserved protein of unknown function	0.0657819	0.922203	lmo1541
LM6179_0343		conserved protein of unknown function	0.0654689	#NUM!	lmo0063
LM6179_0009	rplM	ribosomal protein L13	0.0637349	0.926408	lmo2597
LM6179_2974	oppB	oligopeptide ABC transporter (permease)	0.0634979	0.913859	lmo2195
LM6179_1517		conserved membrane protein of unknown function	0.0633382	0.926648	lmo1210
LM6179_2164	murB	UDP-N-acetylenolpyruvoylglucosamine reductase	0.0633011	0.926763	lmo1420
LM6179_0284	recF	DNA repair and genetic recombination factor	0.0631522	0.926763	lmo0005
LM6179_1299	yhfE	putative endoglucanase	0.0625689	0.918299	lmo0982
LM6179_1668	atpB	ATP synthase (subunit a, component F0)	0.0623755	0.921185	lmo2535
LM6179_2183	pbpA	transpeptidase (penicillin-binding protein 2A)	0.0623741	0.917316	lmo1438
LM6179_2239		Peptidase, M3 family	0.0616887	0.917782	lmo1493
LM6179_0475	yabD	metal-dependent DNase	0.0616508	0.927317	lmo0185
LM6179_1696	yvjA	putative integral inner membrane protein	0.0613469	0.922203	lmo2508
LM6179_2145	ymdB	putative hydrolase involved in biofilm formation	0.0612155	0.920392	lmo1401
LM6179_2189	prsA	Foldase protein prsA 1	0.0610318	0.971922	lmo1444
LM6179_2089		ComGA	0.0609829	#NUM!	lmo1347
LM6179_2376	ytgP	putative enzyme involved in polysaccharide biosynthesis	0.0607802	0.922203	lmo1624
LM6179_0100		conserved exported protein of unknown function	0.0598803	0.926763	lmo2686
LM6179_2100	accC	acetyl-CoA carboxylase subunit (biotin carboxylase subunit)	0.0590705	0.922203	lmo1357
LM6179_1036		Peptidoglycan binding protein	0.0587627	0.951899	lmo0725
LM6179_1602	hol	Holin	0.0584493	0.971495	lmo2279
LM6179_2780		Response regulator YesN	0.0581062	0.955522	lmo2010
LM6179_2461	yfjO	putative RNA methyltransferase	0.058081	0.924743	lmo1703
LM6179_2137	ymfH	putative processing protease	0.0579963	0.922203	lmo1393
LM6179_2459		conserved protein of unknown function	0.0570951	0.927317	lmo1701
LM6179_0566	bglH	aryl-phospho-beta-d-glucosidase	0.056654	0.931758	lmo0261
LM6179_1827		Glycosyl hydrolase, family 31 protein (fragment)	0.056556	0.972537	lmo2446
LM6179_1285	yjbO	pseudouridylate synthase	0.0561374	0.926763	lmo0969
LM6179_0448		conserved protein of unknown function	0.0557546	0.936488	lmo0158
LM6179_2222	hemN	coproporphyrinogen III oxidase	0.0550085	0.93081	lmo1476
LM6179_1775		conserved protein of unknown function	0.0546202	0.962185	#N/A
LM6179_1216	gmuC	oligo-alpha-mannoside phosphotransferase system enzyme IIC	0.0538547	0.971922	lmo0901
LM6179_2147	mutS	DNA mismatch repair recognition factor	0.0531615	0.929165	lmo1403
LM6179_2581	recG	branch migrating ATP-dependent DNA helicase involved in DNA recombination and repair	0.0529756	0.932973	lmo1811
LM6179_0750		conserved membrane protein of unknown function	0.052646	0.93081	lmo0449
LM6179_0045	ecfT	component of the influx ECF transporters	0.0525416	0.930808	lmo2634
LM6179_1640	rpoE	RNA polymerase (delta subunit)	0.0522683	0.939329	lmo2560
LM6179_0939	manP	fragment of phosphotransferase system (PTS) mannose-specific enzyme IIBCA component (part 1)	0.0520217	#NUM!	lmo0632
LM6179_1338		conserved exported protein of unknown function	0.0501432	0.932973	lmo1021
LM6179_2963		conserved protein of unknown function	0.0492283	#NUM!	#N/A
LM6179_0136		conserved protein of unknown function	0.0491578	0.951899	lmo2722
LM6179_0519	dusB	tRNA-dihydrouridine synthase B	0.0490377	0.935234	lmo0227
LM6179_0511	coaX	pantothenate kinase	0.0476954	0.951742	lmo0221
LM6179_1682	tarA	putative N-acetylmannosaminyltransferase	0.0474348	0.945145	lmo2521
LM6179_2984		conserved protein of unknown function	0.0470205	0.951899	lmo2204
LM6179_1563		conserved protein of unknown function	0.0465027	#NUM!	#N/A
LM6179_2448	dut	Deoxyuridine 5'-triphosphate nucleotidohydrolase	0.0464492	0.943313	lmo1691
LM6179_0118	yaaK	DNA binding protein	0.0463331	0.943313	lmo2703
LM6179_1193		conserved protein of unknown function	0.0446901	0.963168	lmo0879
LM6179_2743		Sugar-transporter	0.0443511	0.971093	lmo1973
LM6179_1683	menC	o-succinylbenzoate synthase	0.043619	0.949632	lmo2520
LM6179_0517	folB	dihydroneopterin aldolase	0.0433364	0.951742	lmo0225
LM6179_0827		RpiR family phosphosugar-binding transcriptional regulator	0.0422025	0.960127	lmo0522
LM6179_0575		conserved protein of unknown function	0.0417269	0.951899	#N/A
LM6179_2506		ABC transporter	0.0410834	0.955522	lmo1746
LM6179_0863		conserved protein of unknown function	0.0406626	0.951899	lmo0558
LM6179_2948		Enoyl-(Acyl-carrier-protein) reductase	0.0402646	0.979226	lmo2170
LM6179_2523		conserved membrane protein of unknown function	0.0398207	0.95955	lmo1762
LM6179_3013		Transcriptional regulator	0.0393255	0.963036	lmo2233
LM6179_0550		conserved membrane protein of unknown function	0.0391438	0.969154	lmo0253
LM6179_1330	ykuT	putative small-conductance mechanosensitive channel	0.0391213	0.951742	lmo1013
LM6179_2571	ffh	signal recognition particle-like (SRP) GTPase	0.0386964	0.951899	lmo1801
LM6179_0590	metQ	DL-methionine transporter subunit ; periplasmic-binding component of ABC superfamily	0.0378245	0.954594	lmo0285
LM6179_0287	cls	Cardiolipin synthase 1	0.0375799	0.954477	lmo0008
LM6179_1552		Rep protein	0.0374808	0.960746	#N/A
LM6179_misc_RNA_36		T-box	0.0364313	0.957588	#N/A
LM6179_1431		conserved exported protein of unknown function	0.036339	0.963168	lmo1128
LM6179_2975		Peptide binding protein OppA	0.0345575	0.963042	lmo2196
LM6179_0457	rsmI	Ribosomal RNA small subunit methyltransferase I	0.0343546	0.960515	lmo0167
LM6179_0466		conserved membrane protein of unknown function	0.0338005	0.960127	lmo0176
LM6179_0499		conserved protein of unknown function	0.0337143	0.961972	lmo0209
LM6179_1904	pgi	glucose-6-phosphate isomerase	0.0335512	0.960127	lmo2367
LM6179_0838		conserved protein of unknown function	0.0331871	0.964704	lmo0533
LM6179_1573		51.5 kDa protein	0.0329312	0.975901	#N/A
LM6179_2520	pcrB	heptaprenylglyceryl-phosphate synthase	0.0322179	0.962826	lmo1760
LM6179_1784		Gp10	0.0319907	0.979226	lmo2293
LM6179_0022	adk	adenylate kinase	0.0313911	0.971763	lmo2611
LM6179_1804		Gp25	0.0313223	0.972422	#N/A
LM6179_1556		conserved protein of unknown function	0.0312595	0.982736	#N/A
LM6179_2706	gpsA	NAD(P)H-dependent glycerol-3-phosphate dehydrogenase	0.0311	0.960746	lmo1936
LM6179_1957		conserved protein of unknown function	0.030153	0.97607	#N/A
LM6179_1383		Magnesium transporter CorA family protein	0.0293955	0.963168	lmo1064
LM6179_1698	ftsX	cell-division ABC transporter	0.0284991	0.964961	lmo2506
LM6179_1744		Gp33	0.0269505	0.972855	#N/A
LM6179_0677		conserved protein of unknown function	0.0267564	0.977352	lmo0375
LM6179_0741		Isoflavone reductase	0.0256722	0.982736	lmo0437
LM6179_2993		conserved protein of unknown function	0.0256392	0.972537	lmo2213
LM6179_2274		conserved protein of unknown function	0.0249328	0.971557	lmo1528
LM6179_1765		conserved protein of unknown function	0.0241684	0.989181	#N/A
LM6179_0012	ecfAB	energizing coupling factor of ABC influx transporter (ATP-binding protein)	0.0233195	0.975006	lmo2600
LM6179_2564	yvdE	putative glutamine amidotransferase-like protein yvdE	0.022468	0.975901	lmo1795
LM6179_2680		conserved membrane protein of unknown function	0.0217586	0.97621	lmo1911
LM6179_1837		conserved protein of unknown function	0.020854	0.980247	lmo2438
LM6179_2809	mraY	phospho-N-acetylmuramoyl-pentapeptide transferase	0.0202141	0.976758	lmo2037
LM6179_1026		Flagellar assembly protein H	0.0200666	0.979601	lmo0715
LM6179_0342		conserved protein of unknown function	0.0199694	#NUM!	lmo0062
LM6179_0215	noc	DNA-binding protein Spo0J-like	0.0182505	0.979226	lmo2794
LM6179_2016	clpQ	two-component ATP-dependent protease (N-terminal serine protease)	0.0181107	0.979226	lmo1278
LM6179_1799	ply	L-alanyl-D-glutamate peptidase	0.0180497	0.989141	lmo2278
LM6179_2011	rnhB	ribonuclease HII	0.0178769	0.980247	lmo1273
LM6179_1023	fliE	Flagellar hook-basal body complex protein FliE	0.0177091	0.981811	lmo0712
LM6179_3024		Pseudouridine synthase	0.0167539	0.982736	lmo2244
LM6179_0286	gyrA	DNA gyrase (subunit A)	0.0166109	0.980247	lmo0007
LM6179_2405		putative cellsurface protein	0.0153623	0.992333	lmo1654
LM6179_1849	yusI	putative oxidoreductase with thioredoxin domain	0.015316	0.982736	lmo2426
LM6179_2507	bceA	bacitracin ABC efflux transporter (ATP-binding protein)	0.0151969	0.985175	lmo1747
LM6179_1783		Phage protein gp9	0.0150099	0.98973	lmo2294
LM6179_0923		Glycerophosphoryl diester phosphodiesterase	0.0149595	0.984666	lmo0616
LM6179_1592		conserved protein of unknown function	0.0146827	0.98973	#N/A
LM6179_1587		ClpP protease	0.0142693	0.989319	#N/A
LM6179_1579		conserved protein of unknown function	0.0142011	0.993299	#N/A
LM6179_2788	dapF	Diaminopimelate epimerase	0.0140662	0.98342	lmo2018
LM6179_0382	atpE	ATP synthase (subunit c, component F0)	0.0133341	#NUM!	lmo0088
LM6179_0561	gtfA	Sucrose phosphorylase	0.0123311	0.991178	#N/A
LM6179_2256	yrrB	putative tetratricopeptide repeat family protein	0.0118037	0.987289	lmo1510
LM6179_0836		conserved membrane protein of unknown function	0.0116416	0.987895	lmo0531
LM6179_0607		conserved protein of unknown function	0.011468	0.993299	lmo0301
LM6179_2663	nth	endonuclease III	0.0109101	0.989181	lmo1894
LM6179_1391	ftsW	cell-division protein	0.0103533	0.989572	lmo1071
LM6179_1414		conserved protein of unknown function	0.0103154	0.989141	#N/A
LM6179_0543		conserved protein of unknown function	0.0101783	0.993299	lmo0247
LM6179_2349	ccpA	transcriptional regulator (Lacl family)	0.0101564	0.989141	lmo1599
LM6179_1969		N-acetylmuramoyl-L-alanine amidase BlyA (fragment)	0.00975584	0.993299	#N/A
LM6179_0478	ksgA	dimethyladenosine 16S ribosomal RNA transferase	0.00944389	0.98973	lmo0188
LM6179_0594		conserved protein of unknown function	0.0093681	0.98973	lmo0289
LM6179_2204	glyQ	glycyl-tRNA synthetase (alpha subunit)	0.00891171	0.98973	lmo1459
LM6179_1038		Predicted protein	0.00821147	0.992702	#N/A
LM6179_2652		Chitinase	0.0078026	0.993299	lmo1883
LM6179_0430	appB	oligopeptide ABC transporter (permease)	0.00758914	0.992641	lmo0136
LM6179_0573		Oligopeptide transport system permease oppC	0.00687708	0.993299	lmo0269
LM6179_0740		Transcription regulator	0.00679296	0.993299	lmo0436
LM6179_1597		Phage tail tape measure protein	0.00643591	0.993305	#N/A
LM6179_1428		conserved protein of unknown function	0.00631498	0.993305	lmo1125
LM6179_0241	inlJ	Internalin-J	0.00593539	0.994784	#N/A
LM6179_1334		putative PTS system, glucose-specific, IIA component	0.00576584	0.993299	lmo1017
LM6179_1099	ydgF	putative amino acid permease	0.00519697	0.993299	lmo0787
LM6179_0747	msrR	Regulatory protein msrR	0.00462729	0.994216	lmo0443
LM6179_0661		conserved protein of unknown function	0.00419918	#NUM!	LISIN_0371
LM6179_2765	deoR	transcriptional regulator	0.00364056	0.994897	lmo1996
LM6179_1842		Tributyrin esterase	0.0013498	0.99759	lmo2433
LM6179_0070		conserved protein of unknown function	0.000864781	0.998341	lmo2658
LM6179_2202	yqfL	positive regulator of gluconeogenesis	0.000452748	0.998686	lmo1457
LM6179_0115	yvgN	Glyoxal reductase	-0.00169858	0.99759	lmo2700
LM6179_0700		conserved protein of unknown function	-0.00174202	0.99759	lmo0397
LM6179_1930		putative gp49	-0.00186703	0.997695	#N/A
LM6179_1790		putative tape-measure	-0.001871	0.99759	lmo2287
LM6179_0246		Efflux protein	-0.00191556	0.99759	lmo2826
LM6179_1446		conserved protein of unknown function	-0.00220722	0.99759	lmo1139
LM6179_0506	hslR	ribosomal RNA binding protein involved in 50S recycling; heat shock protein	-0.00281991	0.995985	lmo0216
LM6179_2657	gpsB	cell division protein	-0.00286795	0.995692	lmo1888
LM6179_1401	spsI	glucose-1-phosphate thymidylyltransferase	-0.00322845	0.995692	lmo1081
LM6179_1410		conserved protein of unknown function	-0.00372918	0.994897	lmo1090
LM6179_2413	ytqB	putative RNA methylase	-0.0045339	0.994216	lmo1662
LM6179_0649		conserved membrane protein of unknown function	-0.00555934	0.99621	lmo0349
LM6179_1124		conserved protein of unknown function	-0.00556913	0.995509	#N/A
LM6179_0020	rpsM	ribosomal protein S13	-0.00562648	0.993305	lmo2608
LM6179_0690	fra	frataxin; iron chaperone	-0.00601727	0.993299	lmo0387
LM6179_1403	spsJ	dTDP-glucose 4,6-dehydratase	-0.00629583	0.993299	lmo1083
LM6179_0272		conserved protein of unknown function	-0.00799253	0.993299	lmo2852
LM6179_0178	rtbI	ribonuclease toxin of toxin-antitoxin systems RttI-RttJ	-0.00873332	0.989859	lmo2757
LM6179_1144		conserved protein of unknown function	-0.00932114	#NUM!	lmo0832
LM6179_0256	ycjQ	putative oxidoreductase, Zn-dependent and NAD(P)-binding	-0.00933496	0.994216	lmo2836
LM6179_1082		conserved protein of unknown function	-0.00941319	0.98973	lmo0770
LM6179_1831		Leucine rich repeat domain-containing protein	-0.00983227	0.993299	#N/A
LM6179_1283	relP	(p)ppGpp synthetase	-0.00989832	0.989572	lmo0967
LM6179_0116	yaaL	conserved hypothetical protein	-0.0100112	0.98973	lmo2701
LM6179_2986	clpB	protein disaggregation chaperone	-0.0105997	0.989141	lmo2206
LM6179_0319	aguA	putative agmatine deiminase 2	-0.011549	0.98973	lmo0040
LM6179_2230		ComE operon protein 1	-0.0116118	0.993305	lmo1484
LM6179_0314		SIS domain protein	-0.0118382	0.993305	lmo0035
LM6179_0288	speG	spermidine N1-acetyltransferase	-0.0119141	0.987289	lmo0009
LM6179_2598	yloC	conserved hypothetical protein	-0.0128346	0.987104	lmo1828
LM6179_2030		conserved protein of unknown function	-0.0131618	0.987289	lmo1292
LM6179_1001	flaA	Flagellin	-0.0133951	0.983677	lmo0690
LM6179_0117	recR	DNA repair and recombination protein	-0.014312	0.98342	lmo2702
LM6179_2203	glyS	glycyl-tRNA synthetase (beta subunit)	-0.0146907	0.982736	lmo1458
LM6179_1877		conserved protein of unknown function	-0.014778	#NUM!	lmo2394
LM6179_1289	dltB	putative D-alanine esterase for lipoteichoic acid and wall teichoic acid	-0.0152911	0.982736	lmo0973
LM6179_1864	sufB	FeS cluster formation protein	-0.0158658	0.982736	lmo2411
LM6179_1537	yshA	conserved hypothetical protein	-0.0159222	0.982736	lmo1229
LM6179_0782		conserved protein of unknown function	-0.0166625	0.980247	lmo0483
LM6179_0964		conserved protein of unknown function	-0.0175044	0.982736	lmo0654
LM6179_2174		protein of unknown function	-0.0177908	#NUM!	#N/A
LM6179_0281	dnaN	DNA polymerase III (beta subunit)	-0.0187517	0.978837	lmo0002
LM6179_3025	yqjT	putative lyase	-0.0189547	0.980408	lmo2245
LM6179_2163	ydbI	putative integral inner membrane protein	-0.0198112	0.979226	lmo1419
LM6179_2211	yqfF	putative membrane associate hydrolase	-0.0206859	0.975901	lmo1466
LM6179_misc_RNA_32		T-box	-0.0212447	0.97898	#N/A
LM6179_2072		Predicted protein	-0.0215417	0.98467	LISIN_1375
LM6179_2778		conserved membrane protein of unknown function	-0.0216772	0.987515	lmo2008
LM6179_1116	nhaK	Sodium, potassium, lithium and rubidium/H(+) antiporter	-0.0224414	0.973331	lmo0803
LM6179_2081	glcK	glucose kinase	-0.0226366	0.972537	lmo1339
LM6179_2112	ptb	phosphate butyryl coenzyme A transferase	-0.0231432	0.980121	lmo1369
LM6179_2910		conserved protein of unknown function	-0.023154	#NUM!	lmo2134
LM6179_0196		conserved protein of unknown function	-0.0237207	#NUM!	LISIN_2865
LM6179_1101		Cell wall surface anchor family protein	-0.0239357	0.984889	#N/A
LM6179_2346	ytsP	conserved hypothetical protein	-0.0241308	0.97898	lmo1595
LM6179_2059	rseP	inner membrane zinc metalloprotease required for the extracytoplasmic stress response mediated by sigma(E) (YaeL)	-0.0241923	0.971763	lmo1318
LM6179_tRNA8		tRNA-Arg-TCT	-0.0249532	#NUM!	#N/A
LM6179_2181	dapG	aspartokinase I (alpha and beta subunits)	-0.0250204	0.970679	lmo1436
LM6179_1340	ktrC	potassium uptake protein	-0.0255292	0.971093	lmo1023
LM6179_0852		conserved protein of unknown function	-0.0260389	0.972537	lmo0547
LM6179_2904		conserved protein of unknown function	-0.0265336	0.972422	lmo2129
LM6179_1089		conserved protein of unknown function	-0.0268031	0.972537	lmo0777
LM6179_1838		conserved protein of unknown function	-0.0271385	0.975901	lmo2437
LM6179_1328	dapH	tetrahydrodipicolinate N-acetyltransferase	-0.0271724	0.969369	lmo1011
LM6179_1302		conserved membrane protein of unknown function	-0.0276254	0.982736	lmo0985
LM6179_0397	ydgI	putative dehydrogenase	-0.0282177	0.97621	lmo0103
LM6179_0681		conserved protein of unknown function	-0.0282186	0.984666	lmo0379
LM6179_1205	rsbT	switch protein/serine-threonine kinase; controls the activity of the piezosome (stressosome)	-0.0291159	0.963168	lmo0891
LM6179_1169		Hydrolase	-0.0293799	0.970299	lmo0857
LM6179_1415		PTS system, Lactose/Cellobiose specific IIB subunit subfamily	-0.0304379	0.964961	lmo1095
LM6179_1076	lplJ	lipoate-protein ligase	-0.0307576	0.962279	lmo0764
LM6179_1412	pncB	nicotinate phosphoribosyltransferase	-0.0312621	0.962826	lmo1092
LM6179_0395		Transcriptional regulator	-0.0312803	0.968652	lmo0101
LM6179_0928		conserved membrane protein of unknown function	-0.0318368	0.97621	lmo0621
LM6179_1246	lplJ	lipoate-protein ligase	-0.0333184	0.96208	lmo0931
LM6179_2067	ylxP	conserved hypothetical protein	-0.0337517	0.961142	lmo1326
LM6179_2895	ybbP	putative enzyme with DAC domain protein	-0.0342015	0.960127	lmo2120
LM6179_1102		Phenazine biosynthesis protein	-0.0352093	0.962111	lmo0789
LM6179_2066	infB	initiation factor IF-2	-0.0367007	0.957166	lmo1325
LM6179_2022	plsY	acylphosphate:glycerol-3-phosphate acyltransferase	-0.0367346	0.95955	lmo1284
LM6179_0791		conserved protein of unknown function	-0.037011	0.95955	lmo0494
LM6179_2945		conserved protein of unknown function	-0.037125	0.959993	lmo2167
LM6179_2632		conserved exported protein of unknown function	-0.0375681	0.959087	lmo1862
LM6179_0494	actA	Actin assembly-inducing protein	-0.038212	0.971557	lmo0204
LM6179_2010	rbgA	ribosome biogenesis GTPase A	-0.0386334	0.954242	lmo1272
LM6179_0514	cysK	cysteine synthase	-0.0386377	0.954715	lmo0223
LM6179_1113		conserved protein of unknown function	-0.0386672	0.962826	lmo0800
LM6179_0261		conserved protein of unknown function	-0.0388121	#NUM!	LISIN_2935
LM6179_2083		conserved exported protein of unknown function	-0.0389358	#NUM!	lmo1341
LM6179_1058		conserved protein of unknown function	-0.0391208	#NUM!	lmo0746
LM6179_0645	rpiB	Ribose-5-phosphate isomerase B	-0.0397709	0.980247	lmo0345
LM6179_2636	yqfL	positive regulator of gluconeogenesis	-0.0405083	0.960746	lmo1866
LM6179_1639	argS	arginyl-tRNA synthetase	-0.0405315	0.950378	lmo2561
LM6179_1747		Gp37	-0.0405845	0.971763	#N/A
LM6179_0643	ywjH	putative transaldolase	-0.0406027	0.977199	lmo0343
LM6179_2839	groEL	chaperonin large subunit	-0.0406352	0.951899	lmo2068
LM6179_1575		Primase	-0.041693	0.962279	#N/A
LM6179_2299		conserved protein of unknown function	-0.0425661	0.980357	lmo1549
LM6179_2288	rplU	ribosomal protein L21 (BL20)	-0.0425884	0.951899	lmo1542
LM6179_2197	yqfO	conserved hypothetical protein	-0.0433316	0.944556	lmo1452
LM6179_1054		ABC-2 type transport system ATP-binding protein	-0.0433875	0.979601	lmo0742
LM6179_3036		conserved membrane protein of unknown function	-0.0435632	0.951899	lmo2255
LM6179_2159	mvaS	Hydroxymethylglutaryl-CoA synthase	-0.0449048	0.941931	lmo1415
LM6179_0347		conserved protein of unknown function	-0.0455447	0.963454	#N/A
LM6179_1722	lgt	prelipoprotein diacylglycerol transferase	-0.045973	0.942692	lmo2482
LM6179_2642		conserved protein of unknown function	-0.04606	0.951899	lmo1872
LM6179_2399	plsC	1-acyl-sn-glycerol-3-phosphate acyltransferase	-0.0465296	0.951899	lmo1647
LM6179_1429		conserved protein of unknown function	-0.047075	0.960515	lmo1126
LM6179_2172	opuCA	glycine betaine/carnitine/choline/choline sulfate ABC transporter (ATP-binding protein)	-0.0470872	0.950107	lmo1428
LM6179_1850	yusH	putative glycine cleavage system protein H	-0.0479479	0.94703	lmo2425
LM6179_2722	lysA	diaminopimelate decarboxylase	-0.0495782	0.940787	lmo1952
LM6179_1280		conserved protein of unknown function	-0.0502346	0.932973	lmo0964
LM6179_5s_rRNA_4		ribosomal RNA 5s_rRNA	-0.0507304	#NUM!	#N/A
LM6179_0186	bglK	Beta-glucoside kinase	-0.0509325	0.954715	lmo2764
LM6179_0973	pdxK	pyridoxine, pyridoxal, and pyridoxamine kinase	-0.0511124	0.935214	lmo0662
LM6179_0518	folK	7,8-dihydro-6-hydroxymethylpterin pyrophosphokinase	-0.051485	0.939329	lmo0226
LM6179_2764	deoC	deoxyribose-phosphate aldolase	-0.0516348	0.938583	lmo1995
LM6179_2058	dxr	1-deoxy-D-xylulose-5-phosphate reductoisomerase	-0.0524262	0.93081	lmo1317
LM6179_2775	yajO	aldoketo-oxidoreductase, NADP-binding	-0.0525349	0.939997	lmo2005
LM6179_2241		conserved protein of unknown function	-0.0529022	0.930914	lmo1495
LM6179_2861		Lipase	-0.0532308	0.926763	lmo2089
LM6179_1163		conserved protein of unknown function	-0.0534891	0.937729	lmo0851
LM6179_1634	lipL	amidotransferase of the octanoyl moiety from octanoyl-GcvH to the E2 subunit of pyruvate dehydrogenase	-0.0537284	0.934316	lmo2566
LM6179_3070		Sodium/hydrogen exchanger family protein	-0.0539591	0.93081	lmo2353
LM6179_0348		conserved protein of unknown function	-0.0548495	0.948472	#N/A
LM6179_0304		conserved protein of unknown function	-0.0548895	0.960885	lmo0025
LM6179_0559		Sugar ABC transporter	-0.0554314	0.972855	#N/A
LM6179_2221	hrcA	transcriptional regulator of heat-shock genes	-0.0555925	0.926648	lmo1475
LM6179_2217	prmA	ribosomal protein L11 methyltransferase	-0.0562877	0.936058	lmo1471
LM6179_1956		Predicted protein	-0.0573965	0.957247	#N/A
LM6179_2915	yhaQ	Na+-efflux ABC transporter (ATP-binding protein)	-0.0574101	0.926763	lmo2139
LM6179_0755	yeaC	conserved hypothetical protein	-0.0579171	0.926648	lmo0454
LM6179_1786		Bacteriophage major tail shaft protein	-0.0585092	0.954242	lmo2291
LM6179_1729	pgcA	alpha-phosphoglucomutase	-0.0585193	0.922179	lmo2475
LM6179_1568		Gp43 protein	-0.0590351	0.970299	#N/A
LM6179_2988		Hydrolase	-0.0594009	0.93081	lmo2208
LM6179_0114		conserved protein of unknown function	-0.0594411	0.932973	lmo2699
LM6179_1598		Gp16 protein	-0.0597175	0.960127	#N/A
LM6179_0633	inlI	Internalin-I	-0.0598259	0.928472	lmo0333
LM6179_1703	phoP	two-component response regulator	-0.0608974	0.926763	lmo2501
LM6179_1561		Predicted protein	-0.0610013	0.971093	#N/A
LM6179_1662	tsaC	tRNA(NNU) t(6)A37 threonylcarbamoyladenosine modification; threonine-dependent ADP-forming ATPase	-0.0622298	0.926648	lmo2541
LM6179_1031		conserved protein of unknown function	-0.0645901	0.926763	lmo0720
LM6179_1034		conserved exported protein of unknown function	-0.0648636	0.912048	lmo0723
LM6179_0158		Cyclic nucleotide-binding protein	-0.0649663	0.926648	lmo2744
LM6179_2667		conserved protein of unknown function	-0.0650388	0.916999	lmo1898
LM6179_2254	yclK	two-component sensor histidine kinase [YclJ]	-0.0652354	0.915686	lmo1508
LM6179_1263	ydbI	putative integral inner membrane protein	-0.0656171	0.918299	lmo0949
LM6179_0199		Predicted protein (fragment)	-0.0658828	#NUM!	#N/A
LM6179_1625		conserved protein of unknown function	-0.0660375	0.918299	lmo2574
LM6179_1048	rpiB	ribose 5-phosphate isomerase B/allose 6-phosphate isomerase	-0.0662154	#NUM!	lmo0736
LM6179_1679	fabZ	(3R)-hydroxymyristoyl-[acyl carrier protein] dehydratase	-0.0662557	0.919201	lmo2524
LM6179_2737	yaaN	conserved hypothetical protein	-0.0690456	0.912494	lmo1967
LM6179_0054		conserved protein of unknown function	-0.0691829	0.913655	lmo2643
LM6179_1674	atpD	ATP synthase (subunit beta, component F1)	-0.0692033	0.91691	lmo2529
LM6179_2876		protein of unknown function	-0.0692468	#NUM!	#N/A
LM6179_3055	pepC	Aminopeptidase C	-0.0693335	0.914106	lmo2338
LM6179_2125	acyP	Acylphosphatase	-0.0694307	0.926648	lmo1381
LM6179_2330	ald	L-alanine dehydrogenase	-0.070684	0.919201	lmo1579
LM6179_2793	nadB	L-aspartate oxidase	-0.0712364	#NUM!	lmo2023
LM6179_1203	rsbRA	component of the piezosome (stressosome); positive regulation of sigma(B) activity in response to salt and heat stress	-0.0715546	0.90399	lmo0889
LM6179_2328	ytkL	putative metal-dependent hydrolase	-0.0729382	0.907063	lmo1577
LM6179_2235	yqeI	putative RNA-binding protein	-0.0730542	0.909402	lmo1489
LM6179_2025	parC	subunit A of DNA topoisomerase IV	-0.0731752	0.903725	lmo1287
LM6179_0113		conserved protein of unknown function	-0.0732189	0.922203	lmo2698
LM6179_1281	yjbK	putative RNA/thiamine triphosphatase	-0.0733078	0.904106	lmo0965
LM6179_1771		Protein Gp66	-0.0739539	0.95955	#N/A
LM6179_0601		conserved protein of unknown function	-0.0742825	0.935374	lmo0295
LM6179_2257		conserved exported protein of unknown function	-0.0746615	0.90399	lmo1511
LM6179_0010	truA	pseudouridylate synthase I	-0.0748845	0.911039	lmo2598
LM6179_1585		conserved protein of unknown function	-0.0751722	0.932658	#N/A
LM6179_3046		Fumarylacetoacetate hydrolase family protein	-0.0757467	0.905803	lmo2266
LM6179_0595		conserved protein of unknown function	-0.0760018	0.899104	lmo0290
LM6179_2718	resD	two-component response regulator	-0.0760158	0.897161	lmo1948
LM6179_1593		conserved protein of unknown function	-0.0760986	0.940647	#N/A
LM6179_0833		conserved exported protein of unknown function	-0.0761845	0.912494	lmo0528
LM6179_0344		conserved protein of unknown function	-0.0763424	0.960746	lmo0064
LM6179_2348	tyrS	tyrosyl-tRNA synthetase	-0.0766028	0.900141	lmo1598
LM6179_0098	licC	phosphotransferase system (PTS) lichenan-specific enzyme IIC component	-0.0766336	0.90399	lmo2684
LM6179_misc_RNA_5		L13_leader	-0.0782372	0.922203	#N/A
LM6179_1387	bipA	GTPase	-0.0784945	0.907063	lmo1067
LM6179_1056		conserved membrane protein of unknown function	-0.0786382	0.951899	lmo0744
LM6179_2882		Transcriptional regulator	-0.0791603	0.93081	lmo2107
LM6179_0963		conserved membrane protein of unknown function	-0.0795965	0.894469	lmo0653
LM6179_2707	engA	GTPase essential for ribosome 50S subunit assembly	-0.0798374	0.890867	lmo1937
LM6179_1938		Predicted protein	-0.0801215	#NUM!	#N/A
LM6179_2983		protein of unknown function	-0.0808345	0.909215	LISIN_2268
LM6179_1996	proA	gamma-glutamyl phosphate reductase	-0.0809066	0.894469	lmo1259
LM6179_0300		PTS system protein	-0.0816012	0.926763	lmo0021
LM6179_0888	secA	Protein translocase subunit SecA 2	-0.0818294	0.891874	lmo0583
LM6179_1954		Phage protein	-0.081954	0.922179	#N/A
LM6179_0751		conserved membrane protein of unknown function	-0.0822262	0.899163	lmo0450
LM6179_1608		Gp25	-0.0826684	0.936488	#N/A
LM6179_1111	lysP	lysine transporter	-0.0826923	0.939329	lmo0798
LM6179_2105	xseB	exodeoxyribonuclease VII (small subunit)	-0.0833379	0.899163	lmo1362
LM6179_2902		conserved membrane protein of unknown function	-0.0839838	0.909215	lmo2127
LM6179_1820		Carboxylesterase	-0.0841908	0.888384	lmo2452
LM6179_0754		conserved protein of unknown function	-0.0847967	0.888384	lmo0453
LM6179_2234	nadD	nicotinate-nucleotide adenylyltransferase	-0.0853042	0.888384	lmo1488
LM6179_0558		Sugar ABC transporter	-0.0855382	0.951899	#N/A
LM6179_0541	secE	preprotein translocase subunit	-0.0856473	0.893671	lmo0245
LM6179_1282		TPR domain-containing protein	-0.0861213	0.894469	lmo0966
LM6179_0914	yfiC	putative ABC transporter (ATP-binding protein)	-0.0865389	0.885957	lmo0608
LM6179_1656	thrC	threonine synthase	-0.0871499	0.888384	lmo2546
LM6179_0375		conserved exported protein of unknown function	-0.0873951	0.909573	#N/A
LM6179_2273	secDF	protein-export membrane protein	-0.088081	0.8776	lmo1527
LM6179_1932		Protein phage protein	-0.0886728	0.951899	#N/A
LM6179_0589	metN	methionine ABC transporter (ATP-binding protein)	-0.0893074	0.885957	lmo0284
LM6179_2824	rsmD	putative ribosomal RNA small subunit methyltransferase D	-0.0899363	0.887559	lmo2053
LM6179_0882		conserved membrane protein of unknown function	-0.0908865	0.894469	lmo0577
LM6179_0359		conserved exported protein of unknown function	-0.0917099	0.949632	#N/A
LM6179_1678	mbl	MreB-like morphogen	-0.0919093	0.884077	lmo2525
LM6179_0653		Acetyltransferase	-0.091917	0.922203	lmo0353
LM6179_2994		ABC transporter, permease protein	-0.0923359	0.87332	lmo2214
LM6179_misc_RNA_25		Purine	-0.0926378	0.897161	#N/A
LM6179_2969	mecA	adaptor protein controlling oligomerization of the AAA+ protein ClpC	-0.0927778	0.894546	lmo2190
LM6179_0163	trpG	Anthranilate synthase component 2	-0.0937678	0.905986	lmo2749
LM6179_0426	IMPDH	Inosine-5'-monophosphate dehydrogenase	-0.0940772	0.886362	lmo0132
LM6179_1673	atpG	ATP synthase (subunit gamma, component F1)	-0.0948202	0.886549	lmo2530
LM6179_1526		conserved protein of unknown function	-0.0953024	0.911039	lmo1219
LM6179_1092		conserved protein of unknown function	-0.0958671	#NUM!	lmo0780
LM6179_2643	dfrA	dihydrofolate reductase	-0.0960702	0.87616	lmo1873
LM6179_1278	lemA	Protein LemA	-0.0964996	0.870595	lmo0962
LM6179_1496		conserved protein of unknown function	-0.0969982	0.885957	lmo1189
LM6179_1928		Gp43 protein	-0.0978097	0.934316	lmo2319
LM6179_0408		conserved protein of unknown function	-0.0983284	0.886362	lmo0114
LM6179_1888	mrpF	efflux transporter for Na+ and cholate	-0.0987134	0.888384	lmo2383
LM6179_1297		ABC transporter, permease protein	-0.0994248	0.911039	lmo0980
LM6179_0442		conserved exported protein of unknown function	-0.0994689	0.870595	lmo0152
LM6179_2989		conserved protein of unknown function	-0.0996323	0.885804	lmo2209
LM6179_2250	alaS	alanyl-tRNA synthetase	-0.100219	0.869965	lmo1504
LM6179_1195		conserved exported protein of unknown function	-0.100261	0.941931	#N/A
LM6179_3050	comK	ComK	-0.101225	0.888384	lmo2270
LM6179_2095		conserved protein of unknown function	-0.101264	0.870692	lmo1352
LM6179_0188		Phosphosugar-binding transcriptional regulator	-0.101383	0.882504	lmo2766
LM6179_0908		conserved membrane protein of unknown function	-0.101549	0.870692	lmo0603
LM6179_0278		protein of unknown function	-0.101736	#NUM!	LISIN_2953
LM6179_1343	lytR	Transcriptional regulator lytR	-0.102253	0.862709	lmo1026
LM6179_2464	rbn	putative ribonuclease BN	-0.102569	0.862329	lmo1706
LM6179_0011	ecfT	component of the influx ECF transporters	-0.102723	0.870692	lmo2599
LM6179_2101	yqhY	conserved hypothetical protein	-0.103496	0.859454	lmo1358
LM6179_0707		conserved membrane protein of unknown function	-0.103777	0.874765	lmo0404
LM6179_1339	liaR	two-component response regulator [YvqE] responding to cell wall stress	-0.104061	0.862056	lmo1022
LM6179_2555		conserved protein of unknown function	-0.104868	0.926648	#N/A
LM6179_0765		conserved exported protein of unknown function	-0.104874	0.931758	lmo0462
LM6179_0069		Deoxyguanosinetriphosphate triphosphohydrolase-like protein	-0.10494	0.867864	lmo2657
LM6179_1776		Phage terminase, large subunit, pbsx family	-0.105136	0.911039	lmo2300
LM6179_0006		conserved protein of unknown function	-0.105329	0.872644	#N/A
LM6179_2956		conserved exported protein of unknown function	-0.106751	0.883165	lmo2178
LM6179_2394		conserved protein of unknown function	-0.107888	0.859454	lmo1642
LM6179_1922		conserved protein of unknown function	-0.108463	0.907063	#N/A
LM6179_1657	thrB	homoserine kinase	-0.108549	0.867969	lmo2545
LM6179_1547	rdgB	inosine/xanthosine triphosphate pyrophosphatase (subunit A)	-0.109188	0.862329	lmo1239
LM6179_2109	yqxC	putative methyltransferase with RNA binding domain	-0.109452	0.859454	lmo1366
LM6179_0361		conserved protein of unknown function	-0.110289	0.897161	#N/A
LM6179_0159	bmrA	efflux transporter (ATP-binding and permease protein)	-0.110598	0.858492	lmo2745
LM6179_2061	polC	DNA polymerase III (alpha subunit)	-0.110992	0.859454	lmo1320
LM6179_2812	ftsL	Cell division protein FtsL	-0.111001	0.861334	lmo2040
LM6179_1002	cheY	regulator of chemotaxis and motility	-0.111308	0.859454	lmo0691
LM6179_2020	yneQ	conserved hypothetical protein	-0.111727	0.8636	lmo1282
LM6179_2717	resE	two-component sensor histidine kinase	-0.112887	0.849045	lmo1947
LM6179_0345		conserved protein of unknown function	-0.113589	#NUM!	lmo0065
LM6179_1959		Phage protein	-0.114986	0.912494	#N/A
LM6179_2158	atoB	acetyl-CoA acetyltransferase	-0.116002	0.851824	lmo1414
LM6179_2418		L-2-hydroxyisocaproate dehydrogenase	-0.117409	0.870595	lmo1667
LM6179_0479	veg	conserved hypothetical protein	-0.117646	0.86416	lmo0189
LM6179_1259		conserved exported protein of unknown function	-0.117736	0.866089	lmo0945
LM6179_2253	yclJ	two-component response regulator [YclK]	-0.117902	0.852989	lmo1507
LM6179_2161	yxiO	putative efflux transporter	-0.11851	0.856455	lmo1417
LM6179_0832		Transmembrane protein	-0.118907	0.8593	lmo0527
LM6179_0106		N-acetylmuramoyl-L-alanine amidase, family 4 protein	-0.119092	0.842805	lmo2691
LM6179_2120	gndA	NADP+-dependent 6-P-gluconate dehydrogenase	-0.119263	0.84553	lmo1376
LM6179_1411		conserved protein of unknown function	-0.119875	0.856455	lmo1091
LM6179_2195	cshB	ATP-dependent RNA helicase; cold shock	-0.119943	0.838155	lmo1450
LM6179_2366	trmB	tRNA (guanine-N(7)-)-methyltransferase	-0.120572	0.859454	lmo1615
LM6179_1607		Phage protein gp29	-0.120926	0.888384	#N/A
LM6179_2460	fosX	Fosfomycin resistance protein fosX	-0.121207	0.8593	lmo1702
LM6179_0161	serS	seryl-tRNA synthetase	-0.121455	0.838155	lmo2747
LM6179_1730	yvcJ	GTPase	-0.121609	0.84553	lmo2474
LM6179_2478	licA	phosphotransferase system (PTS) lichenan-specific enzyme IIA component	-0.121937	0.859454	lmo1719
LM6179_1649		putative Membrane protein	-0.122037	0.842805	lmo2553
LM6179_1753		Phage protein	-0.122718	0.897161	#N/A
LM6179_0296		conserved exported protein of unknown function	-0.123521	0.927026	lmo0017
LM6179_2817		putative 2-dehydropantoate 2-reductase	-0.123889	0.852989	lmo2046
LM6179_1150	uhpT	Hexose phosphate transport protein	-0.124761	#NUM!	lmo0838
LM6179_1075		conserved protein of unknown function	-0.125563	0.835734	lmo0763
LM6179_0229		conserved protein of unknown function	-0.125685	#NUM!	#N/A
LM6179_1902	yugI	putative RNA degradation protein; putative phosphorylase or nucleotidyl transferase	-0.12618	0.852989	lmo2369
LM6179_3032	artR	High affinity arginine ABC transporter (ATP-binding protein)	-0.126604	0.885038	lmo2251
LM6179_0715	Slc39a	Zinc transporter ZIP11	-0.127104	0.840134	lmo0414
LM6179_1318		conserved protein of unknown function	-0.127297	0.852989	lmo1001
LM6179_0588	metP	methionine ABC transporter, permease component	-0.127623	0.841536	lmo0283
LM6179_0565		conserved protein of unknown function	-0.128254	0.846241	lmo0260
LM6179_1905		DeoR family protein	-0.128575	0.849045	lmo2366
LM6179_2516	gatC	glutamyl-tRNA(Gln) amidotransferase (subunit C)	-0.129411	0.83625	lmo1756
LM6179_0099	licA	phosphotransferase system (PTS) lichenan-specific enzyme IIA component	-0.130123	0.869965	lmo2685
LM6179_2668		DnaQ family exonuclease/DinG family helicase	-0.130811	0.823959	lmo1899
LM6179_0552		putative Lipoprotein	-0.130929	0.859454	lmo0255
LM6179_2916		ABC transporter	-0.130966	0.831103	lmo2140
LM6179_0691		conserved membrane protein of unknown function	-0.131556	0.827639	lmo0388
LM6179_2515	gatA	glutamyl-tRNA(Gln) amidotransferase (subunit A)	-0.131673	0.831241	lmo1755
LM6179_0152		CBS domain-containing protein	-0.131951	0.827851	lmo2738
LM6179_2943		conserved protein of unknown function	-0.132193	0.86145	lmo2165
LM6179_2944		Cyclic nucleotide-binding protein	-0.134842	0.852989	lmo2166
LM6179_1057		conserved exported protein of unknown function	-0.135558	0.926648	lmo0745
LM6179_1889	mrpE	non essential component of Na+/H+ antiporter	-0.135565	0.838155	lmo2382
LM6179_tRNA7		Gly tRNA	-0.135587	#NUM!	#N/A
LM6179_1998		conserved membrane protein of unknown function	-0.136086	0.811015	lmo1261
LM6179_0805		PTS system, galactitol-specific IIC subunit	-0.136107	0.911039	lmo0508
LM6179_2021		Aldose epimerase	-0.136377	0.830397	lmo1283
LM6179_1675	atpC	ATP synthase (subunit epsilon, F1 subunit)	-0.13746	0.825591	lmo2528
LM6179_1402	rmlC	dTDP-4-deoxyrhamnose-3,5-epimerase	-0.137484	0.84531	lmo1082
LM6179_0962		Acetyltransferase	-0.138513	0.804805	lmo0652
LM6179_1136		Uncharacterized HTH-type transcriptional regulator HI_0186	-0.139111	0.854748	lmo0822
LM6179_0377		putative aldo-keto reductase 2	-0.139805	0.846549	lmo0084
LM6179_1785		Phage protein	-0.140214	0.893671	lmo2292
LM6179_2024	parE	subunit B of DNA topoisomerase IV	-0.14109	0.822456	lmo1286
LM6179_1599		conserved protein of unknown function	-0.141979	0.885006	#N/A
LM6179_3027	ytbE	putative aldo/keto reductase	-0.142011	0.826686	lmo2247
LM6179_2146		conserved protein of unknown function	-0.142217	0.80799	lmo1402
LM6179_2122	lisK	LisK	-0.142774	0.792875	lmo1378
LM6179_2035	ynbB	putative C-S lyase	-0.142855	0.837578	lmo1297
LM6179_0771		putative Magnesium and cobalt transport protein CorA	-0.143588	0.885957	#N/A
LM6179_1379	vanRB	Regulatory protein vanRB	-0.143907	0.887559	lmo1060
LM6179_2148	mutL	DNA mismatch repair factor	-0.144547	0.807512	lmo1404
LM6179_2029	oatA	peptidoglycan O-acetyltransferase	-0.145081	0.792875	lmo1291
LM6179_1260		conserved protein of unknown function	-0.145332	0.842538	lmo0946
LM6179_0837		conserved protein of unknown function	-0.145337	0.831578	lmo0532
LM6179_1828		Glycosyl hydrolase, family 31 protein (fragment)	-0.145641	0.918701	lmo2446
LM6179_0119	dnaX	DNA polymerase III (gamma and tau subunits)	-0.145831	0.792875	lmo2704
LM6179_1964		Gp15	-0.145979	0.849045	#N/A
LM6179_1035		conserved protein of unknown function	-0.146989	0.796339	lmo0724
LM6179_2318	citZ	citrate synthase II	-0.147086	0.792875	lmo1567
LM6179_1251	nfrAA	FMN-containing NADPH-linked nitro/flavin reductase	-0.147371	0.840134	lmo0936
LM6179_0184	gmuB	oligo-alpha-mannoside phosphotransferase system enzyme IIB	-0.147389	0.90399	lmo2762
LM6179_misc_RNA_19		yybP-ykoY	-0.147407	0.91691	#N/A
LM6179_0277		conserved protein of unknown function	-0.148834	0.840716	lmo2857
LM6179_0835		conserved exported protein of unknown function	-0.149355	0.792875	lmo0530
LM6179_1168	murF	UDP-N-acetylmuramoylalanyl-D-glutamyl-2,6-diaminopimelate-D-alanyl-D-alanine ligase	-0.149518	0.802668	lmo0856
LM6179_1818		conserved protein of unknown function	-0.150299	0.823959	lmo2454
LM6179_0745		Penicillin-binding protein	-0.150471	0.79602	lmo0441
LM6179_1965		conserved protein of unknown function	-0.150566	0.840134	#N/A
LM6179_2481	yfmL	putative ATP-dependent RNA helicase yfmL	-0.151131	0.784278	lmo1722
LM6179_1807		conserved protein of unknown function	-0.151139	0.8407	lmo2465
LM6179_1333	opuAC	glycine betaine ABC transporter (glycine betaine-binding lipoprotein)	-0.151868	0.788528	lmo1016
LM6179_0247		Transcriptional regulator	-0.152555	0.890867	lmo2827
LM6179_3008	yxlE	negative regulator of sigma-Y activity	-0.15261	#NUM!	lmo2228
LM6179_2815		conserved membrane protein of unknown function	-0.153028	0.86852	lmo2043
LM6179_1110		Transcriptional regulator	-0.153589	0.818152	lmo0797
LM6179_1891	mrpC	component of Na+/H+ antiporter	-0.153723	0.8407	lmo2380
LM6179_0160		TfoX domain protein	-0.154897	0.801658	lmo2746
LM6179_2039		transposase	-0.15557	0.915444	#N/A
LM6179_2272	yrvD	conserved hypothetical protein	-0.156075	0.810229	lmo1526
LM6179_1051	bglH	aryl-phospho-beta-d-glucosidase	-0.156355	0.823371	lmo0739
LM6179_2513	dagK	diacylglycerol kinase	-0.156447	0.810229	lmo1753
LM6179_1758	yqaK	putative DNA recombination protein; skin element	-0.156733	0.897161	#N/A
LM6179_1074	hflX	GTPase HflX	-0.156996	0.792875	lmo0762
LM6179_1731	mgfK	gluconeogenesis morphogenetic factor	-0.157109	0.777871	lmo2473
LM6179_1213	ydcK	conserved hypothetical protein	-0.157246	0.80756	lmo0899
LM6179_2465		conserved protein of unknown function	-0.157532	0.867864	lmo1707
LM6179_2365	ytnP	putative metal-dependent hydrolase	-0.158079	0.818978	lmo1614
LM6179_0930		conserved protein of unknown function	-0.158228	0.81524	lmo0623
LM6179_0389		conserved protein of unknown function	-0.159102	0.852989	lmo0095
LM6179_1603	ply	L-alanyl-D-glutamate peptidase	-0.160183	0.890867	#N/A
LM6179_1530	pheT	phenylalanyl-tRNA synthetase (beta subunit)	-0.161001	0.796339	lmo1222
LM6179_2210	yqfG	putative metal-dependent hydrolase	-0.163321	0.767389	lmo1465
LM6179_0407		conserved protein of unknown function	-0.163956	0.790542	lmo0113
LM6179_2512		conserved exported protein of unknown function	-0.164043	0.814894	lmo1752
LM6179_0331	cdnD	phosphodiesterase acting on cyclic dinucleotides	-0.164246	0.762863	lmo0052
LM6179_1227		conserved protein of unknown function	-0.164385	0.776345	lmo0911
LM6179_1724	yvoF	putative O-acetyltransferase	-0.164742	0.796339	lmo2480
LM6179_2562	rimM	16S rRNA processing protein	-0.165166	0.769229	lmo1793
LM6179_2640	apl	Alkaline phosphatase-like protein	-0.165849	0.831578	lmo1870
LM6179_2000		DNA-binding protein	-0.165953	#NUM!	lmo1263
LM6179_2295		Transcriptional regulator	-0.166382	0.78475	#N/A
LM6179_2664	dnaD	DNA-remodelling primosomal protein	-0.166943	0.776566	lmo1895
LM6179_3020		ABC transporter, ATP-binding protein	-0.168338	0.786344	lmo2240
LM6179_2317	icd	isocitrate dehydrogenase	-0.168386	0.772322	lmo1566
LM6179_1647		Glycosyl transferase	-0.168568	0.763417	lmo2555
LM6179_2971		fragment of putative oligopeptide transport protein (ABC superfamily, atp_bind) (part 2)	-0.170226	0.766917	lmo2192
LM6179_0570		Uncharacterized HTH-type transcriptional regulator BC_1936	-0.170536	0.827851	lmo0266
LM6179_0481		conserved protein of unknown function	-0.172674	0.745156	lmo0191
LM6179_1648		conserved protein of unknown function	-0.173743	0.754551	lmo2554
LM6179_2589	cpgA	GTPase involved in ribosome and sacculus morphogenesis	-0.174214	0.754551	lmo1819
LM6179_1381		ABC transporter permease	-0.174275	0.910227	lmo1062
LM6179_2736	xpaC	putative phosphatase	-0.174432	0.758869	lmo1966
LM6179_1264		conserved protein of unknown function	-0.174453	0.763032	lmo0950
LM6179_1782		Phage protein	-0.174503	0.859454	lmo2295
LM6179_0233		conserved protein of unknown function	-0.174511	0.82977	lmo2813
LM6179_1594		Major tail protein	-0.175004	0.840134	#N/A
LM6179_0508	yabR	putative RNA degradation protein; polyribonucleotide nucleotidyltransferase or phosphorylase	-0.175465	0.775633	lmo0218
LM6179_2236	aroD	shikimate 5-dehydrogenase	-0.175781	0.754551	lmo1490
LM6179_2065	rplGA	ribosomal protein L7Ae	-0.175949	0.760149	lmo1324
LM6179_1273		Transcriptional regulator	-0.176382	0.740805	lmo0958
LM6179_3041	yitW	conserved hypothetical protein	-0.1764	0.763032	lmo2261
LM6179_3023	adaA	methylphosphotriester-DNA alkyltransferase and transcriptional regulator (AraC/XylS family)	-0.176816	0.798887	lmo2243
[truncated: 1,162 more rows]

## Sheet: 6179 and L7 24 h plate
Feature	Gene	Product	log2FoldChange	Q-Value	EGDe Locus_Tag
LM6179_2386	ADH	Aldehyde-alcohol dehydrogenase 2 [Includes: Alcohol dehydrogenase ; Acetaldehyde dehydrogenase]	8.40727	4.00567e-80	lmo1634
LM6179_1994		conserved protein of unknown function	4.58295	2.34206e-22	lmo1257
LM6179_2686	pfl	Formate acetyltransferase	3.51863	7.1468e-18	lmo1917
LM6179_2951		conserved protein of unknown function	3.44806	5.97011e-16	lmo2173
LM6179_1486	EutE	Aldehyde dehydrogenase	2.93166	3.91935e-11	lmo1179
LM6179_0584	nrdD	anaerobic ribonucleoside-triphosphate reductase	3.22275	1.50887e-10	lmo0279
LM6179_0585	nrdG	anaerobic ribonucleotide reductase activating protein	2.99737	1.77651e-10	lmo0280
LM6179_0655		Fumarate reductase	3.75535	1.87143e-10	lmo0355
LM6179_1483	EutC	ethanolamine ammonia-lyase, small subunit (light chain)	2.76452	4.59996e-10	lmo1176
LM6179_1484	EutL	putative carboxysome-related structural protein with putative role in ethanolamine utilization	3.23867	1.37432e-08	lmo1177
LM6179_0048		conserved exported protein of unknown function	2.14841	1.97959e-08	lmo2637
LM6179_1100		BadF/BadG/BcrA/BcrD ATPase	2.68841	3.56065e-08	lmo0788
LM6179_0783	isdG	Heme-degrading monooxygenase isdG	-2.79955	7.15322e-08	lmo0484
LM6179_1228	yrhG	putative formate/nitrite transporter	3.06501	7.20905e-08	lmo0912
LM6179_1481	EutA	Ethanolamine utilization protein EutA	3.04481	6.04063e-07	lmo1174
LM6179_1497	cblT	putative b12 precursor transporter	3.25068	1.98459e-06	lmo1190
LM6179_1487	EutM	putative carboxysome-like ethanolaminosome structural protein, ethanolamine utilization protein	2.56173	2.46303e-06	lmo1180
LM6179_0784		conserved protein of unknown function	-3.24517	2.82938e-06	lmo0485
LM6179_1482	eutB	ethanolamine ammonia-lyase, large subunit, heavy chain	2.72286	4.66798e-06	lmo1175
LM6179_misc_RNA_9		cobalamine riboswitch - repression of cbiA and possibly cblT	3.01617	7.11317e-06	rli57
LM6179_0713		conserved protein of unknown function	2.91746	1.17094e-05	lmo0412
LM6179_2602	pyrF	orotidine 5'-phosphate decarboxylase	2.75214	1.17094e-05	lmo1832
LM6179_2605	pyrAB	pyrimidine-specific carbamoyl-phosphate synthetase (large subunit)	2.54106	1.17094e-05	lmo1835
LM6179_1485	EutK	conserved protein of unknown function	2.92677	2.01573e-05	lmo1178
LM6179_2979	ohrR	transcriptional regulator sensing organic peroxides	-2.20489	3.28367e-05	lmo2200
LM6179_3060	ytnJ	putative monooxygenase	-2.95206	3.73109e-05	lmo2343
LM6179_3063	tcyN	sulfur-containing amino-acid ABC transporter (ATP-binding protein)	-3.27323	4.27977e-05	lmo2346
LM6179_1494	EutQ	conserved protein of unknown function	2.56787	4.57708e-05	lmo1187
LM6179_2603	pyrD	dihydroorotate dehydrogenase (catalytic subunit)	2.76174	4.62352e-05	lmo1833
LM6179_1508		Uroporphyrin-III C-methyltransferase/uroporphyrinogen-III synthase	2.75185	5.69069e-05	lmo1201
LM6179_1489	EutD	Phosphate propanoyltransferase	2.5447	5.77318e-05	lmo1182
LM6179_0654		Long-chain acyl-CoA synthetase	1.93407	5.78733e-05	lmo0354
LM6179_3064	tcyM	sulfur-containing amino acid ABC transporter (permease)	-3.09986	6.89127e-05	lmo2347
LM6179_2978	ohrA	peroxiredoxin	-2.52986	7.54839e-05	lmo2199
LM6179_2601	pyrE	orotate phosphoribosyltransferase	2.42747	8.12084e-05	lmo1831
LM6179_1505	cbiG	CbiG protein	2.70523	9.1774e-05	lmo1198
LM6179_3062	ytmO	putative monooxygenase	-3.0862	9.1854e-05	lmo2345
LM6179_2150	pflB	pyruvate formate lyase I	2.30369	0.000108491	lmo1406
LM6179_2151	pflA	pyruvate formate lyase activating enzyme 1	2.28099	0.000113085	lmo1407
LM6179_2609	pyrP	uracil permease	2.87663	0.000113085	lmo1839
LM6179_0082		conserved membrane protein of unknown function	2.39254	0.000113085	lmo2669
LM6179_3066	tcyK	sulfur-containing amino acid ABC transporter binding lipoprotein	-3.07414	0.000113849	lmo2349
LM6179_1478	EutG	Alcohol dehydrogenase	2.52767	0.000122272	lmo1171
LM6179_0951	zosA	Zn transporter	2.9282	0.00021928	lmo0641
LM6179_1513	cbiQ	Cobalt transport protein CbiQ	2.51921	0.00021928	lmo1206
LM6179_1493	EutH	putative ethanolamine transporter -- EutH	2.30113	0.000236192	lmo1186
LM6179_1509	cbiK	Sirohydrochlorin cobaltochelatase	2.53428	0.000256355	lmo1202
LM6179_3067	ytmI	putative N-acetyltransferase	-2.95083	0.000265748	lmo2350
LM6179_3018	ydiM	putative transporter; MFS superfamily	2.85146	0.000283411	lmo2238
LM6179_1881	yumC	ferredoxin-NADP+ reductase	-1.67269	0.000283411	lmo2390
LM6179_1504	cbiF	Cobalt-precorrin-4 C(11)-methyltransferase	2.46556	0.000339913	lmo1197
LM6179_1491	EutN	Carbon dioxide concentrating mechanism protein CcmL	2.12964	0.000375184	lmo1184
LM6179_2606	pyrAA	pyrimidine-specific carbamoyl-phosphate synthetase (small subunit, glutaminase subunit)	2.11584	0.000408399	lmo1836
LM6179_1510		Precorrin-2 C20-methyltransferase	2.52152	0.000571832	lmo1203
LM6179_1492	?	conserved protein of unknown function	2.34379	0.000645081	lmo1185
LM6179_1194		LysM domain protein (LPXTG motif)	-2.86076	0.000787714	lmo0880
LM6179_1373	pdhC	pyruvate dehydrogenase (dihydrolipoamide acetyltransferase E2 subunit)	-1.37447	0.00102625	lmo1054
LM6179_1449	pduS	conserved protein of unknown function	2.57713	0.00106435	lmo1142
LM6179_1480	EutW	Ethanolamine sensory transduction histidine kinase	1.53144	0.00136172	lmo1173
LM6179_2604	pyrK	dihydroorotate dehydrogenase (electron transfer subunit)	2.26799	0.00141376	lmo1834
LM6179_1498	cobB/cbiA	Cobyrinic acid A,C-diamide synthase	2.35916	0.00158191	lmo1191
LM6179_1452	pduV	Propanediol utilization protein pduV	2.11789	0.00159424	lmo1145
LM6179_0068		Deoxyguanosinetriphosphate triphosphohydrolase-like protein	2.35792	0.00170299	#N/A
LM6179_2608	pyrB	aspartate carbamoyltransferase	2.11939	0.00171116	lmo1838
LM6179_3065	tcyL	sulfur-containing amino acid ABC transporter (permease)	-2.67788	0.00181268	lmo2348
LM6179_3061	ytnI	putative redoxin	-2.75652	0.00190403	lmo2344
LM6179_1488	EutT	ATP:cob(I)alamin adenosyltransferase protein - non-medal binding requirement	2.23379	0.00202618	lmo1181
LM6179_0238	norB	Quinolone resistance protein norB	2.82807	0.00206953	lmo2818
LM6179_2607	pyrC	dihydroorotase	2.04681	0.0021586	lmo1837
LM6179_1511	cbiM	Cobalt transport protein CbiM	2.57044	0.00230207	lmo1204
LM6179_1324		conserved protein of unknown function	-2.53506	0.00265414	lmo1007
LM6179_1490	?	conserved protein of unknown function	2.07071	0.00265414	lmo1183
LM6179_3069	ytlI	transcriptional regulator (LysR family)	-1.80106	0.00265414	lmo2352
LM6179_1506	cbiH	Cobalt-precorrin-3B C(17)-methyltransferase	2.5004	0.00349692	lmo1199
LM6179_1463	pduG	Diol dehydratase-reactivating factor alpha subunit	2.77788	0.00368424	lmo1156
LM6179_0918	rtbJ	antitoxin of ribonuclease RttI	-1.45879	0.00373984	lmo0611
LM6179_1501	cbiD	putative cobalt-precorrin-6A synthase [deacetylating]	2.37336	0.00463581	lmo1194
LM6179_2965		conserved exported protein of unknown function	-2.72853	0.00497488	lmo2186
LM6179_1813	gapA	glyceraldehyde-3-phosphate dehydrogenase	1.3183	0.00551785	lmo2459
LM6179_0895		DAK2 domain-containing protein	-2.15895	0.00556815	lmo0590
LM6179_0846		ABC transporter	-2.456	0.0064505	lmo0541
LM6179_1507		Precorrin-6X reductase	2.40035	0.00684683	lmo1200
LM6179_3015		conserved protein of unknown function	2.6463	0.00739111	lmo2235
LM6179_1141	nifJ	Pyruvate-flavodoxin oxidoreductase	1.28888	0.00762091	lmo0829
LM6179_1534		Membrane protein	-1.24637	0.00902795	lmo1226
LM6179_1964		Gp15	-1.74896	0.0104493	#N/A
LM6179_1514		putative enzyme	1.7523	0.0107188	lmo1207
LM6179_0292	qoxA	cytochrome aa3-600 quinol oxidase (subunit II)	-1.61231	0.011444	lmo0013
LM6179_1371	pdhA	pyruvate dehydrogenase (E1 alpha subunit)	-1.19938	0.0121825	lmo1052
LM6179_1468	eutJ	Ethanolamine utilization protein eutJ	2.52705	0.0135554	lmo1161
LM6179_3068	ssuE	FMN reductase (NADPH)	-2.48391	0.013805	lmo2351
LM6179_2510		conserved protein of unknown function	1.51035	0.0163559	lmo1750
LM6179_0327		putative AgrB-like protein	1.09343	0.0213118	lmo0048
LM6179_2337	ppnKB	inorganic polyphosphate/ATP-NAD kinase	1.20553	0.0254263	lmo1586
LM6179_0824	lmrB	efflux transporter; drug-export protein	-1.42075	0.0256279	lmo0519
LM6179_0915		conserved protein of unknown function	-1.56074	0.0259183	lmo0609
LM6179_0811		Cell wall surface anchor family protein	1.98862	0.0280481	lmo0514
LM6179_2051		conserved protein of unknown function	1.79866	0.0325449	lmo1310
LM6179_2962	isdE	High-affinity heme uptake system protein isdE	-2.32538	0.03387	lmo2184
LM6179_1814	pgk	phosphoglycerate kinase	1.02939	0.0346864	lmo2458
LM6179_2832	ycnI	conserved hypothetical protein	-1.51505	0.0351623	lmo2061
LM6179_1630		Peptide/nickel transport system substrate-binding protein	-1.40499	0.0353822	lmo2569
LM6179_0789	ydiB	quinate/shikimate 5-dehydrogenase, NAD(P)-binding	1.73285	0.0370683	lmo0490
LM6179_2731		Ferredoxin--NADP reductase 1	-1.84614	0.0384191	lmo1961
LM6179_2843	rex	transcription repressor of cydABCD and yjlC-ndh expression	-1.20904	0.039666	lmo2072
LM6179_1147		Cell wall surface anchor family protein	1.77853	0.0418554	lmo0835
LM6179_2833		Copper resistance domain-containing protein	-1.256	0.0418554	lmo2062
LM6179_misc_RNA_18		SAM	-1.72345	0.0418554	#N/A
LM6179_1372	pdhB	pyruvate dehydrogenase (E1 beta subunit)	-1.23556	0.0501397	lmo1053
LM6179_1477	pduX	Propanediol utilization protein PduX / L-threonine kinase in B12 biosynthesis	1.51466	0.0523359	lmo1170
LM6179_1125	cah	Carbonic anhydrase	-1.28225	0.0530303	lmo0811
LM6179_2569		exported protein of unknown function	-2.19584	0.0537289	lmo1799
LM6179_1374	pdhD	dihydrolipoamide dehydrogenase E3 subunit of both pyruvate dehydrogenase and 2-oxoglutarate dehydrogenase complexes	-1.20828	0.055099	lmo1055
LM6179_2050		conserved protein of unknown function	1.81041	0.0560647	lmo1309
LM6179_2831		MOSC domain-containing protein	-1.37008	0.0591771	lmo2060
LM6179_1815	tpiA	triose phosphate isomerase	0.974389	0.0604001	lmo2457
LM6179_1503	cbiT	putative cobalt-precorrin-6Y C(15)-methyltransferase [decarboxylating]	1.90902	0.0615009	lmo1196
LM6179_1816	pgm	phosphoglycerate mutase	0.992341	0.0615009	lmo2456
LM6179_1533		Transcriptional regulator	-1.32729	0.0680105	lmo1225
LM6179_1693	hpf	ribosome-associated sigma 54 modulation protein	1.19611	0.0680959	lmo2511
LM6179_1961		Phage protein	-1.94508	0.0706129	#N/A
LM6179_2761	alsD	Alpha-acetolactate decarboxylase	-1.27403	0.079217	lmo1992
LM6179_1211	yvdB	putative anion transporter	1.49584	0.0849842	lmo0897
LM6179_0004		Crispr-associated protein Cas9/Csn1	1.52539	0.0871914	#N/A
LM6179_1512	cbiN	Cobalt transport protein CbiN	1.90029	0.0895942	lmo1205
LM6179_2567		conserved protein of unknown function	-2.01487	0.0897524	lmo1798
LM6179_0107	yaaQ	conserved hypothetical protein	-1.17906	0.0925139	lmo2692
LM6179_1473	pduQ	Propanol dehydrogenase	2.03979	0.0945998	lmo1166
LM6179_1128		Enoyl-(Acyl-carrier-protein) reductase	1.39932	0.0951551	lmo0814
LM6179_0328	agrD	Accessory gene regulator protein D	1.15171	0.0968536	lmo0049
LM6179_1882	yumB	putative NAD-disulfide oxidoreductase	-1.20047	0.10849	lmo2389
LM6179_1461	pduD	Propanediol dehydratase medium subunit	1.97503	0.114076	lmo1154
LM6179_1842		Tributyrin esterase	-1.13728	0.118119	lmo2433
LM6179_0293	qoxB	cytochrome aa3-600 quinol oxidase (subunit I)	-1.35108	0.12321	lmo0014
LM6179_2728	fhuB	ferrichrome ABC transporter (permease)	-1.93124	0.124201	lmo1958
LM6179_1462	pduE	Propanediol dehydratase small subunit	1.93294	0.132674	lmo1155
LM6179_0842		N-carbamoyl-L-amino acid hydrolase (L-carbamoylase)	-1.1926	0.133006	lmo0537
LM6179_0894		conserved membrane protein of unknown function	-1.72138	0.140978	lmo0589
LM6179_2052		SNF2 family domain protein	1.82898	0.140978	lmo1311
LM6179_0100		conserved exported protein of unknown function	1.67879	0.143073	lmo2686
LM6179_1502	cbiE	putative cobalt-precorrin-6Y C(5)-methyltransferase	1.89503	0.143981	lmo1195
LM6179_2393	citB	aconitate hydratase (aconitase)	0.940753	0.143981	lmo1641
LM6179_0669	efeN	peroxidase converting ferric iron into ferrous iron	-1.87428	0.146051	lmo0367
LM6179_1610	ycnB	putative efflux transporter	-1.43298	0.148825	lmo2588
LM6179_0668	efeM	lipoprotein binding ferrous or ferric iron for transport	-1.87666	0.15182	lmo0366
LM6179_0896		conserved membrane protein of unknown function	-1.68997	0.151824	lmo0591
LM6179_1954		Phage protein	-1.81541	0.151824	#N/A
LM6179_1726	trxB	thioredoxin reductase	-1.20975	0.1577	lmo2478
LM6179_1541	trxA	thioredoxin	-1.26644	0.161249	lmo1233
LM6179_1878	yuzD	putative sulfur oxido-reduction management enzyme	-1.70821	0.168236	lmo2393
LM6179_1467	pduL	Phosphate propanoyltransferase	1.84561	0.168539	lmo1160
LM6179_0442		conserved exported protein of unknown function	-0.945081	0.172534	lmo0152
LM6179_1293		Acetyltransferase	-1.22711	0.172885	lmo0976
LM6179_2730	fhuC	ferrichrome ABC transporter (ATP-binding protein)	-1.57729	0.172885	lmo1960
LM6179_2959		conserved protein of unknown function	-1.85102	0.172885	lmo2181
LM6179_1466	pduJ	putative carboxysome-like ethanolaminosome structural protein, ethanolamine utilization protein	1.81045	0.179771	lmo1159
LM6179_3041	yitW	conserved hypothetical protein	-1.00732	0.18585	lmo2261
LM6179_2727	fhuG	ferrichrome ABC transporter (permease)	-1.53637	0.189201	lmo1957
LM6179_1587		ClpP protease	-1.29591	0.189201	#N/A
LM6179_1966		Phage minor structural protein	-1.38824	0.189201	#N/A
LM6179_2798		conserved protein of unknown function	1.5288	0.192872	#N/A
LM6179_2165	bilEA	BilEA	-1.2294	0.202042	lmo1421
LM6179_2870		M protein trans-acting positive regulator	1.75758	0.202042	lmo2099
LM6179_0176		Hydrolase	-1.00864	0.202042	lmo2755
LM6179_2797		conserved exported protein of unknown function	1.35726	0.202042	#N/A
LM6179_0512	hslO	disulfide bond chaperone (heat shock protein HSP33)	-0.908996	0.206475	lmo0222
LM6179_1597		Phage tail tape measure protein	-1.17682	0.206716	#N/A
LM6179_1817	eno	enolase	0.879008	0.217764	lmo2455
LM6179_1142	fbp	fructose-1,6-bisphosphatase	-1.1399	0.226255	lmo0830
LM6179_0003		Crispr-associated protein cas1	1.40387	0.226255	#N/A
LM6179_1955		Main capsid protein	-1.47809	0.226255	#N/A
LM6179_0294	qoxC	cytochrome aa3-600 quinol oxidase (subunit III)	-1.14616	0.226753	lmo0015
LM6179_0126	gntK	Gluconokinase	-1.55006	0.227032	lmo2712
LM6179_0734		Internalin-A (fragment)	1.63851	0.227513	lmo0433
LM6179_2828	ctaB	protoheme IX farnesyltransferase 2	-1.05985	0.227513	lmo2057
LM6179_1969		N-acetylmuramoyl-L-alanine amidase BlyA (fragment)	-1.73787	0.227513	#N/A
LM6179_0843		conserved protein of unknown function	-1.12062	0.233279	lmo0538
LM6179_1146		conserved protein of unknown function	1.52868	0.236344	lmo0834
LM6179_2458		conserved protein of unknown function	1.19294	0.238845	lmo1700
LM6179_0450		conserved exported protein of unknown function	1.02797	0.253891	lmo0160
LM6179_1965		conserved protein of unknown function	-1.42785	0.253891	#N/A
LM6179_0893	phr	Deoxyribodipyrimidine photo-lyase	-1.19219	0.254402	lmo0588
LM6179_1070		conserved protein of unknown function	-1.57504	0.265958	lmo0758
LM6179_misc_RNA_20		L21_leader	-1.12504	0.265958	#N/A
LM6179_1472	pduP	putative aldehyde dehydrogenase, ethanolamine utilization protein	1.66644	0.266162	lmo1165
LM6179_1252		conserved protein of unknown function	-1.35228	0.26661	lmo0937
LM6179_2568		Peptidoglycan binding protein (fragment)	-1.66844	0.26661	lmo1799
LM6179_0735		Internalin-A (fragment)	1.54704	0.271292	lmo0433
LM6179_2872	pdxS	glutamine amidotransferase for pyridoxal phosphate synthesis; pyridoxal 5'-phosphate synthase complex, synthase subunit	-1.26995	0.271292	lmo2101
LM6179_1500	cbiC	Cobalt-precorrin-8X methylmutase	1.62714	0.271631	lmo1193
LM6179_1471	pduO	ATP:cob(I)alamin adenosyltransferase protein PduO	1.64949	0.285691	lmo1164
LM6179_0239	yhaA	putative amidohydrolase	1.64814	0.285691	lmo2819
LM6179_1453	non-pdu gene	conserved protein of unknown function	1.42474	0.291248	lmo1146
LM6179_1465	pduK	conserved protein of unknown function	1.64389	0.291248	lmo1158
LM6179_2444	fabL	enoyl-acyl carrier protein reductase III	-0.928839	0.291248	lmo1688
LM6179_1748		Phage protein	1.14808	0.291248	#N/A
LM6179_1979		conserved protein of unknown function	-1.19365	0.294748	lmo1245
LM6179_2687	ytfP	putative NAD(FAD) dehydrogenase	-1.082	0.294748	lmo1918
LM6179_2961	isdF	putative heme-iron transport system permease protein IsdF	-1.64186	0.294748	lmo2183
LM6179_2184	sodA	superoxide dismutase	-0.969453	0.29587	lmo1439
LM6179_2457		Methyl-accepting chemotaxis protein	1.00487	0.29587	lmo1699
LM6179_0206	katX	major catalase in spores	-1.16435	0.29587	lmo2785
LM6179_rli39_long		LM6179_rli39_long	1.39209	0.29587	#N/A
LM6179_2873	pdxT	glutamine amidotransferase for pyridoxal phosphate synthesis; pyridoxal 5'-phosphate synthase complex, Glutamine amidotransferase subunit PdxT	-1.20805	0.29587	#N/A
LM6179_1984		conserved membrane protein of unknown function	-1.61596	0.313839	lmo1250
LM6179_0890		conserved exported protein of unknown function	1.31108	0.327272	lmo0585
LM6179_0978	yadG	putative transporter subunit: ATP-binding component of ABC superfamily	-1.04448	0.327272	lmo0667
LM6179_1450	pduT	PduT	1.58027	0.327272	lmo1143
LM6179_0213		conserved protein of unknown function	1.04982	0.330121	lmo2792
LM6179_1032	fbp	Fibronectin-binding protein, 25kDa	0.872231	0.337612	lmo0721
LM6179_0245	serC	phosphoserine aminotransferase	-1.01779	0.337612	lmo2825
LM6179_0884		conserved protein of unknown function	-1.3576	0.352477	lmo0579
LM6179_0053		Serine/threonine protein phosphatase family protein	1.11778	0.357609	lmo2642
LM6179_2049		conserved protein of unknown function	1.01851	0.364068	lmo1308
LM6179_2677		conserved protein of unknown function	-0.923135	0.364068	lmo1908
LM6179_2991	hemH	ferrochelatase	-0.797877	0.364068	lmo2211
LM6179_1951		Phage terminase, large subunit, PBSX family	-1.44848	0.376522	#N/A
LM6179_1598		Gp16 protein	-1.26797	0.381386	#N/A
LM6179_1422		conserved protein of unknown function	1.23648	0.383754	lmo1120
LM6179_0694		conserved protein of unknown function	-1.19825	0.383866	lmo0391
LM6179_1104		conserved exported protein of unknown function	-0.758991	0.383866	lmo0791
LM6179_2226	rpsT	ribosomal protein S20 (BS20)	0.723046	0.383866	lmo1480
LM6179_2493	gltA	glutamate synthase (large subunit)	1.21777	0.383866	lmo1734
LM6179_2766		PTS system protein	1.53309	0.383866	lmo1997
LM6179_1688	degU	two-component response regulator	-0.803332	0.383866	lmo2515
LM6179_0242		conserved protein of unknown function	-1.30744	0.383866	lmo2822
LM6179_0984		conserved protein of unknown function	0.928616	0.390373	lmo0673
LM6179_1213	ydcK	conserved hypothetical protein	0.996225	0.390373	lmo0899
LM6179_1294	yjcH	putative hydrolase	-0.910245	0.390373	lmo0977
LM6179_1958		Phage protein	-1.41341	0.390373	#N/A
LM6179_1746		conserved protein of unknown function	1.0198	0.397639	#N/A
LM6179_2767		Sugar isomerase domain-containing protein	1.48396	0.402412	lmo1998
LM6179_1469	pduM	conserved protein of unknown function	1.46109	0.411966	lmo1162
LM6179_0237	yhaA	putative amidohydrolase	1.45176	0.415281	lmo2817
LM6179_0477	rnmV	ribonuclease M5	-0.937416	0.42494	lmo0187
LM6179_1137	yvgN	glyoxal/methylglyoxal reductase	-0.960433	0.42494	lmo0823
LM6179_2132	nupN	lipoprotein involved in guanosine transport	0.83071	0.42494	lmo1388
LM6179_2902		conserved membrane protein of unknown function	1.06504	0.42494	lmo2127
LM6179_0192	gshAB	Glutathione biosynthesis bifunctional protein gshAB [Includes: Glutamate--cysteine ligase ; Glutathione synthetase]	-0.730385	0.42494	lmo2770
LM6179_0244		D-isomer specific 2-hydroxyacid dehydrogenase	-1.00144	0.42494	lmo2824
LM6179_1952		Gp3 protein	-1.39425	0.42494	#N/A
LM6179_1474	pduF	glycerol permease	1.46703	0.425269	lmo1167
LM6179_2492	gltB	glutamate synthase (small subunit)	1.28321	0.425557	lmo1733
LM6179_2992	hemE	uroporphyrinogen III decarboxylase	-0.804817	0.428758	lmo2212
LM6179_1868		putative membrane protein	-0.838546	0.428758	lmo2404
LM6179_2128	ybfQ	putative enzyme with rhodanese domain	-0.758112	0.431872	lmo1384
LM6179_0763		conserved exported protein of unknown function	-1.4502	0.432623	lmo0460
LM6179_1451	pduU	putative carboxysome-like ethanolaminosome structural protein with putative role in ethanol utilization	1.36763	0.438446	lmo1144
LM6179_1625		conserved protein of unknown function	0.957948	0.445335	lmo2574
LM6179_1476	cobD	Threonine-phosphate decarboxylase	0.882785	0.448225	lmo1169
LM6179_2166		conserved membrane protein of unknown function	-0.834057	0.448225	lmo1422
LM6179_2258	mnmA	tRNA 2-thiouridylase	-0.72028	0.448225	lmo1512
LM6179_2772		Transcriptional regulator	1.38013	0.448225	lmo2003
LM6179_misc_RNA_37		T-box	-0.748148	0.454107	#N/A
LM6179_2695	aroH	chorismate mutase	-1.03816	0.46068	lmo1926
LM6179_0283		conserved protein of unknown function	-0.785177	0.461832	lmo0004
LM6179_0656	yhhX	Uncharacterized oxidoreductase yhhX	-0.75414	0.472054	lmo0356
LM6179_0406		conserved protein of unknown function	-1.40499	0.476229	lmo0112
LM6179_misc_RNA_2		PyrR	1.30298	0.478975	#N/A
LM6179_0667	efeU	ferrous ion permease	-1.41848	0.479548	lmo0365
LM6179_2610	pyrR	transcriptional attenuator and uracil phosphoribosyltransferase activity	1.09273	0.479548	lmo1840
LM6179_2630	msrA	peptide methionine S-sulfoxide reductase	-0.805278	0.480527	lmo1860
LM6179_1809		conserved membrane protein of unknown function	-1.05277	0.48201	lmo2463
LM6179_2700	menH	menaquinone methyltransferase	-0.842378	0.483749	lmo1931
LM6179_2690	ypiB	conserved hypothetical protein	-0.747832	0.487337	lmo1921
LM6179_1107	ywnB	putative oxidoreductase	-1.2134	0.495565	lmo0794
LM6179_0709	yyaH	putative lyase	-1.07641	0.497489	lmo0406
LM6179_2693	tyrA	prephenate dehydrogenase	-0.792842	0.497489	lmo1924
LM6179_2857		Cell wall surface anchor family protein	-1.2805	0.497489	lmo2085
LM6179_1846	fhuC	ferrichrome ABC transporter (ATP-binding protein)	-1.08925	0.497489	lmo2429
LM6179_1001	flaA	Flagellin	0.847338	0.501878	lmo0690
LM6179_1212	ydcI	putative RNA helicase	0.728371	0.501878	lmo0898
LM6179_1279	htpX	Protease HtpX homolog	0.664599	0.513144	lmo0963
LM6179_1071	mhqA	putative hydroquinone-specific extradiol dioxygenase	-1.14517	0.517937	lmo0759
LM6179_1737		Chitin-binding protein	0.903893	0.517937	lmo2467
LM6179_0368		Ada regulatory protein	-1.17486	0.520044	lmo0076
LM6179_1103		Protein ebsC	-1.05578	0.53492	lmo0790
LM6179_0596	walJ	putative hydrolase	-1.06123	0.539139	lmo0291
LM6179_0098	licC	phosphotransferase system (PTS) lichenan-specific enzyme IIC component	0.957851	0.539139	lmo2684
LM6179_2869		conserved protein of unknown function	1.34416	0.539334	lmo2098
LM6179_1523		N-acetylmuramoyl-L-alanine amidase, family 4	0.786525	0.548565	lmo1216
LM6179_1479	EutV	Two-component regulator	0.73738	0.550223	lmo1172
LM6179_misc_RNA_30		T-box	-0.942248	0.550223	#N/A
LM6179_0964		conserved protein of unknown function	-1.21515	0.552799	lmo0654
LM6179_2152		Transcriptional regulator	1.0646	0.557853	lmo1408
LM6179_misc_RNA_17		SAM	-1.26793	0.557853	#N/A
LM6179_2702	folEA	GTP cyclohydrolase I	-0.862685	0.562177	lmo1933
LM6179_2699	hepT	heptaprenyl diphosphate synthase component II	-0.71579	0.568933	lmo1930
LM6179_2701		conserved protein of unknown function	-0.727705	0.570179	lmo1932
LM6179_2890		ABC transporter	0.966072	0.570179	lmo2115
LM6179_2960	fepC	iron-enterobactin transporter subunit ; ATP-binding component of ABC superfamily	-1.32071	0.576297	lmo2182
LM6179_2776	alsS	alpha-acetolactate synthase	-0.831495	0.577836	lmo2006
LM6179_1201		conserved protein of unknown function	-0.901574	0.579287	lmo0887
LM6179_1260		conserved protein of unknown function	-0.94763	0.579287	lmo0946
LM6179_1278	lemA	Protein LemA	0.803389	0.579287	lmo0962
LM6179_3037		conserved protein of unknown function	-0.850994	0.580739	lmo2256
LM6179_0902		Cyclic nucleotide-binding protein	-0.920052	0.591732	lmo0597
LM6179_2172	opuCA	glycine betaine/carnitine/choline/choline sulfate ABC transporter (ATP-binding protein)	-1.14887	0.591732	lmo1428
LM6179_3058		Carbohydrate kinase	0.987103	0.591732	lmo2341
LM6179_0790	aroC	3-dehydroquinate dehydratase	0.854979	0.602698	lmo0491
LM6179_0785	rpmF	50S ribosomal protein L32 1	-0.885598	0.605693	lmo0486
LM6179_0411		Antigen B	-0.879532	0.609518	lmo0117
LM6179_2321	pyk	pyruvate kinase	0.694733	0.613053	lmo1570
LM6179_0289		Mevalonate kinase	-0.875744	0.615643	lmo0010
LM6179_1957		conserved protein of unknown function	-1.19684	0.617667	#N/A
LM6179_0056		conserved protein of unknown function	0.988835	0.630085	LISIN_2731
LM6179_0711		conserved exported protein of unknown function	-0.917761	0.630085	lmo0408
LM6179_0878	pbuG	hypoxanthine/guanine permease	0.993108	0.630085	lmo0573
LM6179_1072	yodD	putative hydrolase	-1.14449	0.630085	lmo0760
LM6179_1005		conserved protein of unknown function	-0.679556	0.636627	lmo0694
LM6179_2355	murC	UDP-N-acetyl muramate-alanine ligase	0.608697	0.636627	lmo1605
LM6179_1594		Major tail protein	-0.944779	0.637296	#N/A
LM6179_0580		conserved exported protein of unknown function	0.691219	0.637958	lmo0275
LM6179_0459	glcU	glucose uptake protein	-1.19161	0.640231	lmo0169
LM6179_0429		Oligopeptide ABC transporter	-0.930727	0.642368	lmo0135
LM6179_0511	coaX	pantothenate kinase	-0.720677	0.644848	lmo0221
LM6179_1098	azoR	FMN-dependent NADH-azoreductase 2	0.981031	0.649631	lmo0786
LM6179_1575		Primase	-1.02957	0.654338	#N/A
LM6179_1436		conserved exported protein of unknown function	0.923435	0.656173	#N/A
LM6179_1322	ykwC	putative beta-hydroxyacid dehydrogenase	-0.774407	0.66206	lmo1005
LM6179_1258		conserved protein of unknown function	-0.864465	0.666876	lmo0944
LM6179_0451		conserved protein of unknown function	0.681786	0.675429	lmo0161
LM6179_0823		conserved membrane protein of unknown function	-1.20088	0.675429	lmo0518
LM6179_2768		conserved protein of unknown function	1.23958	0.675429	lmo1999
LM6179_0885		Phospholipase/carboxylesterase	-0.984908	0.675714	lmo0580
LM6179_0965		Serine/threonine protein phosphatase	-1.11333	0.675714	lmo0655
LM6179_2388	yhcH	Uncharacterized ABC transporter ATP-binding protein YhcH	0.614582	0.675714	lmo1636
LM6179_2423	menE	O-succinylbenzoic acid-CoA ligase	-0.775375	0.675714	lmo1672
LM6179_3033		Aspartate aminotransferase	0.861023	0.675714	lmo2252
LM6179_1864	sufB	FeS cluster formation protein	-0.715098	0.675714	lmo2411
LM6179_1863	sufU	iron-sulfur cluster assembly scaffold protein	-0.75157	0.675714	lmo2412
LM6179_1636	ywhB	1,3-keto-enol tautomerase	0.880562	0.675714	lmo2564
LM6179_0089	uvrX	putative UV-damage repair protein uvrX	-0.831592	0.675714	lmo2676
LM6179_0001		Crispr-associated protein Csn2	0.999763	0.675714	#N/A
LM6179_1499	cobD	Cobalamin biosynthesis protein CobD	1.22258	0.678195	lmo1192
LM6179_0946		Glutamyl endopeptidase	1.11247	0.680509	#N/A
LM6179_0310		Transcriptional regulator LacI family	0.804199	0.681084	lmo0031
LM6179_0985	mogR	Motility gene repressor mogR	0.762625	0.681084	lmo0674
LM6179_0120		conserved protein of unknown function	0.637808	0.681986	lmo2705
LM6179_1860	sufC	sulfur mobilizing ABC protein, ATPase	-0.834177	0.684217	lmo2415
LM6179_3056	ybbK	conserved hypothetical protein	-1.15387	0.693802	lmo2339
LM6179_0002		Crispr-associated protein cas2	1.06685	0.693802	#N/A
LM6179_2112	ptb	phosphate butyryl coenzyme A transferase	0.630408	0.697099	lmo1369
LM6179_2416		conserved membrane protein of unknown function	0.797744	0.697099	lmo1665
LM6179_1646	iolJ	2-deoxy-5-keto-D-gluconic acid 6-phosphate aldolase	0.652285	0.697099	lmo2556
LM6179_2679	yurR	Uncharacterized oxidoreductase YurR	-0.849061	0.700823	lmo1910
LM6179_0777		conserved protein of unknown function	0.844042	0.703882	lmo0478
LM6179_2124		conserved protein of unknown function	0.927855	0.703882	lmo1380
LM6179_1812	cggR	transcriptional regulator of gapA	0.595394	0.703882	lmo2460
LM6179_2317	icd	isocitrate dehydrogenase	0.572498	0.710557	lmo1566
LM6179_1040		Riboflavin kinase/FMN adenylyltransferase	-0.90656	0.712037	lmo0728
LM6179_2080	yqgQ	putative single strand nucleic acid binding transcription factor	-1.00535	0.718361	lmo1338
LM6179_1836		conserved protein of unknown function	1.02516	0.720175	lmo2439
LM6179_0049		Pyridine nucleotide-disulfide oxidoreductase family protein	0.581335	0.720175	lmo2638
LM6179_0397	ydgI	putative dehydrogenase	-0.773257	0.72103	lmo0103
LM6179_2619	mntB	manganese ABC transporter (ATP-binding protein)	-1.16433	0.72103	lmo1849
LM6179_1475	pduW	acetate kinase	0.865266	0.724892	lmo1168
LM6179_2193	ppaC	inorganic pyrophosphatase	0.620888	0.725517	lmo1448
LM6179_1243	aag	3-alkylated purines and hypoxanthine DNA glycosidase	-0.929977	0.727225	lmo0928
LM6179_0932		conserved protein of unknown function	0.626947	0.72749	lmo0625
LM6179_0958		Magnesium transporter	-0.973994	0.727709	lmo0648
LM6179_0295	qoxD	cytochrome aa3-600 quinol oxidase (subunit IV)	-0.750799	0.729174	lmo0016
LM6179_0416		conserved protein of unknown function	-0.796904	0.729174	lmo0122
LM6179_2683		EAL domain-containing protein	0.618952	0.729174	lmo1914
LM6179_2697	aroF	chorismate synthase	-0.950415	0.729174	lmo1928
LM6179_1844		conserved exported protein of unknown function	-0.951899	0.729174	lmo2431
LM6179_misc_RNA_23		TPP	-0.950401	0.729174	#N/A
LM6179_1950		TerS	-1.10287	0.729174	#N/A
LM6179_misc_RNA_12		SAM	-1.08488	0.729174	#N/A
LM6179_1250	trmL	tRNA (cytidine(34)-2'-O)-methyltransferase TrmL	-0.814913	0.730967	lmo0935
LM6179_2318	citZ	citrate synthase II	0.765197	0.735594	lmo1567
LM6179_2580	fapR	transcription factor controlling fatty acid and phospholipid metabolism	0.669753	0.735792	lmo1810
LM6179_0519	dusB	tRNA-dihydrouridine synthase B	-0.597742	0.736021	lmo0227
LM6179_2400		conserved exported protein of unknown function	0.668733	0.738988	lmo1649
LM6179_1106		putative Membrane protein	-0.747044	0.739362	lmo0793
LM6179_2451		conserved protein of unknown function	-0.986268	0.739362	lmo1694
LM6179_1251	nfrAA	FMN-containing NADPH-linked nitro/flavin reductase	-0.661605	0.740454	lmo0936
LM6179_2986	clpB	protein disaggregation chaperone	0.62394	0.740454	lmo2206
LM6179_1640	rpoE	RNA polymerase (delta subunit)	-0.597016	0.740454	lmo2560
LM6179_1593		conserved protein of unknown function	-0.990293	0.740454	#N/A
LM6179_2119		conserved protein of unknown function	-0.690747	0.746051	lmo1375
LM6179_0953		conserved protein of unknown function	1.12507	0.746426	lmo0643
LM6179_1248	ykcC	putative glycosyltransferase	0.704529	0.747982	lmo0933
LM6179_1554		conserved protein of unknown function	0.919808	0.750236	#N/A
LM6179_0402		ABC transporter	1.05156	0.760127	lmo0108
LM6179_0620		conserved membrane protein of unknown function	-1.05534	0.760127	lmo0321
LM6179_1368		conserved protein of unknown function	-0.882218	0.760127	lmo1050
LM6179_2617	mntA	Manganese-binding lipoprotein mntA	-1.07962	0.760127	lmo1847
LM6179_2933		conserved exported protein of unknown function	0.854521	0.760127	lmo2156
LM6179_2966		conserved protein of unknown function	1.12139	0.760127	lmo2187
LM6179_1802		Gp23	0.998997	0.760127	lmo2275
LM6179_1899	hrtA	putative hemin import ATP-binding protein HrtA	-0.584086	0.760127	lmo2372
LM6179_1862	sufS	cysteine desulfurase	-0.706382	0.760127	lmo2413
LM6179_0021	infA	initiation factor IF-I	-0.56314	0.760127	lmo2610
LM6179_0280		Lipoprotein, putative (fragment)	0.833417	0.760127	#N/A
LM6179_tRNA10		Ile tRNA	0.64273	0.760127	#N/A
LM6179_3055	pepC	Aminopeptidase C	0.676097	0.761788	lmo2338
LM6179_misc_RNA_3		PyrR	0.934485	0.761788	#N/A
LM6179_1277	yrrO	putative hydrolase	0.879358	0.763271	lmo0961
LM6179_0175	dacA	D-alanyl-D-alanine carboxypeptidase (penicillin-binding protein 5)	-0.55087	0.765685	lmo2754
LM6179_0613		conserved protein of unknown function	-0.671009	0.766182	lmo0314
LM6179_2169	opuCD	glycine betaine/carnitine/choline/choline sulfate ABC transporter (permease)	-0.987699	0.766182	lmo1425
LM6179_tRNA36		Ala tRNA	0.778311	0.766182	#N/A
LM6179_0430	appB	oligopeptide ABC transporter (permease)	-0.643579	0.76884	lmo0136
LM6179_0679		conserved protein of unknown function	0.744974	0.770261	lmo0377
LM6179_1276		conserved protein of unknown function	0.845241	0.771448	lmo0960
LM6179_2288	rplU	ribosomal protein L21 (BL20)	-0.676582	0.771639	lmo1542
LM6179_2651	rpsNB	alternative ribosomal protein S14	-0.906591	0.776446	lmo1882
LM6179_1713		HD domain-containing protein	-0.643964	0.776446	lmo2491
LM6179_2118		Predicted protein	-1.03003	0.780233	LISIN_1421
LM6179_0841	licH	6-phospho-beta-glucosidase	0.793307	0.780233	lmo0536
LM6179_1006		conserved protein of unknown function	-0.686736	0.780233	lmo0695
LM6179_1096	manX	fragment of fused mannose-specific PTS enzymes: IIA component ; IIB component (part 1)	-0.892299	0.780233	lmo0784
LM6179_1110		Transcriptional regulator	0.787768	0.780233	lmo0797
LM6179_1375		conserved protein of unknown function	0.75901	0.780233	lmo1056
LM6179_1407	tarJ	putative ribitol-5-phosphate dehydrogenase	0.56999	0.780233	lmo1087
LM6179_1995		Hydrolase	-0.958565	0.780233	lmo1258
LM6179_2207	era	GTP-binding protein	0.58687	0.780233	lmo1462
LM6179_2440		D-isomer specific 2-hydroxyacid dehydrogenase	-0.641338	0.780233	lmo1684
LM6179_2691	ypiA	conserved hypothetical protein	-0.573751	0.780233	lmo1922
LM6179_2985	gpmA	phosphoglyceromutase 1	-0.913359	0.780233	lmo2205
LM6179_3051		DNA-binding protein	0.748295	0.780233	lmo2334
LM6179_1732	whiA	putative morphogen	-0.65708	0.780233	lmo2472
LM6179_0032	rplX	ribosomal protein L24 (BL23)	-0.633512	0.780233	lmo2621
LM6179_0138		conserved protein of unknown function	-0.921822	0.780233	lmo2724
LM6179_2748	zwf	glucose-6-phosphate 1-dehydrogenase	-0.599528	0.785937	lmo1978
LM6179_0535	cysE	serine acetyltransferase	-0.999246	0.788655	lmo0238
LM6179_0743		conserved protein of unknown function	-1.03419	0.788655	lmo0439
LM6179_0920		Quinone oxidoreductase-like protein At1g23740, chloroplastic	-0.905362	0.788655	lmo0613
LM6179_1515	cobQ	Cobyric acid synthase	0.670678	0.788655	lmo1208
LM6179_2070	ribC	bifunctional riboflavin kinase FAD synthase	-0.55479	0.788655	lmo1329
LM6179_1820		Carboxylesterase	-0.575671	0.788655	lmo2452
LM6179_1656	thrC	threonine synthase	0.568313	0.788655	lmo2546
LM6179_0919		Transcriptional regulator	-1.05896	0.794292	lmo0612
LM6179_2129		conserved membrane protein of unknown function	-0.594232	0.794292	lmo1385
LM6179_2964		NEAT domain-containing protein	-0.942413	0.794292	lmo2185
LM6179_3043	yitU	putative phosphatase	-0.573694	0.794292	lmo2263
LM6179_1599		conserved protein of unknown function	-0.875196	0.794292	#N/A
LM6179_0108	tmk	thymidylate kinase	-0.704265	0.795968	lmo2693
LM6179_1097		Sigma54-associated activator ManR	0.499302	0.796906	lmo0785
LM6179_0350		conserved protein of unknown function	-1.01746	0.79819	#N/A
LM6179_0418		conserved protein of unknown function	-0.782225	0.798785	lmo0124
LM6179_0510	ftsH	cell-division protein and general stress protein (class III heat-shock)	-0.502079	0.798785	lmo0220
LM6179_0663	tatAY	component of the twin-arginine pre-protein translocation pathway	-0.915436	0.798785	lmo0362
LM6179_0704		Alpha-mannosidase	0.99174	0.798785	lmo0401
LM6179_0955	yfnA	metabolite permease	0.630469	0.798785	lmo0645
LM6179_1085	yhfP	putative oxidoreductase	0.614961	0.798785	lmo0773
LM6179_1164		conserved protein of unknown function	-0.903418	0.798785	lmo0852
LM6179_1229	gabD	succinate-semialdehyde dehydrogenase	-1.0086	0.798785	lmo0913
LM6179_1238	coaA	Pantothenate kinase	0.59053	0.798785	lmo0922
LM6179_2034	hflX	ribosome associating GTPase	-0.729352	0.798785	lmo1296
LM6179_2170	opuCC	glycine betaine/carnitine/choline/choline sulfate ABC transporter (osmoprotectant-binding lipoprotein)	-0.897086	0.798785	lmo1426
LM6179_2231	yqeM	conserved hypothetical protein	0.866669	0.798785	lmo1485
LM6179_2334	tpx	putative peroxiredoxin	-0.57529	0.798785	lmo1583
LM6179_2696	aroB	3-dehydroquinate synthase	-0.819855	0.798785	lmo1927
LM6179_2771		PTS system mannose/fructose/sorbose family IIB subunit	1.0498	0.798785	lmo2002
LM6179_2929		Flavodoxin	-0.505238	0.798785	lmo2153
LM6179_3071	ytcJ	putative amidohydrolase ytcJ	-0.70087	0.798785	lmo2354
LM6179_1645	dagK	Diacylglycerol kinase	-0.680476	0.798785	lmo2557
LM6179_0084		conserved protein of unknown function	-0.993453	0.798785	lmo2671
LM6179_0163	trpG	Anthranilate synthase component 2	-0.834596	0.798785	lmo2749
LM6179_0164		Para-aminobenzoate synthase	-0.67587	0.798785	lmo2750
LM6179_misc_RNA_41		ykoK	0.630702	0.798785	#N/A
LM6179_0762		putative membrane associated lipoprotein	-1.03963	0.798785	#N/A
LM6179_2496		Alcohol dehydrogenase	0.566037	0.80573	lmo1737
LM6179_0540	sigH	RNA polymerase sigma-30 factor (sigma(H))	-0.670089	0.81146	lmo0243
LM6179_2445	mutY	A/G-specific adenine glycosylase or DNA-(apurinic or apyrimidinic site) lyase	-0.629726	0.81146	lmo1689
LM6179_2770		PTS system protein	1.03986	0.81146	lmo2001
LM6179_0726		conserved protein of unknown function	0.764404	0.811889	lmo0425
LM6179_0901		conserved membrane protein of unknown function	-0.760432	0.811889	lmo0596
LM6179_1312	ykrP	putative integral inner membrane protein; putative acyltransferase	-0.890208	0.811889	lmo0995
LM6179_1733	yqjM	NADPH-dependent flavin oxidoreductase	-0.773394	0.813	lmo2471
LM6179_0489	prs	phosphoribosylpyrophosphate synthetase	0.549126	0.815161	lmo0199
LM6179_1033	ydaP	putative enzyme with pyruvate as substrate	-0.974432	0.815161	lmo0722
LM6179_2041		Acetyltransferase	0.535595	0.815161	lmo1301
LM6179_2956		conserved exported protein of unknown function	0.835736	0.815161	lmo2178
LM6179_1591		conserved protein of unknown function	-0.976702	0.815161	#N/A
LM6179_0903	bioY	Biotin transporter BioY2	0.846775	0.815828	LISIN_0620
LM6179_0697		NLP/P60 family protein	0.6874	0.815828	lmo0394
LM6179_1532		conserved membrane protein of unknown function	0.643831	0.815828	lmo1224
LM6179_2995	ecsA	ABC transporter (ATP-binding protein)	-0.593424	0.815828	lmo2215
LM6179_0071	rpe	ribulose-5-phosphate 3-epimerase	1.02692	0.815828	lmo2659
LM6179_tRNA11		Ala tRNA	0.665914	0.815828	#N/A
LM6179_0499		conserved protein of unknown function	0.694228	0.820014	lmo0209
LM6179_2582	sdaAA	L-serine dehydratase (alpha chain)	-0.730464	0.820014	lmo1812
LM6179_2692	aroA	3-phosphoshikimate 1-carboxyvinyltransferase (5-enolpyruvoylshikimate-3-phosphate synthase)	-0.52985	0.820014	lmo1923
LM6179_2863	argH	argininosuccinate lyase	0.655198	0.820014	lmo2091
LM6179_2886	nfrA	FMN reductase [NAD(P)H]	0.61355	0.820014	lmo2111
LM6179_1874	yutG	putative phosphatidylglycerophosphatase A	-0.877733	0.820014	lmo2398
LM6179_1861	sufD	FeS assembly protein SufD	-0.676582	0.820014	lmo2414
LM6179_1689	yviA	conserved hypothetical protein	-0.609279	0.820014	lmo2514
LM6179_1051	bglH	aryl-phospho-beta-d-glucosidase	-0.941534	0.823101	lmo0739
LM6179_1287		Extramembranal protein	0.637799	0.823101	lmo0971
LM6179_2634	yplQ	putative membrane hydrolase	0.604122	0.827305	lmo1864
LM6179_2769		PTS system mannose/fructose/sorbose family IID subunit	1.01209	0.828081	lmo2000
LM6179_0729	fruA	fragment of phosphotransferase system, fructose-specific IIBC component (part 2)	0.768637	0.829586	lmo0428
LM6179_3057	yeiN	conserved hypothetical protein	0.794283	0.829586	lmo2340
LM6179_2750		conserved protein of unknown function	-0.887089	0.831278	lmo1981
LM6179_1315		conserved membrane protein of unknown function	0.742577	0.832073	lmo0998
LM6179_1657	thrB	homoserine kinase	0.508811	0.832073	lmo2545
LM6179_1170		putative transcriptional regulator, LacI family	0.762885	0.834095	lmo0858
LM6179_2997		conserved exported protein of unknown function	0.520746	0.834095	lmo2217
LM6179_0139		MATE efflux family protein	-0.652642	0.834095	lmo2725
LM6179_0054		conserved protein of unknown function	0.575262	0.845915	lmo2643
LM6179_1406	ispD	putative 2-C-methyl-D-erythritol 4-phosphate cytidylyltransferase 2	0.561718	0.847241	lmo1086
LM6179_2425	menH	putative 2-succinyl-6-hydroxy-2,4-cyclohexadiene-1-carboxylate synthase	-0.624865	0.847698	lmo1674
LM6179_2618	mntC	Manganese transport system membrane protein mntC	-0.91336	0.849508	lmo1848
LM6179_1573		51.5 kDa protein	-0.88214	0.849508	#N/A
LM6179_2924		conserved membrane protein of unknown function	0.789624	0.854242	lmo2148
LM6179_0023	secY	preprotein translocase subunit	-0.643177	0.85721	lmo2612
LM6179_0140		Transcriptional regulator	-0.840509	0.85721	lmo2726
LM6179_2099	accB	acetyl-CoA carboxylase subunit (biotin carboxyl carrier subunit)	-0.567798	0.86045	lmo1356
LM6179_2790	divIVA	cell-division initiation protein	0.508359	0.86045	lmo2020
LM6179_0486	spoVG	regulator required for spore cortex synthesis (stage V sporulation)	-0.577462	0.863672	lmo0196
LM6179_3024		Pseudouridine synthase	0.647187	0.864424	lmo2244
LM6179_0705		conserved protein of unknown function	0.791625	0.866213	lmo0402
LM6179_2447	yfhP	putative membrane hydrolase	0.566151	0.866213	lmo1690
LM6179_2682		conserved exported protein of unknown function	0.653436	0.866213	lmo1913
LM6179_3032	artR	High affinity arginine ABC transporter (ATP-binding protein)	0.645289	0.866213	lmo2251
LM6179_2477		conserved protein of unknown function	0.576665	0.866272	lmo1718
LM6179_2008		Signal peptidase I	-0.636229	0.868029	lmo1270
LM6179_0508	yabR	putative RNA degradation protein; polyribonucleotide nucleotidyltransferase or phosphorylase	-0.458382	0.868581	lmo0218
LM6179_1999		Transcriptional regulator	0.655026	0.868581	lmo1262
LM6179_tRNA49		Ser tRNA	-0.95952	0.868581	#N/A
LM6179_0730		conserved protein of unknown function	0.679599	0.869844	lmo0429
LM6179_2981	fabHA	beta-ketoacyl-acyl carrier protein synthase III 1	0.487627	0.869844	lmo2202
LM6179_0072	tkt	transketolase	0.960832	0.869844	lmo2660
LM6179_0420		conserved protein of unknown function	-0.779946	0.872414	lmo0126
LM6179_0610		restriction modification system LmoJ2R	0.523439	0.877685	#N/A
LM6179_1082		conserved protein of unknown function	0.711932	0.878624	lmo0770
LM6179_1496		conserved protein of unknown function	0.710226	0.878624	lmo1189
LM6179_0322	arcA	Arginine deiminase	-0.898446	0.878768	lmo0043
LM6179_0583	msmX	multiple sugar-binding transporter ATP-binding protein	0.632319	0.878768	lmo0278
LM6179_0979	yadH	putative transporter subunit: membrane component of ABC superfamily	-0.557153	0.878768	lmo0668
LM6179_1009		Flagellar motor switch protein	-0.534653	0.878768	lmo0698
LM6179_1089		conserved protein of unknown function	-0.597126	0.878768	lmo0777
LM6179_1296		ABC transporter	-0.818527	0.878768	lmo0979
LM6179_1385	yktB	conserved hypothetical protein	-0.59797	0.878768	lmo1065
LM6179_2218	dnaJ	co-factor of molecular chaperone	-0.633595	0.878768	lmo1472
LM6179_2698	ndk	nucleoside diphosphate kinase	-0.501587	0.878768	lmo1929
LM6179_2804	ftsZ	cell-division initiation protein	-0.623607	0.878768	lmo2032
LM6179_2847	tsaD	tRNA(NNU) t(6)A37 threonylcarbamoyladenosine modification; glycation binding protein	-0.654473	0.878768	lmo2075
LM6179_3082	gadB	Glutamate decarboxylase beta	0.955184	0.878768	lmo2363
LM6179_1686		Acetyltransferase, GNAT family protein	0.750403	0.878768	lmo2517
LM6179_1668	atpB	ATP synthase (subunit a, component F0)	0.435138	0.878768	lmo2535
LM6179_1667	atpI	AtpI protein	0.507485	0.878768	lmo2536
LM6179_0047		conserved exported protein of unknown function	0.634207	0.878768	lmo2636
LM6179_0130	cydC	ABC membrane transporter (ATP-binding protein) required for cytochrome bb' function	0.633672	0.878768	lmo2716
LM6179_misc_RNA_31		T-box	-0.551506	0.878768	#N/A
LM6179_2296	qacH	Quaternary ammonium compound-resistance protein qacH	0.587055	0.878768	#N/A
LM6179_0401	yknV	putative ABC transporter (ATP-binding protein)	0.872805	0.879503	lmo0107
LM6179_0291		conserved protein of unknown function	-0.5195	0.880763	lmo0012
LM6179_0591	mtnE	methionine-glutamine aminotransferase	-0.734207	0.881571	lmo0286
LM6179_0858		CBS domain protein	0.477101	0.881571	lmo0553
LM6179_0959		conserved protein of unknown function	-0.622474	0.881571	lmo0649
LM6179_1004		Flagellar motor switch protein	-0.473282	0.881571	lmo0693
LM6179_1034		conserved exported protein of unknown function	0.464192	0.881571	lmo0723
LM6179_1109		conserved protein of unknown function	-0.806436	0.881571	lmo0796
LM6179_1286	fabI	enoyl-acyl carrier protein reductase	-0.513801	0.881571	lmo0970
LM6179_1389		conserved protein of unknown function	0.82759	0.881571	lmo1069
LM6179_2117	bkdB	branched-chain alpha-keto acid dehydrogenase E2 subunit (lipoamide acyltransferase)	-0.615951	0.881571	lmo1374
LM6179_2528	purM	phosphoribosylaminoimidazole synthetase	-0.832308	0.881571	lmo1767
LM6179_2551	rplT	ribosomal protein L20	0.510121	0.881571	lmo1783
LM6179_2848	rimI	ribosomal protein S18 alanine N-acetyltransferase	-0.703453	0.881571	lmo2076
LM6179_2892		Acetyltransferase	-0.929877	0.881571	lmo2117
LM6179_0122		conserved protein of unknown function	0.654564	0.881571	lmo2707
LM6179_2126		conserved protein of unknown function	-0.639185	0.88414	lmo1382
LM6179_3010		putative Arsenate reductase	-0.796344	0.88414	lmo2230
LM6179_0421		conserved protein of unknown function	-0.880623	0.88414	#N/A
LM6179_misc_RNA_28		T-box	-0.612859	0.884767	#N/A
LM6179_0539	yacP	putative ribonuclease with PIN and NYN domains	-0.737817	0.891293	lmo0242
LM6179_1094	levF	phosphotransferase system (PTS) fructose-specific enzyme IIC component	-0.859943	0.891293	lmo0782
LM6179_2508		conserved protein of unknown function	0.649508	0.894964	lmo1748
LM6179_2644	thyB	thymidylate synthase B	-0.482984	0.894964	lmo1874
LM6179_2632		conserved exported protein of unknown function	0.503531	0.894992	lmo1862
LM6179_0536	cysS	cysteinyl-tRNA synthetase	-0.698562	0.89639	lmo0239
LM6179_2374		conserved protein of unknown function	0.510779	0.89639	lmo1622
LM6179_1715	uvrB	excinuclease ABC (subunit B)	-0.443631	0.897492	lmo2489
LM6179_0470		Sugar ABC transporter	0.763449	0.898465	lmo0180
LM6179_2773		Transcriptional regulator	0.843887	0.899378	lmo2004
LM6179_0367		putative Transferase	-0.82659	0.901127	lmo0075
LM6179_0798		PTS system IIA component domain-containing protein	0.876424	0.901127	lmo0501
LM6179_1035		conserved protein of unknown function	0.428097	0.901127	lmo0724
LM6179_2286	rpmA	ribosomal protein L27 (BL24)	-0.49383	0.901127	lmo1540
LM6179_2764	deoC	deoxyribose-phosphate aldolase	0.569057	0.901127	lmo1995
LM6179_1585		conserved protein of unknown function	-0.701482	0.901127	#N/A
LM6179_1644	ami	Autolysin, amidase	0.469592	0.902823	lmo2558
LM6179_3028		conserved protein of unknown function	0.847649	0.906302	LISIN_2313
LM6179_0290		Diphosphomevalonate decarboxylase	-0.568931	0.906302	lmo0011
LM6179_0297	bglH	aryl-phospho-beta-d-glucosidase	0.56949	0.906302	lmo0018
LM6179_0308		conserved membrane protein of unknown function	-0.671056	0.906302	lmo0029
LM6179_0332	rplI	ribosomal protein L9	-0.542873	0.906302	lmo0053
LM6179_0516	folP	dihydropteroate synthase	-0.536359	0.906302	lmo0224
LM6179_0528	mcsB	protein tyrosine kinase	-0.733177	0.906302	lmo0231
LM6179_0531	yacL	putative membrane protein	-0.486558	0.906302	lmo0234
LM6179_0537	mrnC	ribonuclease for 23S RNA maturation	-0.677589	0.906302	lmo0240
LM6179_0548	rplL	ribosomal protein L12 (BL9)	0.411589	0.906302	lmo0251
LM6179_0572		conserved protein of unknown function	-0.49298	0.906302	lmo0268
LM6179_0579		conserved protein of unknown function	0.655798	0.906302	lmo0274
LM6179_0662	tatCY	component of the twin-arginine pre-protein translocation pathway	-0.765291	0.906302	lmo0361
LM6179_0677		conserved protein of unknown function	0.802164	0.906302	lmo0375
LM6179_0703		PTS system protein	0.883188	0.906302	lmo0400
LM6179_0736	inlB	Internalin B	0.805672	0.906302	lmo0434
LM6179_0815		conserved exported protein of unknown function	0.804393	0.906302	lmo0517
LM6179_0859	yugJ	putative NADH-dependent butanol dehydrogenase	-0.689237	0.906302	lmo0554
LM6179_0907		conserved protein of unknown function	-0.847764	0.906302	lmo0602
LM6179_0936		conserved protein of unknown function	-0.676705	0.906302	lmo0629
LM6179_0944		Methyltransferase	-0.753671	0.906302	lmo0637
LM6179_0954		conserved membrane protein of unknown function	0.480038	0.906302	lmo0644
LM6179_1008		putative Flagellar hook protein FlgE	-0.529252	0.906302	lmo0697
LM6179_1093	levG	phosphotransferase system (PTS) fructose-specific enzyme IID component	-0.851456	0.906302	lmo0781
LM6179_1227		conserved protein of unknown function	-0.715364	0.906302	lmo0911
LM6179_1249	queG	epoxyqueuosine reductase	-0.564313	0.906302	lmo0934
LM6179_1266		conserved membrane protein of unknown function	0.538739	0.906302	lmo0952
LM6179_1275	tagO	putative undecaprenyl-phosphate N-acetylglucosaminyl 1-phosphate transferase	0.548325	0.906302	lmo0959
LM6179_1318		conserved protein of unknown function	0.505219	0.906302	lmo1001
LM6179_1327	ccpC	transcriptional repressor of citB and citZ	-0.446145	0.906302	lmo1010
LM6179_1338		conserved exported protein of unknown function	0.468926	0.906302	lmo1021
LM6179_1413	nadE	ammonium-dependent NAD+ synthetase	-0.633036	0.906302	lmo1093
LM6179_1459	pduB	Propanediol utilization protein PduB	0.685441	0.906302	lmo1152
LM6179_1542	uvrC	excinuclease ABC (subunit C)	-0.537632	0.906302	lmo1234
LM6179_2023	yneT	putative CoA-binding protein	0.621145	0.906302	lmo1285
LM6179_2056	uppS	undecaprenyl pyrophosphate synthase	-0.52931	0.906302	lmo1315
LM6179_2171	opuCB	glycine betaine/carnitine/choline/choline sulfate ABC transporter (permease)	-0.749865	0.906302	lmo1427
LM6179_2225	lepA	ribosomal elongation factor, GTPase	0.488906	0.906302	lmo1479
LM6179_2292		Cell shape-determining protein MreD	-0.525264	0.906302	lmo1546
LM6179_2369		conserved protein of unknown function	-0.804507	0.906302	lmo1618
LM6179_2417		conserved exported protein of unknown function	-0.690164	0.906302	lmo1666
LM6179_2514	gatB	glutamyl-tRNA(Gln) amidotransferase (subunit B)	0.395911	0.906302	lmo1754
LM6179_2524	yerC	conserved hypothetical protein	0.548047	0.906302	lmo1763
LM6179_2629	msrB	peptide methionine R-sulfoxide reductase	-0.59233	0.906302	lmo1859
LM6179_2633		conserved protein of unknown function	0.4612	0.906302	lmo1863
LM6179_2681		GGDEF domain-containing protein	0.581849	0.906302	lmo1912
LM6179_2802	sepF	cell division machinery factor	-0.507281	0.906302	lmo2030
LM6179_2871		Transcriptional regulator	-0.645025	0.906302	lmo2100
LM6179_2935		conserved protein of unknown function	-0.872626	0.906302	lmo2158
LM6179_2980	fabF	beta-ketoacyl-acyl carrier protein synthase II	0.447374	0.906302	lmo2201
LM6179_2987		conserved membrane protein of unknown function	0.624719	0.906302	lmo2207
LM6179_1904	pgi	glucose-6-phosphate isomerase	0.433696	0.906302	lmo2367
LM6179_1903		MutT/nudix family protein	-0.586456	0.906302	lmo2368
LM6179_1883		conserved protein of unknown function	-0.566053	0.906302	lmo2388
LM6179_1869		conserved protein of unknown function	-0.560959	0.906302	lmo2403
LM6179_1699	spl	P45	0.475024	0.906302	lmo2505
LM6179_0020	rpsM	ribosomal protein S13	-0.465452	0.906302	lmo2608
LM6179_0022	adk	adenylate kinase	-0.591569	0.906302	lmo2611
LM6179_0024	rplO	ribosomal protein L15	-0.540987	0.906302	lmo2613
LM6179_0057		conserved protein of unknown function	0.630917	0.906302	lmo2646
LM6179_0058		putative Creatinine amidohydrolase	0.645074	0.906302	lmo2647
LM6179_0063		conserved protein of unknown function	0.537127	0.906302	lmo2652
LM6179_0073	rpe	ribulose-5-phosphate 3-epimerase	0.848405	0.906302	lmo2661
LM6179_0078	gatC	galactitol-specific enzyme IIC component of PTS	0.854701	0.906302	lmo2665
LM6179_0106		N-acetylmuramoyl-L-alanine amidase, family 4 protein	0.457828	0.906302	lmo2691
LM6179_0141		Transcriptional regulator, Fis family protein	0.576337	0.906302	lmo2727
LM6179_0214		putative Lipoprotein	-0.581122	0.906302	lmo2793
LM6179_0627		conserved protein of unknown function	0.758651	0.906302	#N/A
LM6179_misc_RNA_35		T-box	-0.530955	0.906302	#N/A
LM6179_misc_RNA_32		T-box	-0.66995	0.906302	#N/A
LM6179_1261	yycB	Uncharacterized transporter YycB	0.657198	0.906347	lmo0947
LM6179_1980	deaD	ATP-dependent RNA helicase	-0.474885	0.906347	lmo1246
LM6179_1986		conserved protein of unknown function	0.616296	0.907429	LISIN_1293
LM6179_0533	ispF	2-C-methyl-D-erythritol-2,4-cyclodiphosphate synthase	-0.499577	0.907429	lmo0236
LM6179_0741		Isoflavone reductase	0.773866	0.907429	lmo0437
LM6179_0931	yycN	Uncharacterized N-acetyltransferase YycN	0.489202	0.907429	lmo0624
LM6179_2006	clpX	protein unfolding ATPase required for presentation of proteins to proteases	0.405291	0.907429	lmo1268
LM6179_0131	cydB	cytochrome bb' ubiquinol oxidase (subunit II)	0.577383	0.907429	lmo2717
LM6179_0407		conserved protein of unknown function	0.662128	0.911642	lmo0113
LM6179_0532	ispD	2-C-methyl-D-erythritol 4-phosphate cytidylyltransferase, nonmevalonate isoprenoid pathway	-0.556556	0.911642	lmo0235
LM6179_0722		putative Membrane protein	-0.656237	0.911642	lmo0421
LM6179_0909		conserved membrane protein of unknown function	0.691351	0.911642	lmo0604
LM6179_1022	flgC	flagellar component of cell-proximal portion of basal-body rod	0.444884	0.911642	lmo0711
LM6179_1062		conserved membrane protein of unknown function	0.710604	0.911642	lmo0750
LM6179_1242	ltaSA	exported glycerol phosphate lipoteichoic acid synthetase and anion-binding protein	0.395697	0.911642	lmo0927
LM6179_2420		conserved protein of unknown function	-0.799856	0.911642	lmo1669
LM6179_2427	menF	Menaquinone-specific isochorismate synthase	-0.513371	0.911642	lmo1676
LM6179_2800	ylmH	factor involved in shape determination, RNA-binding fold	-0.598007	0.911642	lmo2028
LM6179_2805	ftsA	cell-division protein essential fo Z-ring assembly	-0.500567	0.911642	lmo2033
LM6179_2916		ABC transporter	0.507436	0.911642	lmo2140
LM6179_3081	gadC	glutamate:gamma-aminobutyric acid antiporter	0.838937	0.911642	lmo2362
LM6179_1807		conserved protein of unknown function	-0.629194	0.911642	lmo2465
LM6179_0079		Galactitol-specific PTS enzyme IIB component	0.808614	0.911642	lmo2666
LM6179_rli39_short		LM6179_rli39_short	0.765446	0.911642	#N/A
LM6179_0351		conserved protein of unknown function	-0.740182	0.911642	#N/A
LM6179_1179		conserved protein of unknown function	-0.671541	0.911642	#N/A
LM6179_misc_RNA_1		LhrA	0.532198	0.911642	#N/A
LM6179_0639		Inorganic pyrophosphatase	-0.81411	0.915548	lmo0339
LM6179_0834	ydaM	putative glycosyltransferase associated to biofilm formation	-0.510791	0.915548	lmo0529
LM6179_0924		conserved exported protein of unknown function	0.670619	0.915548	lmo0617
LM6179_0081		PTS system IIA 2 domain-containing protein	0.805317	0.915548	lmo2668
LM6179_2426	menD	2-oxoglutarate decarboxylase and 2-succinyl-5-enolpyruvyl-6-hydroxy-3-cyclohexene-1-carboxylic-acid synthase	-0.457546	0.917887	lmo1675
LM6179_0396		YneC family protein	-0.672671	0.918294	lmo0102
LM6179_0529	clpC	class III stress response-related ATPase, AAA+ superfamily	-0.61602	0.918294	lmo0232
LM6179_0645	rpiB	Ribose-5-phosphate isomerase B	0.826069	0.918294	lmo0345
LM6179_0898		conserved membrane protein of unknown function	0.703247	0.918294	lmo0593
LM6179_1099	ydgF	putative amino acid permease	0.415791	0.918294	lmo0787
LM6179_2180	dapA	dihydrodipicolinate synthase	0.404291	0.918294	lmo1435
LM6179_2195	cshB	ATP-dependent RNA helicase; cold shock	0.425873	0.918294	lmo1450
LM6179_2640	apl	Alkaline phosphatase-like protein	0.690802	0.918294	lmo1870
LM6179_2694	hisC	histidinol-phosphate aminotransferase; tyrosine/phenylalanine aminotransferase	-0.50821	0.918294	lmo1925
LM6179_2923		conserved membrane protein of unknown function	0.654437	0.918294	lmo2147
LM6179_2977	trpS	tryptophanyl-tRNA synthetase	0.533633	0.918294	lmo2198
LM6179_1624	czcD	potassium/proton-divalent cation antiporter	0.612271	0.918294	lmo2575
LM6179_0154		conserved protein of unknown function	-0.825288	0.918294	lmo2740
LM6179_1572		conserved protein of unknown function	-0.796971	0.919162	#N/A
LM6179_0046		1,4-dihydroxy-2-naphthoate octaprenyltransferase	0.644309	0.919958	lmo2635
LM6179_2996	hinT	Hit-family hydrolase	0.451785	0.920743	lmo2216
LM6179_2537	yebE	conserved hypothetical protein	-0.760109	0.922839	lmo1776
LM6179_0412	lmaA	AA protein	-0.542447	0.924521	lmo0118
LM6179_0469		Sugar ABC transporter	0.637779	0.924521	lmo0179
LM6179_0500	ldh	L-lactate dehydrogenase	0.428492	0.924521	lmo0210
LM6179_0597		Serine protease	-0.65079	0.924521	lmo0292
LM6179_0935		conserved protein of unknown function	-0.808735	0.924521	lmo0628
LM6179_1326	ykuL	conserved hypothetical protein	0.539664	0.924521	lmo1009
LM6179_2641		Phosphoglucomutase/phosphomannomutase	0.466852	0.924521	lmo1871
LM6179_2674	cca	tRNA nucleotidyltransferase	-0.402954	0.924521	lmo1905
LM6179_2719	rluB	pseudouridine synthase	-0.41091	0.924521	lmo1949
LM6179_2834		conserved exported protein of unknown function	0.804836	0.924521	lmo2063
LM6179_1872		Acetyltransferase	-0.719468	0.924521	lmo2400
LM6179_1712		conserved membrane protein of unknown function	-0.498782	0.924521	lmo2492
LM6179_1627		conserved protein of unknown function	-0.755443	0.924521	lmo2572
LM6179_0204		PTS system, beta-glucoside-specific, IIC subunit	0.753949	0.924521	lmo2783
LM6179_0243		conserved protein of unknown function	-0.576975	0.924521	lmo2823
LM6179_tRNA34		Arg tRNA	0.552756	0.924521	#N/A
LM6179_2014	trmFO	tRNA:m(5)U-54 methyltransferase	-0.396677	0.928045	lmo1276
LM6179_0150	glxK	Glycerate kinase	-0.803025	0.928441	lmo2736
LM6179_0993		Flagellar basal body rod protein FlgG	-0.552107	0.930055	lmo0682
LM6179_2598	yloC	conserved hypothetical protein	-0.434631	0.930055	lmo1828
LM6179_2645	uup	putative ABC protein involved in RecA-independent precise excision of transposons	-0.427966	0.930055	lmo1875
LM6179_2711		conserved protein of unknown function	-0.407896	0.930055	lmo1941
LM6179_1871	yutF	putative p-nitrophenyl phosphatase	-0.428606	0.930055	lmo2401
LM6179_1671	atpH	ATP synthase subunit delta	0.36614	0.930055	lmo2532
LM6179_0927		conserved protein of unknown function	-0.616335	0.930055	#N/A
LM6179_0814		conserved exported protein of unknown function	0.483819	0.930324	lmo0516
LM6179_1112	ytvA	blue light GTP-binding receptor	-0.461649	0.930324	lmo0799
LM6179_2350	aroX	3-deoxy-D-arabino-heptulosonate 7-phosphate synthase; chorismate mutase-isozyme 3	0.462793	0.930673	lmo1600
LM6179_2424	menB	dihydroxynapthoic acid synthetase	-0.480434	0.930763	lmo1673
LM6179_0960		conserved membrane protein of unknown function	-0.497856	0.933791	lmo0650
LM6179_2835	mscL	large conductance mechanosensitive channel protein	-0.592202	0.934244	lmo2064
LM6179_1631		conserved exported protein of unknown function	0.698774	0.934244	lmo2568
LM6179_2415	metK	S-adenosylmethionine synthetase	-0.471705	0.935257	lmo1664
LM6179_0956	catE	Catechol-2,3-dioxygenase	-0.664818	0.936151	lmo0646
LM6179_2036	glnR	transcriptional regulator (nitrogen metabolism)	-0.626501	0.936151	lmo1298
LM6179_2054	pyrH	uridylate kinase	-0.415759	0.936151	lmo1313
LM6179_2624	csoR	repressor of copper utilisation proteins	-0.742416	0.936151	lmo1854
LM6179_0212	parA	chromosome partitioning protein; transcriptional regulator	0.414366	0.936151	lmo2791
LM6179_0273	jag	SpoIIIJ-associated RNA/ssDNA-binding protein	0.459544	0.936151	lmo2853
LM6179_2345	ezrA	Septation ring formation regulator EzrA	0.440484	0.937431	lmo1594
LM6179_0264	p	Uncharacterized N-acetyltransferase p20	-0.729453	0.937431	lmo2844
LM6179_0026	rpsE	ribosomal protein S5	-0.455607	0.93785	lmo2615
LM6179_0400		conserved protein of unknown function	-0.739714	0.938549	lmo0106
LM6179_0423		N-acetylmuramoyl-L-alanine amidase	-0.744498	0.938549	lmo0129
LM6179_0571	mhqA	putative ring-cleaving dioxygenase mhqA	-0.611331	0.938549	lmo0267
LM6179_0602		putative Membrane protein	-0.740553	0.938549	lmo0296
LM6179_0708	pit	low-affinity inorganic phosphate transporter	-0.706227	0.938549	lmo0405
LM6179_0787		Transcriptional regulator	0.567776	0.938549	lmo0488
LM6179_0844	lacD	Tagatose 1,6-diphosphate aldolase	-0.653094	0.938549	lmo0539
LM6179_1207	rsbV	anti-anti-sigma factor (antagonist of RsbW)	-0.535213	0.938549	lmo0893
LM6179_1328	dapH	tetrahydrodipicolinate N-acetyltransferase	-0.438301	0.938549	lmo1011
LM6179_1331	opuAA	glycine betaine ABC transporter (ATP-binding protein)	-0.432779	0.938549	lmo1014
LM6179_1536	rnhC	ribonuclease HIII	0.482846	0.938549	lmo1228
LM6179_1992	treP	phosphotransferase system (PTS) trehalose-specific enzyme IIBC component	0.6674	0.938549	lmo1255
LM6179_2198	trmK	tRNA (adenine(22)-N(1))-methyltransferase	0.45217	0.938549	lmo1453
LM6179_2275		Preprotein translocase, YajC subunit	0.570951	0.938549	lmo1529
LM6179_2302	valS	valyl-tRNA synthetase	0.405869	0.938549	lmo1552
LM6179_2348	tyrS	tyrosyl-tRNA synthetase	-0.528519	0.938549	lmo1598
LM6179_2378		conserved membrane protein of unknown function	0.53806	0.938549	lmo1626
LM6179_2628		Oxidoreductase	-0.433983	0.938549	lmo1858
LM6179_1901		conserved protein of unknown function	0.474421	0.938549	lmo2370
LM6179_1888	mrpF	efflux transporter for Na+ and cholate	0.560443	0.938549	lmo2383
LM6179_1719	yvlC	putative regulator (stress mediated)	-0.589352	0.938549	lmo2485
LM6179_0041	rplW	ribosomal protein L23	-0.568741	0.938549	lmo2630
LM6179_0259	ycjN	putative sugar transporter subunit: periplasmic-binding component of ABC superfamily transporter	0.730061	0.938549	lmo2839
LM6179_0556		Transcriptional regulator	0.534351	0.938549	#N/A
LM6179_misc_RNA_13		SAM	-0.704642	0.938549	#N/A
LM6179_1581		conserved protein of unknown function	-0.612245	0.938549	#N/A
LM6179_tRNA38		Met tRNA	0.483032	0.938549	#N/A
LM6179_1274		protein of unknown function	0.651199	0.938553	LISIN_0990
LM6179_0298		conserved exported protein of unknown function	-0.742109	0.938553	lmo0019
LM6179_0565		conserved protein of unknown function	-0.654298	0.938553	lmo0260
LM6179_0576	bglC	aryl-phospho-beta-d-glucosidase	0.418483	0.938553	lmo0271
LM6179_0611		Threonine aldolase	-0.631449	0.938553	lmo0305
LM6179_0701		conserved protein of unknown function	0.74202	0.938553	lmo0398
LM6179_0813		conserved protein of unknown function	0.719058	0.938553	lmo0515
LM6179_0916		conserved exported protein of unknown function	-0.720137	0.938553	lmo0610
LM6179_1208	rsbW	switch protein/serine kinase and anti-sigma factor (inhibitory sigma-B binding protein)	-0.474551	0.938553	lmo0894
LM6179_1221	gor	glutathione oxidoreductase	-0.463907	0.938553	lmo0906
LM6179_1270		conserved protein of unknown function	0.477585	0.938553	lmo0955
LM6179_1321		conserved membrane protein of unknown function	-0.478768	0.938553	lmo1004
LM6179_1395	tagH	Teichoic acids export ATP-binding protein TagH	0.461557	0.938553	lmo1075
LM6179_2016	clpQ	two-component ATP-dependent protease (N-terminal serine protease)	-0.50128	0.938553	lmo1278
LM6179_2075		conserved exported protein of unknown function	0.415798	0.938553	lmo1333
LM6179_2111	recN	factor for double strand breaks DNA repair and genetic recombination	0.363694	0.938553	lmo1368
LM6179_2194	nfo	type IV apurinic/apyrimidinic endonuclease	0.482069	0.938553	lmo1449
LM6179_2229		ComEB	-0.474102	0.938553	lmo1483
LM6179_2259	iscSA	cysteine desulfurase involved in tRNA thiolation	-0.435856	0.938553	lmo1513
LM6179_2390	yocD	putative carboxypeptidase	-0.430662	0.938553	lmo1638
LM6179_2421	ytjA	conserved hypothetical protein	-0.612913	0.938553	lmo1670
LM6179_2530	purL	phosphoribosylformylglycinamidine synthetase II	-0.712363	0.938553	lmo1769
LM6179_2600		Short chain dehydrogenase	-0.717451	0.938553	lmo1830
LM6179_2615		conserved membrane protein of unknown function	0.357453	0.938553	lmo1845
LM6179_2737	yaaN	conserved hypothetical protein	0.389752	0.938553	lmo1967
LM6179_2889	bceA	bacitracin ABC efflux transporter (ATP-binding protein)	0.499035	0.938553	lmo2114
LM6179_3040		conserved protein of unknown function	-0.554392	0.938553	lmo2260
LM6179_1843		conserved protein of unknown function	-0.697117	0.938553	lmo2432
LM6179_1823	yvaK	carboxylesterase	-0.460336	0.938553	lmo2450
LM6179_1679	fabZ	(3R)-hydroxymyristoyl-[acyl carrier protein] dehydratase	-0.400122	0.938553	lmo2524
LM6179_0039	rpsS	ribosomal protein S19 (BS19)	-0.407216	0.938553	lmo2628
LM6179_0097	licB	phosphotransferase system (PTS) lichenan-specific enzyme IIB component	0.566072	0.938553	lmo2683
LM6179_0121		conserved exported protein of unknown function	0.5014	0.938553	lmo2706
LM6179_0231	mnmE	tRNA modification GTPase and tRNA-U34 5-formylation enzyme	-0.398083	0.938553	lmo2811
LM6179_1384		Predicted protein	-0.485204	0.938553	#N/A
LM6179_1752		Gp41-1	0.499186	0.938553	#N/A
LM6179_1822		protein of unknown function	-0.553688	0.938553	#N/A
LM6179_0640		conserved protein of unknown function	-0.73185	0.938871	lmo0340
LM6179_2018	codY	transcriptional regulator, GTP and BCAA-dependent	0.390032	0.938871	lmo1280
LM6179_2287		conserved protein of unknown function	-0.440237	0.938871	lmo1541
LM6179_1900		conserved membrane protein of unknown function	-0.483248	0.938871	lmo2371
LM6179_1898	licB	phosphotransferase system (PTS) lichenan-specific enzyme IIB component	0.562396	0.938871	lmo2373
LM6179_1626		conserved protein of unknown function	-0.711701	0.938871	lmo2573
LM6179_tRNA32		Gly tRNA	0.453404	0.938871	#N/A
LM6179_tRNA17		Thr tRNA	-0.520589	0.938871	#N/A
LM6179_2220	grpE	nucleotide exchange factor for DnaK activity	-0.370836	0.948741	lmo1474
LM6179_2076		conserved protein of unknown function	0.429962	0.950495	lmo1334
LM6179_1460	pduC	Propanediol dehydratase large subunit	0.545019	0.951393	lmo1153
LM6179_1988		conserved protein of unknown function	0.563056	0.951914	LISIN_1295
LM6179_0331	cdnD	phosphodiesterase acting on cyclic dinucleotides	-0.417339	0.951914	lmo0052
LM6179_0419		conserved protein of unknown function	-0.539979	0.951914	lmo0125
LM6179_0530	radA	DNA repair protein; 6-O-methylguanine-DNA methyltransferase	-0.476567	0.951914	lmo0233
LM6179_0567		Internalin C2	-0.68292	0.951914	lmo0263
LM6179_0625		conserved protein of unknown function	-0.532051	0.951914	lmo0325
LM6179_0647	dhaL	dihydroxyacetone kinase, C-terminal domain	0.728015	0.951914	lmo0347
LM6179_0702	frwB	Fructose-like phosphotransferase enzyme IIB component 2	0.711976	0.951914	lmo0399
LM6179_0716		Peptidoglycan N-acetylglucosamine deacetylase	0.369903	0.951914	lmo0415
LM6179_0776		Secreted protein	0.476235	0.951914	lmo0477
LM6179_0839		conserved protein of unknown function	0.410674	0.951914	lmo0534
LM6179_0861		Phosphoglycerate mutase family protein	-0.556641	0.951914	lmo0556
LM6179_0904		Transcriptional regulator, PadR family	-0.63867	0.951914	lmo0599
LM6179_0976		conserved protein of unknown function	-0.501388	0.951914	lmo0665
LM6179_0988	fliQ	Flagellar biosynthesis protein FliQ	0.416089	0.951914	lmo0677
LM6179_0989		Flagellar biosynthesis protein FliR	0.460559	0.951914	lmo0678
LM6179_0994	cheR	Chemotaxis protein methyltransferase	-0.429403	0.951914	lmo0683
LM6179_1024		Flagellar MS-ring protein	-0.395322	0.951914	lmo0713
LM6179_1165	ykkC	efflux transporter	-0.685801	0.951914	lmo0853
LM6179_1204	rsbS	antagonist of RsbT	-0.414409	0.951914	lmo0890
LM6179_1205	rsbT	switch protein/serine-threonine kinase; controls the activity of the piezosome (stressosome)	-0.488085	0.951914	lmo0891
LM6179_1268		putative Lipoprotein	-0.652057	0.951914	lmo0953
LM6179_2048		conserved protein of unknown function	0.605531	0.951914	lmo1307
LM6179_2058	dxr	1-deoxy-D-xylulose-5-phosphate reductoisomerase	-0.491994	0.951914	lmo1317
LM6179_2140	pgsA	CDP-diacylglycerol-glycerol-3-phosphate 3-phosphatidyltransferase	0.49252	0.951914	lmo1396
LM6179_2145	ymdB	putative hydrolase involved in biofilm formation	0.442703	0.951914	lmo1401
LM6179_2179	rnjB	ribonuclease J2	0.363234	0.951914	lmo1434
LM6179_2185		conserved membrane protein of unknown function	0.529154	0.951914	lmo1440
LM6179_2249	yrzL	conserved hypothetical protein	0.379311	0.951914	lmo1503
LM6179_2265	aspS	aspartyl-tRNA synthetase	0.344498	0.951914	lmo1519
LM6179_2280	ldh	L-lactate dehydrogenase 2	-0.493381	0.951914	lmo1534
LM6179_2336	sppA	signal peptide peptidase	-0.385441	0.951914	lmo1585
LM6179_2379	trpA	Tryptophan synthase alpha chain	-0.645248	0.951914	lmo1627
LM6179_2449	yfhJ	conserved hypothetical protein	-0.527255	0.951914	lmo1692
LM6179_2497		Amino acid ABC transporter	0.63492	0.951914	lmo1738
LM6179_2529	purF	glutamine phosphoribosylpyrophosphate amidotransferase	-0.634867	0.951914	lmo1768
LM6179_2594	priA	primosomal replication factor Y (primosomal protein N')	-0.435414	0.951914	lmo1824
LM6179_2648	cspD	cold-shock protein, molecular chaperone, RNA-helicase co-factor	0.690314	0.951914	lmo1879
LM6179_2715	fmnP	FMN permease	-0.591406	0.951914	lmo1945
LM6179_2746	yqjQ	Uncharacterized oxidoreductase yqjQ	0.42616	0.951914	lmo1976
LM6179_2786	cspD	cold-shock protein, molecular chaperone, RNA-helicase co-factor	-0.636271	0.951914	lmo2016
LM6179_2819		conserved protein of unknown function	-0.42173	0.951914	lmo2048
LM6179_2825	ylbG	conserved hypothetical protein	0.45228	0.951914	lmo2054
LM6179_3011	ydbO	putative cation efflux system	-0.63819	0.951914	lmo2231
LM6179_3031		ArpJ	0.497607	0.951914	lmo2250
LM6179_1790		putative tape-measure	0.569782	0.951914	lmo2287
LM6179_3076		conserved protein of unknown function	-0.406935	0.951914	lmo2358
LM6179_1824	rnr	ribonuclease R	-0.363057	0.951914	lmo2449
LM6179_1687	yvyE	putative translation regulator	0.593153	0.951914	lmo2516
LM6179_1673	atpG	ATP synthase (subunit gamma, component F1)	0.32372	0.951914	lmo2530
LM6179_1660	prmC	glutamine methylase of release factor 1 (and perhaps others) at a GGQ site	0.468471	0.951914	lmo2542
LM6179_1655	hom	homoserine dehydrogenase	0.372357	0.951914	lmo2547
LM6179_0028	rplF	ribosomal protein L6 (BL8)	-0.372714	0.951914	lmo2617
LM6179_0060		Membrane protein	0.427342	0.951914	lmo2649
LM6179_0250		Thioredoxin	-0.574109	0.951914	lmo2830
LM6179_0252	glxK	Glycerate kinase	-0.591983	0.951914	lmo2832
LM6179_1592		conserved protein of unknown function	-0.595615	0.951914	#N/A
LM6179_1970		Phage protein	0.591809	0.951914	#N/A
LM6179_tRNA35		Pro tRNA	0.506931	0.951914	#N/A
LM6179_1117		conserved protein of unknown function	0.613903	0.952185	lmo0804
LM6179_1209	sigB	RNA polymerase sigma-37 factor (sigma(B))	-0.458379	0.952185	lmo0895
LM6179_1265		conserved exported protein of unknown function	-0.404948	0.952185	lmo0951
LM6179_1335		CutC family protein	-0.522155	0.952185	lmo1018
LM6179_2105	xseB	exodeoxyribonuclease VII (small subunit)	-0.438248	0.952185	lmo1362
LM6179_2680		conserved membrane protein of unknown function	0.492405	0.952185	lmo1911
LM6179_2967	pepF	oligoendopeptidase F	-0.397727	0.952185	lmo2188
LM6179_1989		conserved protein of unknown function	-0.66881	0.952593	LISIN_1296
LM6179_0346		conserved protein of unknown function	-0.472911	0.952593	lmo0066
LM6179_0398		conserved protein of unknown function	0.461431	0.952593	lmo0104
LM6179_0422		conserved protein of unknown function	-0.679564	0.952593	lmo0128
LM6179_0514	cysK	cysteine synthase	-0.462079	0.952593	lmo0223
LM6179_0538	rlmB	23S rRNA methyltransferase	-0.514682	0.952593	lmo0241
LM6179_0549		putative Transcriptional repressor CopY	0.53062	0.952593	lmo0252
LM6179_0577	yxeH	putative hydrolase	0.400158	0.952593	lmo0272
LM6179_1012		conserved exported protein of unknown function	-0.32476	0.952593	lmo0701
LM6179_1015		conserved protein of unknown function	-0.407566	0.952593	lmo0704
LM6179_1136		Uncharacterized HTH-type transcriptional regulator HI_0186	-0.581414	0.952593	lmo0822
LM6179_1178	cshA	ATP-dependent RNA helicase; cold shock	-0.389111	0.952593	lmo0866
LM6179_1240		ABC transporter	0.384023	0.952593	lmo0925
LM6179_1288	dltC	D-alanyl carrier protein	0.569612	0.952593	lmo0972
LM6179_1320	ptsI	phosphotransferase system (PTS) enzyme I	0.305324	0.952593	lmo1003
LM6179_2377	ytgP	putative enzyme involved in polysaccharide biosynthesis	0.404352	0.952593	lmo1625
LM6179_2442	ygaE	putative membrane protein	0.450106	0.952593	lmo1686
LM6179_2526	purH	fused phosphoribosylaminoimidazole carboxy formyl formyltransferase; inosine-monophosphate cyclohydrolase	-0.482752	0.952593	lmo1765
LM6179_2533	purC	phosphoribosylaminoimidazole succinocarboxamide synthetase	-0.62105	0.952593	lmo1772
LM6179_2616	norM	putative multidrug resistance protein norM	0.409775	0.952593	lmo1846
LM6179_2689	ypjA	putative integral inner membrane protein	-0.568648	0.952593	lmo1920
LM6179_2762	pdp	pyrimidine-nucleoside phosphorylase	0.44632	0.952593	lmo1993
LM6179_2867		putative PTS system galactitol-specific enzyme IIC component	0.658348	0.952593	lmo2096
LM6179_2934	BDS	Alkyl/aryl-sulfatase BDS1	-0.654678	0.952593	lmo2157
LM6179_2969	mecA	adaptor protein controlling oligomerization of the AAA+ protein ClpC	-0.397648	0.952593	lmo2190
LM6179_2990		conserved protein of unknown function	0.63606	0.952593	lmo2210
LM6179_3030	pit	low-affinity inorganic phosphate transporter	0.430235	0.952593	lmo2249
LM6179_3077		conserved protein of unknown function	-0.429038	0.952593	lmo2359
LM6179_1890	mrpD	proton transporter component of Na+/H+ antiporter	0.381462	0.952593	lmo2381
LM6179_0015		conserved protein of unknown function	-0.590556	0.952593	lmo2603
LM6179_0025	rpmD	ribosomal protein L30 (BL27)	-0.383119	0.952593	lmo2614
LM6179_0062		PTS system IIA 2 domain-containing protein	0.513858	0.952593	lmo2651
LM6179_0162	ydaG	General stress protein 26	-0.687476	0.952593	lmo2748
LM6179_0165		ABC transporter	0.451705	0.952593	lmo2751
LM6179_0275	rnpA	protein component of ribonuclease P (RNase P) (substrate specificity)	0.468964	0.952593	lmo2855
LM6179_0276	rpmH	ribosomal protein L34	0.366399	0.952593	lmo2856
LM6179_tRNA13		Thr tRNA-GGT	0.647983	0.952593	#N/A
LM6179_0279	dnaA	chromosomal replication initiator protein DnaA	0.412077	0.957497	lmo0001
LM6179_0480	ispE	4-(cytidine 5'-diphospho)-2-C-methyl-D-erythritol kinase	-0.372787	0.957497	lmo0190
LM6179_0134	ytcI	putative acyl-coenzyme A synthetase	0.491579	0.957908	lmo2720
LM6179_0281	dnaN	DNA polymerase III (beta subunit)	0.444885	0.962244	lmo0002
LM6179_0336	yukE	conserved hypothetical protein	0.547097	0.962244	lmo0056
LM6179_0415		conserved membrane protein of unknown function	-0.492024	0.962244	lmo0121
LM6179_2396		conserved protein of unknown function	-0.320337	0.962244	lmo1644
LM6179_2448	dut	Deoxyuridine 5'-triphosphate nucleotidohydrolase	-0.376914	0.962244	lmo1691
LM6179_0074	ywlF	ribose 5-phosphate epimerase	0.666244	0.965461	lmo2662
LM6179_1528		protein of unknown function	-0.428681	0.965522	LISIN_1261
LM6179_0306	bglP	PTS system beta-glucoside-specific EIIBCA component [Includes: Beta-glucoside-specific phosphotransferase enzyme IIB component ; Beta-glucoside permease IIC component ; Beta-glucoside-specific phosphotransferase enzyme IIA component]	0.595174	0.965522	lmo0027
LM6179_0324	ssbA	single-strand DNA-binding protein	-0.345697	0.965522	lmo0045
LM6179_0479	veg	conserved hypothetical protein	0.361099	0.965522	lmo0189
LM6179_0573		Oligopeptide transport system permease oppC	0.403635	0.965522	lmo0269
LM6179_0581		conserved protein of unknown function	0.405052	0.965522	lmo0276
LM6179_0650		conserved membrane protein of unknown function	0.652984	0.965522	lmo0350
LM6179_0685	iolR	transcriptional regulator (DeoR family)	-0.596843	0.965522	lmo0382
LM6179_0727		conserved protein of unknown function	0.573716	0.965522	lmo0426
LM6179_0793	ynzC	conserved hypothetical protein	0.611305	0.965522	lmo0496
LM6179_0991		Flagellar biosynthesis protein FlhA	-0.421645	0.965522	lmo0680
LM6179_1026		Flagellar assembly protein H	-0.366055	0.965522	lmo0715
LM6179_1206	rsbU	serine phosphatase; controls the activity of the piezosome (stressosome)	-0.310676	0.965522	lmo0892
LM6179_1292	rpiA	Ribose-5-phosphate isomerase A	-0.639851	0.965522	lmo0975
LM6179_1415		PTS system, Lactose/Cellobiose specific IIB subunit subfamily	-0.478859	0.965522	lmo1095
LM6179_1444		conserved protein of unknown function	0.602664	0.965522	lmo1137
LM6179_1495		conserved protein of unknown function	0.443554	0.965522	lmo1188
LM6179_2059	rseP	inner membrane zinc metalloprotease required for the extracytoplasmic stress response mediated by sigma(E) (YaeL)	-0.375455	0.965522	lmo1318
LM6179_2113	buk	branched-chain fatty-acid kinase	-0.408099	0.965522	lmo1370
LM6179_2155	yozG	putative transcriptional regulator	0.600819	0.965522	lmo1411
LM6179_2182	asd	aspartate-semialdehyde dehydrogenase	0.321077	0.965522	lmo1437
LM6179_2316	polA	DNA polymerase I	-0.320066	0.965522	lmo1565
LM6179_2319	ytwI	putative integral membrane protein	0.542273	0.965522	lmo1568
LM6179_2357	ytpR	putative tRNA binding protein	-0.38054	0.965522	lmo1607
LM6179_2380	trpB	tryptophan synthase (beta subunit)	-0.575621	0.965522	lmo1628
LM6179_2389		conserved membrane protein of unknown function	0.344882	0.965522	lmo1637
LM6179_2408	tsf	elongation factor Ts	0.37368	0.965522	lmo1657
LM6179_2419	ytmB	conserved hypothetical protein	-0.613527	0.965522	lmo1668
LM6179_2463		Deoxyguanosine kinase	0.511348	0.965522	lmo1705
LM6179_2468	ykuP	putative flavodoxin-2	0.431053	0.965522	lmo1710
LM6179_2490		ABC transporter	0.643881	0.965522	lmo1731
LM6179_2503		conserved protein of unknown function	-0.427962	0.965522	lmo1743
LM6179_2596	rpoZ	Omega subunit of RNA polymerase	0.370147	0.965522	lmo1826
LM6179_2713		conserved protein of unknown function	-0.501912	0.965522	lmo1943
LM6179_2926		conserved exported protein of unknown function	0.640155	0.965522	lmo2150
LM6179_3013		Transcriptional regulator	-0.510746	0.965522	lmo2233
LM6179_1801		conserved protein of unknown function	0.471738	0.965522	lmo2276
LM6179_3072	yttB	Uncharacterized MFS-type transporter yttB	-0.480388	0.965522	lmo2355
LM6179_1855		conserved protein of unknown function	-0.630455	0.965522	lmo2420
LM6179_1852		Cation efflux family protein	-0.494522	0.965522	lmo2423
LM6179_1850	yusH	putative glycine cleavage system protein H	-0.397514	0.965522	lmo2425
LM6179_1730	yvcJ	GTPase	-0.45517	0.965522	lmo2474
LM6179_1696	yvjA	putative integral inner membrane protein	0.354568	0.965522	lmo2508
LM6179_0128		Peptidoglycan anchored protein	-0.377093	0.965522	lmo2714
LM6179_0133	tadA	tRNA specific adenosine deaminase	-0.375545	0.965522	lmo2719
LM6179_0148		conserved protein of unknown function	-0.624908	0.965522	lmo2734
LM6179_0155	mdtG	putative metabolite efflux transporter	-0.545738	0.965522	lmo2741
LM6179_0156		conserved protein of unknown function	-0.618631	0.965522	lmo2742
LM6179_0161	serS	seryl-tRNA synthetase	0.305554	0.965522	lmo2747
LM6179_0221		Oxidoreductase, NAD-binding	0.600145	0.965522	lmo2800
LM6179_0271		Transcriptional regulator	0.597683	0.965522	lmo2851
LM6179_misc_RNA_16		SAM	-0.647934	0.965522	#N/A
LM6179_1607		Phage protein gp29	-0.520245	0.965522	#N/A
LM6179_1803		Protein gp29	0.524786	0.965522	#N/A
LM6179_1909		protein of unknown function	-0.433793	0.965522	#N/A
LM6179_tRNA19		Gln tRNA	0.438005	0.965522	#N/A
LM6179_1447		conserved protein of unknown function	-0.632392	0.967113	lmo1140
LM6179_0220	mtlA	phosphotransferase system (PTS) mannitol-specific enzyme IICB component	0.615729	0.967113	lmo2799
LM6179_1037		conserved protein of unknown function	-0.491199	0.967306	lmo0726
LM6179_0966	yozB	putative integral inner membrane protein	-0.419459	0.96749	lmo0656
LM6179_2705		conserved protein of unknown function	0.440602	0.96749	lmo1935
LM6179_1289	dltB	putative D-alanine esterase for lipoteichoic acid and wall teichoic acid	0.484736	0.970102	lmo0973
LM6179_1063		conserved protein of unknown function	0.607529	0.970333	lmo0751
LM6179_1218		conserved protein of unknown function	-0.564934	0.970333	lmo0903
LM6179_3003	yheA	conserved hypothetical protein	0.320312	0.970333	lmo2223
LM6179_1095	manX	fragment of fused mannose-specific PTS enzymes: IIA component ; IIB component (part 2)	-0.548585	0.97178	lmo0783
LM6179_1537	yshA	conserved hypothetical protein	0.401177	0.972673	lmo1229
LM6179_1609		Transcriptional regulator, TetR family	-0.504082	0.972673	lmo2589
LM6179_0641		Pediocin immunity protein	0.540195	0.974374	lmo0341
LM6179_2471		conserved protein of unknown function	0.602426	0.975439	LISIN_1768
LM6179_0517	folB	dihydroneopterin aldolase	-0.398917	0.975439	lmo0225
LM6179_0910		Mate family multi antimicrobial extrusion protein	-0.427888	0.975439	lmo0605
LM6179_0975	maa	maltose O-acetyltransferase	-0.417041	0.975439	lmo0664
LM6179_1002	cheY	regulator of chemotaxis and motility	-0.378901	0.975439	lmo0691
LM6179_1046		LacI family transcription regulator	0.480029	0.975439	lmo0734
LM6179_1067		conserved protein of unknown function	-0.524998	0.975439	lmo0755
LM6179_1223		conserved membrane protein of unknown function	0.332212	0.975439	lmo0908
LM6179_1231		IIC component PTS system	0.562304	0.975439	lmo0915
LM6179_1333	opuAC	glycine betaine ABC transporter (glycine betaine-binding lipoprotein)	-0.344741	0.975439	lmo1016
LM6179_2158	atoB	acetyl-CoA acetyltransferase	-0.318551	0.975439	lmo1414
LM6179_2181	dapG	aspartokinase I (alpha and beta subunits)	0.317197	0.975439	lmo1436
LM6179_2315	mutM	formamidopyrimidine-DNA glycosidase	-0.387634	0.975439	lmo1564
LM6179_2439	perR	transcriptional regulator (Fur family)	0.351133	0.975439	lmo1683
LM6179_2851		conserved exported protein of unknown function	0.432632	0.975439	lmo2079
LM6179_2955		conserved membrane protein of unknown function	0.550392	0.975439	lmo2177
LM6179_2999	prsA	molecular chaperone lipoprotein	0.319564	0.975439	lmo2219
LM6179_3075		conserved membrane protein of unknown function	0.40248	0.975439	lmo2357
LM6179_1851		conserved protein of unknown function	-0.519417	0.975439	lmo2424
LM6179_tRNA37		Met tRNA	0.50307	0.975439	#N/A
LM6179_1393	yvrC	Uncharacterized ABC transporter substrate-binding lipoprotein yvrC	0.356497	0.976172	lmo1073
LM6179_2203	glyS	glycyl-tRNA synthetase (beta subunit)	0.28885	0.976805	lmo1458
LM6179_0417		conserved protein of unknown function	-0.435963	0.976844	lmo0123
LM6179_1225		Transcriptional regulator	-0.500326	0.976844	lmo0909
LM6179_2094	yqhL	putative sulfur transferase	0.41725	0.976844	lmo1351
LM6179_2373		MutT/nudix family protein	-0.389126	0.976844	lmo1621
LM6179_2453		conserved membrane protein of unknown function	0.461029	0.976844	lmo1696
LM6179_2504		conserved protein of unknown function	-0.339799	0.976844	lmo1744
LM6179_2755	ilvC	acetohydroxy-acid isomeroreductase	0.497027	0.976844	lmo1986
LM6179_1731	mgfK	gluconeogenesis morphogenetic factor	-0.405765	0.976844	lmo2473
LM6179_1664	glyA	serine hydroxymethyltransferase	-0.476311	0.976844	lmo2539
LM6179_0104	mgtB	Magnesium-transporting ATPase, P-type 1	-0.506727	0.976844	lmo2689
LM6179_rli55_long		LM6179_rli55_long	0.438125	0.976844	#N/A
LM6179_0546		protein of unknown function	0.410022	0.976844	#N/A
LM6179_1606		Phage protein	0.579624	0.976844	#N/A
LM6179_23s_rRNA_2		ribosomal RNA 23s_rRNA	0.526691	0.97711	#N/A
LM6179_2245	yrrL	conserved hypothetical protein	0.365317	0.977957	lmo1499
LM6179_0321	dedA	conserved hypothetical protein; putative inner membrane protein	0.48055	0.978759	lmo0042
LM6179_0376		Transcriptional regulator	-0.407633	0.978759	lmo0083
LM6179_0393		conserved protein of unknown function	0.352514	0.978759	lmo0099
LM6179_0408		conserved protein of unknown function	0.437105	0.978759	lmo0114
LM6179_0461		Internalin protein	-0.459423	0.978759	lmo0171
LM6179_0475	yabD	metal-dependent DNase	-0.322957	0.978759	lmo0185
LM6179_0501	ctc	ribosomal protein Ctc, binding 5S RNA	-0.495789	0.978759	lmo0211
LM6179_0502		Acetyltransferase	0.360551	0.978759	lmo0212
LM6179_0509	tilS/hprT	Bifunctional protein tilS/hprT [Includes: tRNA(Ile)-lysidine synthase ; Hypoxanthine-guanine phosphoribosyltransferase]	-0.277541	0.978759	lmo0219
LM6179_0547	rplJ	ribosomal protein L10 (BL5)	0.278835	0.978759	lmo0250
LM6179_0569	dapE	putative succinyl-diaminopimelate desuccinylase	-0.526398	0.978759	lmo0265
LM6179_0633	inlI	Internalin-I	-0.405739	0.978759	lmo0333
LM6179_0644		Short-chain dehydrogenase/reductase family oxidoreductase	0.570207	0.978759	lmo0344
LM6179_0646	tpiA	Triosephosphate isomerase 2	0.578839	0.978759	lmo0346
LM6179_0648		Dihydroxyacetone kinase	0.600614	0.978759	lmo0348
LM6179_0690	fra	frataxin; iron chaperone	-0.395729	0.978759	lmo0387
LM6179_0712	pps	putative PEP-dependent enzyme	-0.37012	0.978759	lmo0411
LM6179_0752		conserved protein of unknown function	0.449083	0.978759	lmo0451
LM6179_0792		putative Membrane protein	-0.523229	0.978759	lmo0495
LM6179_0794		conserved protein of unknown function	0.408355	0.978759	lmo0497
LM6179_0809		conserved protein of unknown function	-0.35944	0.978759	lmo0512
LM6179_0832		Transmembrane protein	-0.44273	0.978759	lmo0527
LM6179_0877		conserved protein of unknown function	0.408132	0.978759	lmo0572
LM6179_0892		putative secreted protein	0.476713	0.978759	lmo0587
LM6179_0961		Transcriptional regulator	0.349439	0.978759	lmo0651
LM6179_0962		Acetyltransferase	-0.350785	0.978759	lmo0652
LM6179_0967		conserved protein of unknown function	-0.47758	0.978759	lmo0657
LM6179_0980	yhxD	putative oxidoreductase	-0.586499	0.978759	lmo0669
LM6179_0992		Flagellar biosynthesis regulator FlhF	-0.377013	0.978759	lmo0681
LM6179_1025	fliG	putative flagellar switch protein	-0.281504	0.978759	lmo0714
LM6179_1043		conserved membrane protein of unknown function	0.291024	0.978759	lmo0731
LM6179_1090		conserved protein of unknown function	0.49645	0.978759	lmo0778
LM6179_1123		Spermidine/putrescine ABC transporter	0.343467	0.978759	lmo0810
LM6179_1181		conserved membrane protein of unknown function	0.383572	0.978759	lmo0867
LM6179_1196	ydbS	conserved hypothetical protein	0.297333	0.978759	lmo0882
LM6179_1244		conserved protein of unknown function	0.311546	0.978759	lmo0929
LM6179_1259		conserved exported protein of unknown function	-0.354212	0.978759	lmo0945
LM6179_1271	nagA	N-acetylglucosamine-6-phosphate deacetylase	-0.443711	0.978759	lmo0956
LM6179_1290	dltA	D-alanine:D-alanyl-carrier protein ligase	0.336552	0.978759	lmo0974
LM6179_1313	ogt	O6-alkylguanine DNA alkyltransferase	-0.482508	0.978759	lmo0996
LM6179_1325	ykuJ	putative RNA-specific modification enzyme	0.309419	0.978759	lmo1008
LM6179_1357		Molybdate transport system ATP-binding protein	-0.479334	0.978759	lmo1039
LM6179_1364	moaC	molybdenum cofactor biosynthesis protein C	-0.590209	0.978759	lmo1046
LM6179_1405		conserved protein of unknown function	0.335612	0.978759	lmo1085
LM6179_1412	pncB	nicotinate phosphoribosyltransferase	-0.310832	0.978759	lmo1092
LM6179_1441		conserved protein of unknown function	0.54663	0.978759	lmo1134
LM6179_1457	pocR	Regulatory protein pocR	0.534256	0.978759	lmo1150
LM6179_1529	pheS	phenylalanyl-tRNA synthetase (alpha subunit)	-0.293017	0.978759	lmo1221
LM6179_1538		CvpA family protein	0.345374	0.978759	lmo1230
LM6179_1975		conserved protein of unknown function	-0.568686	0.978759	lmo1241
LM6179_1976	ydeI	conserved hypothetical protein	0.337855	0.978759	lmo1242
LM6179_1990	treR	transcriptional regulator (GntR family)	0.376279	0.978759	lmo1253
LM6179_1997	proB	Glutamate 5-kinase	0.419992	0.978759	lmo1260
LM6179_2035	ynbB	putative C-S lyase	-0.317615	0.978759	lmo1297
LM6179_2046	tkt	transketolase	0.297941	0.978759	lmo1305
LM6179_2057	cdsA	phosphatidate cytidylyltransferase (CDP-diglyceride synthase)	-0.413803	0.978759	lmo1316
LM6179_2127	fni	Isopentenyl-diphosphate delta-isomerase	-0.316892	0.978759	lmo1383
LM6179_2131		Pyrroline-5-carboxylate reductase	-0.494768	0.978759	lmo1387
LM6179_2149	glpP	Glycerol uptake operon antiterminator regulatory protein	0.335984	0.978759	lmo1405
LM6179_2157		Cell wall surface anchor family protein	0.465012	0.978759	lmo1413
LM6179_2161	yxiO	putative efflux transporter	0.398892	0.978759	lmo1417
LM6179_2187		AzlC family protein	0.423801	0.978759	lmo1442
LM6179_2188		conserved membrane protein of unknown function	0.488261	0.978759	lmo1443
[truncated: 2,050 more rows]

## Sheet: 6179 and L7 72 h plate
Feature	Gene	Product	log2FoldChange	Q-Value	EGDe Locus_Tag
[truncated: 3,100 more rows]
