# Supplementary material for: The transcriptome of Listeria monocytogenes during co-cultivation with cheese rind bacteria suggests adaptation by induction of ethanolamine and 1,2-propanediol catabolism pathway genes
Source: PLoS One. 2020 Jul 23;15(7):e0233945. doi: 10.1371/journal.pone.0233945 (PMC7377500; doi:10.1371/journal.pone.0233945)
Supplement: S2 Table — (XLSX) [file pone.0233945.s002.xlsx]

## Sheet: 6179 and S111 2 h broth
Feature	Gene	Product	log2FoldChange	Q-Value	EGDe Locus_Tag
LM6179_3078		putative Membrane protein	-1.36757	6.34927e-14	lmo2360
LM6179_0492	hly	Listeriolysin O	1.04952	2.79289e-07	lmo0202
LM6179_3079		conserved protein of unknown function	-0.828176	0.000539543	lmo2361
LM6179_0881		conserved membrane protein of unknown function	0.584781	0.176711	lmo0576
LM6179_misc_RNA_1		LhrA	0.595459	0.176711	#N/A
LM6179_0763		conserved exported protein of unknown function	-0.52603	0.644657	lmo0460
LM6179_2889	bceA	bacitracin ABC efflux transporter (ATP-binding protein)	-0.50933	0.644657	lmo2114
LM6179_0765		conserved exported protein of unknown function	-0.497896	0.770646	lmo0462
LM6179_0276	rpmH	ribosomal protein L34	0.470765	0.791609	lmo2856
LM6179_0429		Oligopeptide ABC transporter	-0.484657	0.815139	lmo0135
LM6179_0122		conserved protein of unknown function	0.482064	0.857848	lmo2707
LM6179_2890		ABC transporter	-0.470728	0.857848	lmo2115
LM6179_misc_RNA_5		L13_leader	0.482193	0.857848	#N/A
LM6179_0001		Crispr-associated protein Csn2	0.187675	0.99963	#N/A
LM6179_0002		Crispr-associated protein cas2	0.258552	0.99963	#N/A
LM6179_0003		Crispr-associated protein cas1	0.140748	0.99963	#N/A
LM6179_0004		Crispr-associated protein Cas9/Csn1	0.122074	0.99963	#N/A
LM6179_0005		Predicted protein	-0.00418211	0.99963	#N/A
LM6179_0006		conserved protein of unknown function	0.0188411	0.99963	#N/A
LM6179_0007		protein of unknown function	-0.0141296	0.99963	#N/A
LM6179_0008	rpsI	ribosomal protein S9	-0.0277877	0.99963	lmo2596
LM6179_0009	rplM	ribosomal protein L13	0.0396628	0.99963	lmo2597
LM6179_0010	truA	pseudouridylate synthase I	-0.0118469	0.99963	lmo2598
LM6179_0011	ecfT	component of the influx ECF transporters	0.046597	0.99963	lmo2599
LM6179_0012	ecfAB	energizing coupling factor of ABC influx transporter (ATP-binding protein)	-0.0453488	0.99963	lmo2600
LM6179_0013	ecfA	energizing coupling factor of ABC influx transporter (ATP-binding protein)	0.0186455	0.99963	lmo2601
LM6179_0014		conserved membrane protein of unknown function	-0.0314343	0.99963	lmo2602
LM6179_0015		conserved protein of unknown function	-0.0530346	0.99963	lmo2603
LM6179_0016		conserved protein of unknown function	-0.00154899	0.99963	lmo2604
LM6179_0017	rplQ	ribosomal protein L17 (BL15)	0.00977632	0.99963	lmo2605
LM6179_0018	rpoA	RNA polymerase (alpha subunit)	-0.00698414	0.99963	lmo2606
LM6179_0019	rpsK	ribosomal protein S11 (BS11)	-0.0336772	0.99963	lmo2607
LM6179_0020	rpsM	ribosomal protein S13	-0.0998692	0.99963	lmo2608
LM6179_0021	infA	initiation factor IF-I	-0.0283223	0.99963	lmo2610
LM6179_0022	adk	adenylate kinase	-0.231248	0.99963	lmo2611
LM6179_0023	secY	preprotein translocase subunit	-0.20798	0.99963	lmo2612
LM6179_0024	rplO	ribosomal protein L15	-0.0959484	0.99963	lmo2613
LM6179_0025	rpmD	ribosomal protein L30 (BL27)	-0.0215913	0.99963	lmo2614
LM6179_0026	rpsE	ribosomal protein S5	-0.0572998	0.99963	lmo2615
LM6179_0027	rplR	ribosomal protein L18	-0.0616821	0.99963	lmo2616
LM6179_0028	rplF	ribosomal protein L6 (BL8)	-0.0650522	0.99963	lmo2617
LM6179_0029	rpsH	ribosomal protein S8 (BS8)	-0.0521524	0.99963	lmo2618
LM6179_0030	rpsNA	ribosomal protein S14	-0.0333451	0.99963	lmo2619
LM6179_0031	rplE	ribosomal protein L5 (BL6)	-0.0241893	0.99963	lmo2620
LM6179_0032	rplX	ribosomal protein L24 (BL23)	0.0316659	0.99963	lmo2621
LM6179_0033	rplNA	ribosomal protein L14	0.0286321	0.99963	lmo2622
LM6179_0034	rpsQ	ribosomal protein S17 (BS16)	0.0469438	0.99963	lmo2623
LM6179_0035	rpmC	ribosomal protein L29	-0.00870543	0.99963	lmo2624
LM6179_0036	rplP	ribosomal protein L16	0.0355239	0.99963	lmo2625
LM6179_0037	rpsC	ribosomal protein S3 (BS3)	-0.0219614	0.99963	lmo2626
LM6179_0038	rplV	ribosomal protein L22 (BL17)	-0.0682636	0.99963	lmo2627
LM6179_0039	rpsS	ribosomal protein S19 (BS19)	-0.0043494	0.99963	lmo2628
LM6179_0040	rplB	ribosomal protein L2 (BL2)	-0.0500094	0.99963	lmo2629
LM6179_0041	rplW	ribosomal protein L23	-0.0237649	0.99963	lmo2630
LM6179_0042	rplD	ribosomal protein L4	-0.0180883	0.99963	lmo2631
LM6179_0043	rplC	ribosomal protein L3 (BL3)	-0.0161407	0.99963	lmo2632
LM6179_0044	rpsJ	ribosomal protein S10 (BS13)	-0.0776809	0.99963	lmo2633
LM6179_0045	ecfT	component of the influx ECF transporters	-0.0227432	0.99963	lmo2634
LM6179_0046		1,4-dihydroxy-2-naphthoate octaprenyltransferase	0.0764435	0.99963	lmo2635
LM6179_0047		conserved exported protein of unknown function	0.0648644	0.99963	lmo2636
LM6179_0048		conserved exported protein of unknown function	0.203107	0.99963	lmo2637
LM6179_0049		Pyridine nucleotide-disulfide oxidoreductase family protein	0.102568	0.99963	lmo2638
LM6179_0050		conserved exported protein of unknown function	0.120175	0.99963	lmo2639
LM6179_0051		Heptaprenyl diphosphate synthase component I	0.0200063	0.99963	lmo2640
LM6179_0052		Trans-hexaprenyltranstransferase	0.05278	0.99963	lmo2641
LM6179_0053		Serine/threonine protein phosphatase family protein	0.0967053	0.99963	lmo2642
LM6179_0054		conserved protein of unknown function	0.0249953	0.99963	lmo2643
LM6179_0055		conserved protein of unknown function	0.0476711	0.99963	lmo2644
LM6179_0056		conserved protein of unknown function	0.114898	0.99963	LISIN_2731
LM6179_0057		conserved protein of unknown function	0.187676	0.99963	lmo2646
LM6179_0058		putative Creatinine amidohydrolase	0.130268	0.99963	lmo2647
LM6179_0059		Phosphotriesterase family protein	0.103565	0.99963	lmo2648
LM6179_0060		Membrane protein	0.121734	0.99963	lmo2649
LM6179_0061		PTS system protein	0.0278164	0.99963	lmo2650
LM6179_0062		PTS system IIA 2 domain-containing protein	-0.0414322	0.99963	lmo2651
LM6179_0063		conserved protein of unknown function	-0.00508353	0.99963	lmo2652
LM6179_0064	tufA	elongation factor Tu	0.0287119	0.99963	lmo2653
LM6179_0065	fusA	elongation factor G	0.0148318	0.99963	lmo2654
LM6179_0066	rpsG	ribosomal protein S7 (BS7)	0.0664494	0.99963	lmo2655
LM6179_0067	rpsL	ribosomal protein S12 (BS12)	0.0644236	0.99963	lmo2656
LM6179_0068		Deoxyguanosinetriphosphate triphosphohydrolase-like protein	0.326519	0.99963	#N/A
LM6179_0069		Deoxyguanosinetriphosphate triphosphohydrolase-like protein	0.0785536	0.99963	lmo2657
LM6179_0070		conserved protein of unknown function	0.0575202	0.99963	lmo2658
LM6179_0071	rpe	ribulose-5-phosphate 3-epimerase	-0.0620883	0.99963	lmo2659
LM6179_0072	tkt	transketolase	-0.00718702	0.99963	lmo2660
LM6179_0073	rpe	ribulose-5-phosphate 3-epimerase	-0.0449117	0.99963	lmo2661
LM6179_0074	ywlF	ribose 5-phosphate epimerase	0.0100398	0.99963	lmo2662
LM6179_0075		Predicted protein	-0.034721	0.99963	LISIN_2749
LM6179_0076	gutB	Sorbitol dehydrogenase	-0.0140423	0.99963	lmo2663
LM6179_0077		Alcohol dehydrogenase	-0.00187259	0.99963	lmo2664
LM6179_0078	gatC	galactitol-specific enzyme IIC component of PTS	0.145292	0.99963	lmo2665
LM6179_0079		Galactitol-specific PTS enzyme IIB component	-0.0234216	0.99963	lmo2666
LM6179_0080		conserved protein of unknown function	-0.0414613	0.99963	lmo2667
LM6179_0081		PTS system IIA 2 domain-containing protein	0.035467	0.99963	lmo2668
LM6179_0082		conserved membrane protein of unknown function	0.0605355	0.99963	lmo2669
LM6179_0083		conserved protein of unknown function	-0.137312	0.99963	lmo2670
LM6179_0084		conserved protein of unknown function	-0.135019	0.99963	lmo2671
LM6179_0085		Transcriptional regulator	-0.00298378	0.99963	lmo2672
LM6179_0086		conserved protein of unknown function	-0.103845	0.99963	lmo2673
LM6179_0087	ywlF	ribose 5-phosphate epimerase	-0.0237863	0.99963	lmo2674
LM6179_0088		conserved protein of unknown function	-0.0320837	0.99963	lmo2675
LM6179_0089	uvrX	putative UV-damage repair protein uvrX	-0.148998	0.99963	lmo2676
LM6179_0090		Alpha/beta fold family hydrolase	0.104078	0.99963	lmo2677
LM6179_0091	kdpE	DNA-binding response regulator in two-component regulatory system with KdpD	-0.0220091	0.99963	lmo2678
LM6179_0092	kdpD	Sensor protein KdpD	0.0877456	0.99963	lmo2679
LM6179_0093	kdpC	Potassium-transporting ATPase C chain	-0.0324538	0.99963	lmo2680
LM6179_0094	kdpB	potassium translocating ATPase, subunit B	0.198088	0.99963	lmo2681
LM6179_0095	kdpA	potassium translocating ATPase, subunit A	0.00506177	0.99963	lmo2682
LM6179_0097	licB	phosphotransferase system (PTS) lichenan-specific enzyme IIB component	0.112954	0.99963	lmo2683
LM6179_0098	licC	phosphotransferase system (PTS) lichenan-specific enzyme IIC component	0.215964	0.99963	lmo2684
LM6179_0099	licA	phosphotransferase system (PTS) lichenan-specific enzyme IIA component	0.118776	0.99963	lmo2685
LM6179_0100		conserved exported protein of unknown function	0.159379	0.99963	lmo2686
LM6179_0101		Cell division protein	0.0832652	0.99963	lmo2687
LM6179_0102	ftsW	Lipid II flippase FtsW	0.0507076	0.99963	lmo2688
LM6179_0103		protein of unknown function	-0.0417248	0.99963	LISIN_2777
LM6179_0104	mgtB	Magnesium-transporting ATPase, P-type 1	0.0466421	0.99963	lmo2689
LM6179_0105		Transcriptional regulator	0.179738	0.99963	lmo2690
LM6179_0106		N-acetylmuramoyl-L-alanine amidase, family 4 protein	-0.0474055	0.99963	lmo2691
LM6179_0107	yaaQ	conserved hypothetical protein	-0.0404706	0.99963	lmo2692
LM6179_0108	tmk	thymidylate kinase	-0.120551	0.99963	lmo2693
LM6179_0109	yaaO	putative decarboxylase	-0.113433	0.99963	lmo2694
LM6179_0110	dhaK	dihydroxyacetone kinase, N-terminal domain	-0.164595	0.99963	lmo2695
LM6179_0111	dhaL	PTS-dependent dihydroxyacetone kinase, ADP-binding subunit dhaL	-0.0700342	0.99963	lmo2696
LM6179_0112	dhaM	PTS-dependent dihydroxyacetone kinase, phosphotransferase subunit dhaM	-0.0150913	0.99963	lmo2697
LM6179_0113		conserved protein of unknown function	-0.0100792	0.99963	lmo2698
LM6179_0114		conserved protein of unknown function	-0.173761	0.99963	lmo2699
LM6179_0115	yvgN	Glyoxal reductase	-0.0118161	0.99963	lmo2700
LM6179_0116	yaaL	conserved hypothetical protein	0.0253321	0.99963	lmo2701
LM6179_0117	recR	DNA repair and recombination protein	0.0467503	0.99963	lmo2702
LM6179_0118	yaaK	DNA binding protein	0.126306	0.99963	lmo2703
LM6179_0119	dnaX	DNA polymerase III (gamma and tau subunits)	-0.102359	0.99963	lmo2704
LM6179_0120		conserved protein of unknown function	0.0826665	0.99963	lmo2705
LM6179_0121		conserved exported protein of unknown function	0.0602487	0.99963	lmo2706
LM6179_0123		putative PTS system, cellobiose-specific, IIC component	0.00131344	0.99963	lmo2708
LM6179_0124		conserved protein of unknown function	0.0082275	0.99963	lmo2709
LM6179_0125		conserved protein of unknown function	0.132824	0.99963	lmo2710
LM6179_0126	gntK	Gluconokinase	-0.149304	0.99963	lmo2712
LM6179_0127		Secreted protein with 1 GW repeat-containing protein	-0.0104586	0.99963	lmo2713
LM6179_0128		Peptidoglycan anchored protein	-0.186333	0.99963	lmo2714
LM6179_0129	cydD	ABC membrane transporter (ATP-binding protein) required for cytochrome bb' function	0.0317303	0.99963	lmo2715
LM6179_0130	cydC	ABC membrane transporter (ATP-binding protein) required for cytochrome bb' function	0.0432236	0.99963	lmo2716
LM6179_0131	cydB	cytochrome bb' ubiquinol oxidase (subunit II)	0.121264	0.99963	lmo2717
LM6179_0132	cydA	cytochrome bb' ubiquinol oxidase (subunit I)	0.0177424	0.99963	lmo2718
LM6179_0133	tadA	tRNA specific adenosine deaminase	0.0668353	0.99963	lmo2719
LM6179_0134	ytcI	putative acyl-coenzyme A synthetase	0.303259	0.99963	lmo2720
LM6179_0135	yieK	putative 6-phosphogluconolactonase	-0.0685864	0.99963	lmo2721
LM6179_0136		conserved protein of unknown function	-0.0163595	0.99963	lmo2722
LM6179_0137	yitI	Uncharacterized N-acetyltransferase YitI	-0.0248408	0.99963	lmo2723
LM6179_0138		conserved protein of unknown function	-0.0830997	0.99963	lmo2724
LM6179_0139		MATE efflux family protein	-0.0803099	0.99963	lmo2725
LM6179_0140		Transcriptional regulator	-0.0041193	0.99963	lmo2726
LM6179_0141		Transcriptional regulator, Fis family protein	-0.0158105	0.99963	lmo2727
LM6179_0142	adhR	HTH-type transcriptional regulator AdhR	-0.0314789	0.99963	lmo2728
LM6179_0143		conserved protein of unknown function	-0.000439712	0.99963	lmo2729
LM6179_0144		HAD-superfamily hydrolase, subfamily IA, variant 1	-0.0095209	0.99963	lmo2730
LM6179_0145		conserved protein of unknown function	-0.00802333	0.99963	lmo2731
LM6179_0146		Phosphosugar-binding protein	0.106181	0.99963	lmo2732
LM6179_0147		conserved membrane protein of unknown function	-0.0992658	0.99963	lmo2733
LM6179_0148		conserved protein of unknown function	-0.00360252	0.99963	lmo2734
LM6179_0149	ycjM	putative sucrose phosphorylase	-0.0657599	0.99963	lmo2735
LM6179_0150	glxK	Glycerate kinase	-0.0699189	0.99963	lmo2736
LM6179_0151	ccpB	transcriptional repressor of carbon supply (LacI family)	-0.0409216	0.99963	lmo2737
LM6179_0152		CBS domain-containing protein	0.0888419	0.99963	lmo2738
LM6179_0153	cobB	NAD-dependent deacetylase	0.0286872	0.99963	lmo2739
LM6179_0154		conserved protein of unknown function	-0.135104	0.99963	lmo2740
LM6179_0155	mdtG	putative metabolite efflux transporter	-0.0403093	0.99963	lmo2741
LM6179_0156		conserved protein of unknown function	0.00421103	0.99963	lmo2742
LM6179_0157	ywjH	putative transaldolase	-0.0339679	0.99963	lmo2743
LM6179_0158		Cyclic nucleotide-binding protein	0.0488488	0.99963	lmo2744
LM6179_0159	bmrA	efflux transporter (ATP-binding and permease protein)	-0.0803592	0.99963	lmo2745
LM6179_0160		TfoX domain protein	-0.00259543	0.99963	lmo2746
LM6179_0161	serS	seryl-tRNA synthetase	-0.0222711	0.99963	lmo2747
LM6179_0162	ydaG	General stress protein 26	-0.121131	0.99963	lmo2748
LM6179_0163	trpG	Anthranilate synthase component 2	0.0116186	0.99963	lmo2749
LM6179_0164		Para-aminobenzoate synthase	-0.133883	0.99963	lmo2750
LM6179_0165		ABC transporter	0.0224162	0.99963	lmo2751
LM6179_0166	yfiC	putative ABC transporter (ATP-binding protein)	-0.00181876	0.99963	lmo2752
LM6179_0167		conserved protein of unknown function	0.1223	0.99963	#N/A
LM6179_0168		protein of unknown function	-0.0257148	0.99963	#N/A
LM6179_0169	kptA	putative RNA 2'-phosphotransferase	0.070993	0.99963	#N/A
LM6179_0170		conserved protein of unknown function	-0.0107406	0.99963	#N/A
LM6179_0171		protein of unknown function	-0.0743428	0.99963	#N/A
LM6179_0172		conserved protein of unknown function	-0.038759	0.99963	#N/A
LM6179_0173		Rhs family protein	-0.147294	0.99963	#N/A
LM6179_0174		conserved exported protein of unknown function	-0.0118271	0.99963	#N/A
LM6179_0175	dacA	D-alanyl-D-alanine carboxypeptidase (penicillin-binding protein 5)	-0.0134178	0.99963	lmo2754
LM6179_0176		Hydrolase	-0.0508685	0.99963	lmo2755
LM6179_0177	topB	DNA topoisomerase III	-0.0307563	0.99963	lmo2756
LM6179_0178	rtbI	ribonuclease toxin of toxin-antitoxin systems RttI-RttJ	0.0526055	0.99963	lmo2757
LM6179_0179	guaB	inosine-monophosphate dehydrogenase	-0.0454248	0.99963	lmo2758
LM6179_0180	ymdB	conserved hypothetical protein	-0.0602398	0.99963	lmo2759
LM6179_0181		ABC transporter	-0.150592	0.99963	lmo2760
LM6179_0182		conserved protein of unknown function	-0.0366533	0.99963	LISIN_2851
LM6179_0183	bglC	aryl-phospho-beta-d-glucosidase	-0.0315881	0.99963	lmo2761
LM6179_0184	gmuB	oligo-alpha-mannoside phosphotransferase system enzyme IIB	0.140438	0.99963	lmo2762
LM6179_0185		conserved membrane protein of unknown function	0.0868016	0.99963	lmo2763
LM6179_0186	bglK	Beta-glucoside kinase	0.0410111	0.99963	lmo2764
LM6179_0187	licA	phosphotransferase system (PTS) lichenan-specific enzyme IIA component	0.0282901	0.99963	lmo2765
LM6179_0188		Phosphosugar-binding transcriptional regulator	-0.126849	0.99963	lmo2766
LM6179_0189		conserved membrane protein of unknown function	-0.0177937	0.99963	lmo2767
LM6179_0190		conserved membrane protein of unknown function	-0.159519	0.99963	lmo2768
LM6179_0191		ABC transporter	-0.0853626	0.99963	lmo2769
LM6179_0192	gshAB	Glutathione biosynthesis bifunctional protein gshAB [Includes: Glutamate--cysteine ligase ; Glutathione synthetase]	-0.160089	0.99963	lmo2770
LM6179_0193	bglH	aryl-phospho-beta-d-glucosidase	-0.114942	0.99963	lmo2771
LM6179_0194	bglP	phosphotransferase system (PTS) beta-glucoside-specific enzyme IIBCA component	0.062467	0.99963	lmo2772
LM6179_0195	licT	Transcription antiterminator LicT	0.149317	0.99963	lmo2773
LM6179_0196		conserved protein of unknown function	0.0124186	0.99963	LISIN_2865
LM6179_0197		conserved membrane protein of unknown function	0.0389443	0.99963	lmo2777
LM6179_0198		conserved membrane protein of unknown function	0.122171	0.99963	lmo2778
LM6179_0199		Predicted protein (fragment)	0.0829545	0.99963	#N/A
LM6179_0200	engD	putative GTPase with RNA binding site	-0.0191667	0.99963	lmo2779
LM6179_0201	gmuA	oligo-alpha-mannoside phosphotransferase system enzyme IIA	-0.0236048	0.99963	lmo2780
LM6179_0202		conserved protein of unknown function	0.0966302	0.99963	lmo2781
LM6179_0203		PTS system protein	0.00702873	0.99963	lmo2782
LM6179_0204		PTS system, beta-glucoside-specific, IIC subunit	0.0793701	0.99963	lmo2783
LM6179_0205		Lichenan operon transcriptional antiterminator	0.0603933	0.99963	lmo2784
LM6179_0206	katX	major catalase in spores	-0.174163	0.99963	lmo2785
LM6179_0207		conserved protein of unknown function	0.0574712	0.99963	lmo2786
LM6179_0208	bglP	PTS system beta-glucoside-specific EIIBCA component [Includes: Beta-glucoside-specific phosphotransferase enzyme IIB component ; Beta-glucoside permease IIC component ; Beta-glucoside-specific phosphotransferase enzyme IIA component]	-0.111254	0.99963	lmo2787
LM6179_0209		Transcriptional antiterminator	0.142752	0.99963	lmo2788
LM6179_0210	yyzM	conserved hypothetical protein	0.112809	0.99963	lmo2789
LM6179_0211	parB	site-specific DNA-binding protein	0.0401469	0.99963	lmo2790
LM6179_0212	parA	chromosome partitioning protein; transcriptional regulator	0.139156	0.99963	lmo2791
LM6179_0213		conserved protein of unknown function	0.0948321	0.99963	lmo2792
LM6179_0214		putative Lipoprotein	-0.147577	0.99963	lmo2793
LM6179_0215	noc	DNA-binding protein Spo0J-like	-0.019279	0.99963	lmo2794
LM6179_0216		Phosphosugar-binding transcriptional regulator	0.0282818	0.99963	lmo2795
LM6179_0217		conserved protein of unknown function	0.015311	0.99963	lmo2796
LM6179_0218		conserved protein of unknown function	-0.0100327	0.99963	lmo2797
LM6179_0219		conserved protein of unknown function	-0.0610108	0.99963	lmo2798
LM6179_0220	mtlA	phosphotransferase system (PTS) mannitol-specific enzyme IICB component	0.0669777	0.99963	lmo2799
LM6179_0221		Oxidoreductase, NAD-binding	-0.0760726	0.99963	lmo2800
LM6179_0222	nanE	putative N-acetylmannosamine-6-phosphate 2-epimerase	-0.14858	0.99963	lmo2801
LM6179_0223	rsmG	7-methylguanosine methyltransferase (16S rRNA, nucleotide G527)	-0.271864	0.99963	lmo2802
LM6179_0224		conserved protein of unknown function	-0.046412	0.99963	LISIN_2895
LM6179_0225		conserved protein of unknown function	0.0706827	0.99963	lmo2803
LM6179_0226		conserved protein of unknown function	0.0392144	0.99963	lmo2804
LM6179_0227		conserved protein of unknown function	0.0173328	0.99963	#N/A
LM6179_0228		conserved protein of unknown function	-0.007919	0.99963	#N/A
LM6179_0229		conserved protein of unknown function	-0.0391956	0.99963	#N/A
LM6179_0230	trmF	tRNA uridine 5-carboxymethylaminomethyl modification enzyme	-0.0180826	0.99963	lmo2810
LM6179_0231	mnmE	tRNA modification GTPase and tRNA-U34 5-formylation enzyme	-0.0436581	0.99963	lmo2811
LM6179_0232		conserved exported protein of unknown function	0.0172058	0.99963	lmo2812
LM6179_0233		conserved protein of unknown function	0.117968	0.99963	lmo2813
LM6179_0234		Transcriptional regulator	-0.0659257	0.99963	lmo2814
LM6179_0235		Short-chain type dehydrogenase/reductase	0.0506083	0.99963	lmo2815
LM6179_0236		conserved membrane protein of unknown function	0.0136296	0.99963	lmo2816
LM6179_0237	yhaA	putative amidohydrolase	0.0488338	0.99963	lmo2817
LM6179_0238	norB	Quinolone resistance protein norB	0.0302493	0.99963	lmo2818
LM6179_0239	yhaA	putative amidohydrolase	-0.0262871	0.99963	lmo2819
LM6179_0240		Transcriptional regulator	-0.0280592	0.99963	lmo2820
LM6179_0241	inlJ	Internalin-J	-0.164518	0.99963	#N/A
LM6179_0242		conserved protein of unknown function	-0.00338623	0.99963	lmo2822
LM6179_0243		conserved protein of unknown function	-0.0361731	0.99963	lmo2823
LM6179_0244		D-isomer specific 2-hydroxyacid dehydrogenase	-0.0486564	0.99963	lmo2824
LM6179_0245	serC	phosphoserine aminotransferase	-0.0911261	0.99963	lmo2825
LM6179_0246		Efflux protein	-0.028149	0.99963	lmo2826
LM6179_0247		Transcriptional regulator	-0.0628797	0.99963	lmo2827
LM6179_0249		conserved hypothetical protein; putative oxidoreductase related to nitroreductase	-0.0698723	0.99963	lmo2829
LM6179_0250		Thioredoxin	0.0332168	0.99963	lmo2830
LM6179_0251	ycjU	putative glucose-1-phosphate phosphodismutase, beta-phosphoglucomutase	-0.109671	0.99963	lmo2831
LM6179_0252	glxK	Glycerate kinase	-0.1663	0.99963	lmo2832
LM6179_0253	ycjT	putative glycosyl hydrolase/phosphorylase	0.0759801	0.99963	lmo2833
LM6179_0254	ycjS	putative oxidoreductase, NADH-binding	-0.0331754	0.99963	lmo2834
LM6179_0255	ycjR	putative isomerase/epimerase	-0.0890281	0.99963	lmo2835
LM6179_0256	ycjQ	putative oxidoreductase, Zn-dependent and NAD(P)-binding	0.0232859	0.99963	lmo2836
LM6179_0257	ycjP	putative sugar transporter subunit: permease component of ABC superfamily transporter	0.00655288	0.99963	lmo2837
LM6179_0258	ycjO	putative sugar transporter subunit: permease component of ABC superfamily transporter	0.0902673	0.99963	lmo2838
LM6179_0259	ycjN	putative sugar transporter subunit: periplasmic-binding component of ABC superfamily transporter	0.139303	0.99963	lmo2839
LM6179_0260	ycjM	putative glucosyltransferase	-0.0407835	0.99963	lmo2841
LM6179_0261		conserved protein of unknown function	0.0114319	0.99963	LISIN_2935
LM6179_0262	ycjW	putative DNA-binding transcriptional regulator	-0.0985964	0.99963	lmo2842
LM6179_0263		conserved protein of unknown function	0.11338	0.99963	lmo2843
LM6179_0264	p	Uncharacterized N-acetyltransferase p20	-0.0663514	0.99963	lmo2844
LM6179_0265		Major facilitator family transporter	-0.0384487	0.99963	lmo2845
LM6179_0266	rhaU	L-rhamnose mutarotase	0.0153135	0.99963	lmo2846
LM6179_0267	rhaD	rhamnulose-1-phosphate aldolase	0.0467519	0.99963	lmo2847
LM6179_0268	rhaA	L-rhamnose isomerase	0.0121294	0.99963	lmo2848
LM6179_0269	rhaB	rhamnulokinase	0.0201289	0.99963	lmo2849
LM6179_0271		Transcriptional regulator	0.0265503	0.99963	lmo2851
LM6179_0272		conserved protein of unknown function	-0.112461	0.99963	lmo2852
LM6179_0273	jag	SpoIIIJ-associated RNA/ssDNA-binding protein	0.0141023	0.99963	lmo2853
LM6179_0274	oxaAA	Sec-independent factor for membrane protein insertion (YidC/SpoIIIJ family)	0.0614398	0.99963	lmo2854
LM6179_0275	rnpA	protein component of ribonuclease P (RNase P) (substrate specificity)	0.194424	0.99963	lmo2855
LM6179_0277		conserved protein of unknown function	0.187523	0.99963	lmo2857
LM6179_0278		protein of unknown function	-0.0216284	0.99963	LISIN_2953
LM6179_0279	dnaA	chromosomal replication initiator protein DnaA	0.112408	0.99963	lmo0001
LM6179_0280		Lipoprotein, putative (fragment)	0.192775	0.99963	#N/A
LM6179_0281	dnaN	DNA polymerase III (beta subunit)	0.145633	0.99963	lmo0002
LM6179_0282		MATE efflux family protein	0.0700805	0.99963	lmo0003
LM6179_0283		conserved protein of unknown function	0.0334784	0.99963	lmo0004
LM6179_0284	recF	DNA repair and genetic recombination factor	-0.0354384	0.99963	lmo0005
LM6179_0285	gyrB	DNA gyrase (subunit B)	0.0126202	0.99963	lmo0006
LM6179_0286	gyrA	DNA gyrase (subunit A)	-0.00185776	0.99963	lmo0007
LM6179_0287	cls	Cardiolipin synthase 1	0.0915936	0.99963	lmo0008
LM6179_0288	speG	spermidine N1-acetyltransferase	0.113978	0.99963	lmo0009
LM6179_0289		Mevalonate kinase	-0.140955	0.99963	lmo0010
LM6179_0290		Diphosphomevalonate decarboxylase	-0.0777124	0.99963	lmo0011
LM6179_0291		conserved protein of unknown function	-0.0949994	0.99963	lmo0012
LM6179_0292	qoxA	cytochrome aa3-600 quinol oxidase (subunit II)	-0.249735	0.99963	lmo0013
LM6179_0293	qoxB	cytochrome aa3-600 quinol oxidase (subunit I)	-0.153374	0.99963	lmo0014
LM6179_0294	qoxC	cytochrome aa3-600 quinol oxidase (subunit III)	-0.0579365	0.99963	lmo0015
LM6179_0295	qoxD	cytochrome aa3-600 quinol oxidase (subunit IV)	-0.03821	0.99963	lmo0016
LM6179_0296		conserved exported protein of unknown function	0.0551553	0.99963	lmo0017
LM6179_0297	bglH	aryl-phospho-beta-d-glucosidase	-0.0126129	0.99963	lmo0018
LM6179_0298		conserved exported protein of unknown function	-0.0020734	0.99963	lmo0019
LM6179_0299		Transcriptional regulator, GntR family	0.120389	0.99963	lmo0020
LM6179_0300		PTS system protein	-0.0984383	0.99963	lmo0021
LM6179_0301		PTS system protein	-0.0282496	0.99963	lmo0022
LM6179_0302		conserved membrane protein of unknown function	-0.0201688	0.99963	lmo0023
LM6179_0303		conserved membrane protein of unknown function	-0.0609954	0.99963	lmo0024
LM6179_0304		conserved protein of unknown function	0.0477723	0.99963	lmo0025
LM6179_0305		conserved protein of unknown function	-0.0291116	0.99963	lmo0026
LM6179_0306	bglP	PTS system beta-glucoside-specific EIIBCA component [Includes: Beta-glucoside-specific phosphotransferase enzyme IIB component ; Beta-glucoside permease IIC component ; Beta-glucoside-specific phosphotransferase enzyme IIA component]	0.233027	0.99963	lmo0027
LM6179_0307		conserved protein of unknown function	-0.0836557	0.99963	lmo0028
LM6179_0308		conserved membrane protein of unknown function	-0.262315	0.99963	lmo0029
LM6179_0309		Hydrolase	0.0429314	0.99963	lmo0030
LM6179_0310		Transcriptional regulator LacI family	0.0960607	0.99963	lmo0031
LM6179_0311		ROK family protein	-0.0342473	0.99963	lmo0032
LM6179_0312		Glycosyl hydrolase	0.00425357	0.99963	lmo0033
LM6179_0313		PTS system, beta-glucoside-specific, IIC component	0.0584007	0.99963	lmo0034
LM6179_0314		SIS domain protein	0.0081959	0.99963	lmo0035
LM6179_0315	ptcA	Putrescine carbamoyltransferase	0.0596793	0.99963	lmo0036
LM6179_0316		Amino acid permease family protein	0.0198405	0.99963	lmo0037
LM6179_0317	aguA	putative agmatine deiminase 1	0.0227011	0.99963	lmo0038
LM6179_0318	arcC	Carbamate kinase	-0.0149334	0.99963	lmo0039
LM6179_0319	aguA	putative agmatine deiminase 2	-0.0245312	0.99963	lmo0040
LM6179_0320		conserved protein of unknown function	0.0111525	0.99963	lmo0041
LM6179_0321	dedA	conserved hypothetical protein; putative inner membrane protein	0.193393	0.99963	lmo0042
LM6179_0322	arcA	Arginine deiminase	-0.126601	0.99963	lmo0043
LM6179_0323	rpsF	ribosomal protein S6 (BS9)	0.00412797	0.99963	lmo0044
LM6179_0324	ssbA	single-strand DNA-binding protein	-0.0408441	0.99963	lmo0045
LM6179_0325	rpsR	ribosomal protein S18	0.0232122	0.99963	lmo0046
LM6179_0326		conserved exported protein of unknown function	0.0564677	0.99963	lmo0047
LM6179_0327		putative AgrB-like protein	-0.270554	0.99963	lmo0048
LM6179_0328	agrD	Accessory gene regulator protein D	-0.145345	0.99963	lmo0049
LM6179_0329		Accessory gene regulator protein C	-0.099489	0.99963	lmo0050
LM6179_0330	agrA	Accessory gene regulator protein A	-0.31334	0.99963	lmo0051
LM6179_0331	cdnD	phosphodiesterase acting on cyclic dinucleotides	-0.0860148	0.99963	lmo0052
LM6179_0332	rplI	ribosomal protein L9	-0.0812983	0.99963	lmo0053
LM6179_0333	dnaC	replicative DNA helicase	-0.10828	0.99963	lmo0054
LM6179_0334	purA	adenylosuccinate synthetase	-0.10286	0.99963	lmo0055
LM6179_0335		conserved protein of unknown function	0.0701997	0.99963	LISIN_0056
LM6179_0336	yukE	conserved hypothetical protein	0.0546875	0.99963	lmo0056
LM6179_0337		conserved membrane protein of unknown function	-0.000681505	0.99963	lmo0057
LM6179_0338		conserved exported protein of unknown function	-0.0188313	0.99963	lmo0058
LM6179_0339	esaB	Protein esaB	0.00164426	0.99963	lmo0059
LM6179_0340		conserved protein of unknown function	-0.0246349	0.99963	lmo0060
LM6179_0341	essC	Protein EssC	-0.0585663	0.99963	lmo0061
LM6179_0342		conserved protein of unknown function	-0.0208719	0.99963	lmo0062
LM6179_0343		conserved protein of unknown function	-0.0142484	0.99963	lmo0063
LM6179_0344		conserved protein of unknown function	0.0500676	0.99963	lmo0064
LM6179_0345		conserved protein of unknown function	0.0207719	0.99963	lmo0065
LM6179_0346		conserved protein of unknown function	-0.0362052	0.99963	lmo0066
LM6179_0347		conserved protein of unknown function	0.0660574	0.99963	#N/A
LM6179_0348		conserved protein of unknown function	0.18336	0.99963	#N/A
LM6179_0349		conserved protein of unknown function	-0.0666753	0.99963	#N/A
LM6179_0350		conserved protein of unknown function	-0.0927998	0.99963	#N/A
LM6179_0351		conserved protein of unknown function	-0.00960657	0.99963	#N/A
LM6179_0352		conserved exported protein of unknown function	0.00432727	0.99963	lmo0072
LM6179_0353		conserved protein of unknown function	-0.132546	0.99963	#N/A
LM6179_0354		conserved exported protein of unknown function	0.0158105	0.99963	#N/A
LM6179_0355		conserved protein of unknown function	0.00279862	0.99963	#N/A
LM6179_0356		conserved membrane protein of unknown function	-0.0158473	0.99963	#N/A
LM6179_0357		Predicted protein	-0.0235997	0.99963	#N/A
LM6179_0358		conserved protein of unknown function	-0.0272361	0.99963	#N/A
LM6179_0359		conserved exported protein of unknown function	0.00476399	0.99963	#N/A
LM6179_0360		Synthetic lethal KAR3-like protein	0.000572802	0.99963	#N/A
LM6179_0361		conserved protein of unknown function	0.0261064	0.99963	#N/A
LM6179_0362		conserved membrane protein of unknown function	-0.011344	0.99963	#N/A
LM6179_0363		conserved protein of unknown function	-0.0217803	0.99963	#N/A
LM6179_0364		conserved exported protein of unknown function	0.0327877	0.99963	#N/A
LM6179_0365		conserved membrane protein of unknown function	0.0322753	0.99963	#N/A
LM6179_0366		Membrane protein, putative (fragment)	0.0485742	0.99963	#N/A
LM6179_0367		putative Transferase	-0.0288043	0.99963	lmo0075
LM6179_0368		Ada regulatory protein	-0.0297486	0.99963	lmo0076
LM6179_0369		conserved protein of unknown function	0.144099	0.99963	lmo0077
LM6179_0370		putative enzyme	-0.0824076	0.99963	lmo0078
LM6179_0371		conserved protein of unknown function	-0.000356062	0.99963	lmo0079
LM6179_0372		conserved protein of unknown function	-0.0586334	0.99963	#N/A
LM6179_0373		conserved protein of unknown function	0.0985354	0.99963	lmo0080
LM6179_0374		conserved protein of unknown function	0.0835326	0.99963	#N/A
LM6179_0375		conserved exported protein of unknown function	-0.000901655	0.99963	#N/A
LM6179_0376		Transcriptional regulator	-0.0559731	0.99963	lmo0083
LM6179_0377		putative aldo-keto reductase 2	0.103066	0.99963	lmo0084
LM6179_0379		conserved protein of unknown function	0.0043517	0.99963	lmo0085
LM6179_0380		conserved exported protein of unknown function	0.0530424	0.99963	lmo0086
LM6179_0381		conserved protein of unknown function	-0.0846023	0.99963	lmo0087
LM6179_0382	atpE	ATP synthase (subunit c, component F0)	0.000277715	0.99963	lmo0088
LM6179_0383		ATP synthase	-0.0242112	0.99963	lmo0089
LM6179_0384	atpA	ATP synthase (subunit alpha, component F1)	0.0160952	0.99963	lmo0090
LM6179_0385		conserved protein of unknown function	0.0637066	0.99963	lmo0091
LM6179_0386	atpD	ATP synthase (subunit beta, component F1)	-0.000873491	0.99963	lmo0092
LM6179_0387		ATP synthase subunit gamma	0.123311	0.99963	lmo0093
LM6179_0388		conserved membrane protein of unknown function	-0.00295113	0.99963	lmo0094
LM6179_0389		conserved protein of unknown function	0.0367001	0.99963	lmo0095
LM6179_0390	manX	fused mannose-specific PTS enzymes: IIA component ; IIB component	0.062217	0.99963	lmo0096
LM6179_0391	levF	phosphotransferase system (PTS) fructose-specific enzyme IIC component	0.0314636	0.99963	lmo0097
LM6179_0392	levG	phosphotransferase system (PTS) fructose-specific enzyme IID component	0.0674683	0.99963	lmo0098
LM6179_0393		conserved protein of unknown function	0.015195	0.99963	lmo0099
LM6179_0394		conserved protein of unknown function	0.107034	0.99963	lmo0100
LM6179_0395		Transcriptional regulator	-0.0223772	0.99963	lmo0101
LM6179_0396		YneC family protein	-0.106317	0.99963	lmo0102
LM6179_0397	ydgI	putative dehydrogenase	-0.0253611	0.99963	lmo0103
LM6179_0398		conserved protein of unknown function	0.191422	0.99963	lmo0104
LM6179_0399		Chitinase B	-0.0811715	0.99963	lmo0105
LM6179_0400		conserved protein of unknown function	-0.118951	0.99963	lmo0106
LM6179_0401	yknV	putative ABC transporter (ATP-binding protein)	-0.0171676	0.99963	lmo0107
LM6179_0402		ABC transporter	-0.0249463	0.99963	lmo0108
LM6179_0403		conserved protein of unknown function	-0.0149126	0.99963	lmo0109
LM6179_0404		Lipase	0.00433617	0.99963	lmo0110
LM6179_0405		EAL domain protein	0.0411029	0.99963	lmo0111
LM6179_0406		conserved protein of unknown function	-0.0180056	0.99963	lmo0112
LM6179_0407		conserved protein of unknown function	0.0845716	0.99963	lmo0113
LM6179_0408		conserved protein of unknown function	0.019008	0.99963	lmo0114
LM6179_0409	lmaD	AD protein	0.101631	0.99963	lmo0115
LM6179_0410	lmaC	Antigen C	-0.00614493	0.99963	lmo0116
LM6179_0411		Antigen B	-0.12481	0.99963	lmo0117
LM6179_0412	lmaA	AA protein	-0.226143	0.99963	lmo0118
LM6179_0413		LmaD, lmaC, lmaB & lmaA genes	-0.0348126	0.99963	lmo0119
LM6179_0414		conserved protein of unknown function	-0.187517	0.99963	lmo0120
LM6179_0415		conserved membrane protein of unknown function	-0.129214	0.99963	lmo0121
LM6179_0416		conserved protein of unknown function	-0.156201	0.99963	lmo0122
LM6179_0417		conserved protein of unknown function	-0.181203	0.99963	lmo0123
LM6179_0418		conserved protein of unknown function	-0.150424	0.99963	lmo0124
LM6179_0419		conserved protein of unknown function	-0.116331	0.99963	lmo0125
LM6179_0420		conserved protein of unknown function	-0.384732	0.99963	lmo0126
LM6179_0421		conserved protein of unknown function	-0.252748	0.99963	#N/A
LM6179_0422		conserved protein of unknown function	-0.354683	0.99963	lmo0128
LM6179_0423		N-acetylmuramoyl-L-alanine amidase	-0.318699	0.99963	lmo0129
LM6179_0424		Ser/Thr protein phosphatase	-0.106113	0.99963	lmo0130
LM6179_0425		EAL domain-containing protein	0.0318949	0.99963	lmo0131
LM6179_0426	IMPDH	Inosine-5'-monophosphate dehydrogenase	-0.0774172	0.99963	lmo0132
LM6179_0427	yjdI	conserved hypothetical protein	-0.0470269	0.99963	lmo0133
LM6179_0428	yjdJ	putative acyltransferase with acyl-CoA N-acyltransferase domain	-0.0403821	0.99963	lmo0134
LM6179_0430	appB	oligopeptide ABC transporter (permease)	-0.324852	0.99963	lmo0136
LM6179_0431	appC	oligopeptide ABC transporter (permease)	-0.32758	0.99963	lmo0137
LM6179_0432		conserved protein of unknown function	-0.00139029	0.99963	lmo0138
LM6179_0433		conserved protein of unknown function	-0.0500057	0.99963	lmo0139
LM6179_0434		conserved protein of unknown function	-0.0061347	0.99963	#N/A
LM6179_0435		conserved protein of unknown function	0.196746	0.99963	lmo0147
LM6179_0436		conserved protein of unknown function	0.0197788	0.99963	lmo0148
LM6179_0437		conserved protein of unknown function	0.0461293	0.99963	#N/A
LM6179_0438		conserved protein of unknown function	0.12443	0.99963	#N/A
LM6179_0439		conserved protein of unknown function	-0.00434197	0.99963	#N/A
LM6179_0440		conserved protein of unknown function	0.00542679	0.99963	#N/A
LM6179_0441		conserved protein of unknown function	0.115444	0.99963	#N/A
LM6179_0442		conserved exported protein of unknown function	-0.341189	0.99963	lmo0152
LM6179_0443	znuA	Zn(II)-binding lipoprotein	0.0635675	0.99963	lmo0153
LM6179_0444	znuC	Zn(II) transporter (ATP-binding protein)	-0.0167446	0.99963	lmo0154
LM6179_0445	znuB	high affinity Zn(II) ABC transporter (permease)	0.0199716	0.99963	lmo0155
LM6179_0446		Cyclic nucleotide-binding protein	0.0260714	0.99963	lmo0156
LM6179_0447		conserved protein of unknown function	-0.018851	0.99963	lmo0157
LM6179_0448		conserved protein of unknown function	0.0277615	0.99963	lmo0158
LM6179_0449		Cell wall surface anchor family protein	-0.0720682	0.99963	lmo0159
LM6179_0450		conserved exported protein of unknown function	0.261975	0.99963	lmo0160
LM6179_0451		conserved protein of unknown function	0.0915479	0.99963	lmo0161
LM6179_0452	holB	DNA polymerase III delta' subunit	-0.0360749	0.99963	lmo0162
LM6179_0453	yaaT	conserved hypothetical protein	0.00178516	0.99963	lmo0163
LM6179_0454	dnaH	subunit of the DNA replication complex	0.0240365	0.99963	lmo0164
LM6179_0455	yabB	putative methyltransferase	-0.0631451	0.99963	lmo0165
LM6179_0456	yazA	putative UvrC-Intron-type (URI) endonuclease	-0.0693165	0.99963	lmo0166
LM6179_0457	rsmI	Ribosomal RNA small subunit methyltransferase I	-0.0504737	0.99963	lmo0167
LM6179_0458	abrB	transcriptional regulator for transition state genes	0.133728	0.99963	lmo0168
LM6179_0459	glcU	glucose uptake protein	0.0353025	0.99963	lmo0169
LM6179_0460		conserved protein of unknown function	-0.0525316	0.99963	lmo0170
LM6179_0461		Internalin protein	-0.0312351	0.99963	lmo0171
LM6179_0462		transposase	0.0143745	0.99963	lmo0174
LM6179_0463		conserved protein of unknown function	0.0561941	0.99963	lmo0172
LM6179_0464		Cell wall surface anchor family protein	0.00363611	0.99963	lmo0175
LM6179_0465		Predicted protein	0.0104984	0.99963	#N/A
LM6179_0466		conserved membrane protein of unknown function	-0.00773697	0.99963	lmo0176
LM6179_0467	metS	methionyl-tRNA synthetase	-0.0016145	0.99963	lmo0177
LM6179_0468		Xylose repressor protein	-0.0489627	0.99963	lmo0178
LM6179_0469		Sugar ABC transporter	-0.00181091	0.99963	lmo0179
LM6179_0470		Sugar ABC transporter	0.0415852	0.99963	lmo0180
LM6179_0471		Sugar ABC transporter	0.0327591	0.99963	lmo0181
LM6179_0472		conserved protein of unknown function	-0.0211189	0.99963	lmo0182
LM6179_0473		Alpha-glucosidase 2	-0.159	0.99963	lmo0183
LM6179_0474	treA	trehalose-6-phosphate hydrolase	-0.133022	0.99963	lmo0184
LM6179_0475	yabD	metal-dependent DNase	-0.0085289	0.99963	lmo0185
LM6179_0476		conserved protein of unknown function	0.206753	0.99963	lmo0186
LM6179_0477	rnmV	ribonuclease M5	-0.0451109	0.99963	lmo0187
LM6179_0478	ksgA	dimethyladenosine 16S ribosomal RNA transferase	-0.0078575	0.99963	lmo0188
LM6179_0479	veg	conserved hypothetical protein	0.00106732	0.99963	lmo0189
LM6179_0480	ispE	4-(cytidine 5'-diphospho)-2-C-methyl-D-erythritol kinase	-0.0546447	0.99963	lmo0190
LM6179_0481		conserved protein of unknown function	0.0694124	0.99963	lmo0191
LM6179_0482	purR	transcriptional regulator of the purine biosynthesis operon	0.0644019	0.99963	lmo0192
LM6179_0483		conserved exported protein of unknown function	0.0466079	0.99963	lmo0193
LM6179_0484	yvrO	putative ABC transporter (ATP-binding protein)	0.0155704	0.99963	lmo0194
LM6179_0485		ABC transporter	0.0480819	0.99963	lmo0195
LM6179_0486	spoVG	regulator required for spore cortex synthesis (stage V sporulation)	-0.120935	0.99963	lmo0196
LM6179_0487	spoVG	regulator required for spore cortex synthesis (stage V sporulation)	-0.079342	0.99963	lmo0197
LM6179_0488	gcaD	bifunctional glucosamine-1-phosphate N-acetyltransferase/UDP-N-acetylglucosamine pyrophosphorylase	0.00155943	0.99963	lmo0198
LM6179_0489	prs	phosphoribosylpyrophosphate synthetase	0.0660789	0.99963	lmo0199
LM6179_0490	prfA	Listeriolysin regulatory protein	-0.00163796	0.99963	lmo0200
LM6179_0491	plcA	1-phosphatidylinositol phosphodiesterase	0.324253	0.99963	lmo0201
LM6179_0493	mpl	Zinc metalloproteinase	-0.0123793	0.99963	lmo0203
LM6179_0494	actA	Actin assembly-inducing protein	0.177047	0.99963	lmo0204
LM6179_0495	plcB	Phospholipase C	0.129965	0.99963	lmo0205
LM6179_0496		conserved protein of unknown function	0.0323008	0.99963	lmo0206
LM6179_0497		conserved exported protein of unknown function	0.109819	0.99963	lmo0207
LM6179_0498	ybjQ	conserved hypothetical protein	0.0270037	0.99963	lmo0208
LM6179_0499		conserved protein of unknown function	-0.00618678	0.99963	lmo0209
LM6179_0500	ldh	L-lactate dehydrogenase	0.185628	0.99963	lmo0210
LM6179_0501	ctc	ribosomal protein Ctc, binding 5S RNA	-0.118216	0.99963	lmo0211
LM6179_0502		Acetyltransferase	-0.0158995	0.99963	lmo0212
LM6179_0503	pth	peptidyl-tRNA hydrolase	-0.060206	0.99963	lmo0213
LM6179_0504	mfd	transcription-repair coupling factor	-0.0382113	0.99963	lmo0214
LM6179_0505		Polysaccharide biosynthesis family protein	0.0342905	0.99963	lmo0215
LM6179_0506	hslR	ribosomal RNA binding protein involved in 50S recycling; heat shock protein	0.00402608	0.99963	lmo0216
LM6179_0507		conserved exported protein of unknown function	0.0794407	0.99963	lmo0217
LM6179_0508	yabR	putative RNA degradation protein; polyribonucleotide nucleotidyltransferase or phosphorylase	-0.0262047	0.99963	lmo0218
LM6179_0509	tilS/hprT	Bifunctional protein tilS/hprT [Includes: tRNA(Ile)-lysidine synthase ; Hypoxanthine-guanine phosphoribosyltransferase]	-0.0201611	0.99963	lmo0219
LM6179_0510	ftsH	cell-division protein and general stress protein (class III heat-shock)	0.00226965	0.99963	lmo0220
LM6179_0511	coaX	pantothenate kinase	-0.0841008	0.99963	lmo0221
LM6179_0512	hslO	disulfide bond chaperone (heat shock protein HSP33)	-0.0720676	0.99963	lmo0222
LM6179_0513		conserved protein of unknown function	0.0204603	0.99963	#N/A
LM6179_0514	cysK	cysteine synthase	-0.268515	0.99963	lmo0223
LM6179_0516	folP	dihydropteroate synthase	-0.124318	0.99963	lmo0224
LM6179_0517	folB	dihydroneopterin aldolase	0.0455048	0.99963	lmo0225
LM6179_0518	folK	7,8-dihydro-6-hydroxymethylpterin pyrophosphokinase	-0.0243755	0.99963	lmo0226
LM6179_0519	dusB	tRNA-dihydrouridine synthase B	-0.130122	0.99963	lmo0227
LM6179_0520	lysS	lysyl-tRNA synthetase	0.0857296	0.99963	lmo0228
LM6179_0526	ctsR	transcriptional regulator	-0.0397432	0.99963	lmo0229
LM6179_0527		conserved protein of unknown function	-0.163373	0.99963	lmo0230
LM6179_0528	mcsB	protein tyrosine kinase	-0.0491189	0.99963	lmo0231
LM6179_0529	clpC	class III stress response-related ATPase, AAA+ superfamily	-0.106199	0.99963	lmo0232
LM6179_0530	radA	DNA repair protein; 6-O-methylguanine-DNA methyltransferase	-0.254085	0.99963	lmo0233
LM6179_0531	yacL	putative membrane protein	-0.140336	0.99963	lmo0234
LM6179_0532	ispD	2-C-methyl-D-erythritol 4-phosphate cytidylyltransferase, nonmevalonate isoprenoid pathway	-0.185024	0.99963	lmo0235
LM6179_0533	ispF	2-C-methyl-D-erythritol-2,4-cyclodiphosphate synthase	-0.122019	0.99963	lmo0236
LM6179_0534	gltX	glutamyl-tRNA synthetase	-0.0400539	0.99963	lmo0237
LM6179_0535	cysE	serine acetyltransferase	-0.131108	0.99963	lmo0238
LM6179_0536	cysS	cysteinyl-tRNA synthetase	-0.138803	0.99963	lmo0239
LM6179_0537	mrnC	ribonuclease for 23S RNA maturation	-0.099493	0.99963	lmo0240
LM6179_0538	rlmB	23S rRNA methyltransferase	-0.085069	0.99963	lmo0241
LM6179_0539	yacP	putative ribonuclease with PIN and NYN domains	-0.172731	0.99963	lmo0242
LM6179_0540	sigH	RNA polymerase sigma-30 factor (sigma(H))	0.0179427	0.99963	lmo0243
LM6179_0541	secE	preprotein translocase subunit	0.0688812	0.99963	lmo0245
LM6179_0542	nusG	transcription antitermination factor	0.120128	0.99963	lmo0246
LM6179_0543		conserved protein of unknown function	-0.0749444	0.99963	lmo0247
LM6179_0544	rplK	ribosomal protein L11 (BL11)	0.0358597	0.99963	lmo0248
LM6179_0545	rplA	ribosomal protein L1 (BL1)	-0.0220873	0.99963	lmo0249
LM6179_0546		protein of unknown function	-0.0484973	0.99963	#N/A
LM6179_0547	rplJ	ribosomal protein L10 (BL5)	-0.016177	0.99963	lmo0250
LM6179_0548	rplL	ribosomal protein L12 (BL9)	0.00674178	0.99963	lmo0251
LM6179_0549		putative Transcriptional repressor CopY	0.237569	0.99963	lmo0252
LM6179_0550		conserved membrane protein of unknown function	0.207741	0.99963	lmo0253
LM6179_0551		conserved protein of unknown function	-0.152878	0.99963	lmo0254
LM6179_0552		putative Lipoprotein	0.0507445	0.99963	lmo0255
LM6179_0553	ybxB	ribosomal RNA methyltransferase	0.134477	0.99963	lmo0256
LM6179_0554		protein of unknown function	0.352948	0.99963	#N/A
LM6179_0555		conserved protein of unknown function	-0.0882992	0.99963	lmo0257
LM6179_0556		Transcriptional regulator	0.159682	0.99963	#N/A
LM6179_0557		Sugar ABC transporter, sugar-binding protein	-0.247645	0.99963	#N/A
LM6179_0558		Sugar ABC transporter	-0.0814506	0.99963	#N/A
LM6179_0559		Sugar ABC transporter	0.00907056	0.99963	#N/A
LM6179_0560	malL	Oligo-1,6-glucosidase	0.0713781	0.99963	#N/A
LM6179_0561	gtfA	Sucrose phosphorylase	0.00853272	0.99963	#N/A
LM6179_0562		conserved protein of unknown function	0.212113	0.99963	#N/A
LM6179_0563	rpoB	RNA polymerase (beta subunit)	0.00351542	0.99963	lmo0258
LM6179_0564	rpoC	RNA polymerase (beta' subunit)	-0.0093416	0.99963	lmo0259
LM6179_0565		conserved protein of unknown function	0.0114458	0.99963	lmo0260
LM6179_0566	bglH	aryl-phospho-beta-d-glucosidase	-0.0439404	0.99963	lmo0261
LM6179_0567		Internalin C2	-0.0232095	0.99963	lmo0263
LM6179_0568		Internalin E	0.0197141	0.99963	lmo0264
LM6179_0569	dapE	putative succinyl-diaminopimelate desuccinylase	-0.221758	0.99963	lmo0265
LM6179_0570		Uncharacterized HTH-type transcriptional regulator BC_1936	-0.0415649	0.99963	lmo0266
LM6179_0571	mhqA	putative ring-cleaving dioxygenase mhqA	0.0774158	0.99963	lmo0267
LM6179_0572		conserved protein of unknown function	-0.167723	0.99963	lmo0268
LM6179_0573		Oligopeptide transport system permease oppC	-0.00558228	0.99963	lmo0269
LM6179_0574		Leucine rich repeat domain protein	0.00740785	0.99963	#N/A
LM6179_0575		conserved protein of unknown function	0.185508	0.99963	#N/A
LM6179_0576	bglC	aryl-phospho-beta-d-glucosidase	0.173102	0.99963	lmo0271
LM6179_0577	yxeH	putative hydrolase	0.181124	0.99963	lmo0272
LM6179_0578		conserved protein of unknown function	-0.00819196	0.99963	lmo0273
LM6179_0579		conserved protein of unknown function	0.0728947	0.99963	lmo0274
LM6179_0580		conserved exported protein of unknown function	0.0191344	0.99963	lmo0275
LM6179_0581		conserved protein of unknown function	0.132442	0.99963	lmo0276
LM6179_0582		Oxidoreductase	-0.031325	0.99963	lmo0277
LM6179_0583	msmX	multiple sugar-binding transporter ATP-binding protein	0.0872874	0.99963	lmo0278
LM6179_0584	nrdD	anaerobic ribonucleoside-triphosphate reductase	0.0890812	0.99963	lmo0279
LM6179_0585	nrdG	anaerobic ribonucleotide reductase activating protein	-0.0104276	0.99963	lmo0280
LM6179_0586		cAMP-binding domain regulatory protein	0.24775	0.99963	lmo0281
LM6179_0587	mtnU	ketoglutaramate omega-amidase	-0.037468	0.99963	lmo0282
LM6179_0588	metP	methionine ABC transporter, permease component	0.0428885	0.99963	lmo0283
LM6179_0589	metN	methionine ABC transporter (ATP-binding protein)	0.0454515	0.99963	lmo0284
LM6179_0590	metQ	DL-methionine transporter subunit ; periplasmic-binding component of ABC superfamily	0.0178265	0.99963	lmo0285
LM6179_0591	mtnE	methionine-glutamine aminotransferase	-0.0527039	0.99963	lmo0286
LM6179_0592	walR	two-component response regulator [YycF]	0.0320399	0.99963	lmo0287
LM6179_0593	walK	two-component sensor histidine kinase [YycG]	0.0221407	0.99963	lmo0288
LM6179_0594		conserved protein of unknown function	0.115622	0.99963	lmo0289
LM6179_0595		conserved protein of unknown function	0.0172337	0.99963	lmo0290
LM6179_0596	walJ	putative hydrolase	-0.115068	0.99963	lmo0291
LM6179_0597		Serine protease	-0.0941446	0.99963	lmo0292
LM6179_0599	yydA	conserved hypothetical protein	-0.146558	0.99963	lmo0293
LM6179_0600		Transcriptional regulator, LysR family	0.0351627	0.99963	lmo0294
LM6179_0601		conserved protein of unknown function	0.205024	0.99963	lmo0295
LM6179_0602		putative Membrane protein	-0.217127	0.99963	lmo0296
LM6179_0603		PRD/PTS system IIA 2 domain-containing protein	0.0443563	0.99963	lmo0297
LM6179_0604		PTS system, IIC component	-0.0772135	0.99963	lmo0298
LM6179_0605	celA	Cellobiose-specific phosphotransferase enzyme IIB component	-0.0894582	0.99963	lmo0299
LM6179_0606	lacG	6-phospho-beta-galactosidase	-0.065038	0.99963	lmo0300
LM6179_0607		conserved protein of unknown function	-0.0840845	0.99963	lmo0301
LM6179_0609	bbvIM	restriction modification system LmoJ2M	0.0586562	0.99963	#N/A
LM6179_0610		restriction modification system LmoJ2R	0.109147	0.99963	#N/A
LM6179_0611		Threonine aldolase	-0.139228	0.99963	lmo0305
LM6179_0612		conserved protein of unknown function	0.129174	0.99963	#N/A
LM6179_0613		conserved protein of unknown function	-0.23067	0.99963	lmo0314
LM6179_0614		TENA/THI-4 family protein	-0.0586986	0.99963	lmo0315
LM6179_0615	thiM	hydroxyethylthiazole kinase	-0.0774624	0.99963	lmo0316
LM6179_0616	thiD	phosphomethylpyrimidine kinase, 4-amino-5-hydroxymethyl-2-methylpyrimidine and 4-amino-5-hydroxymethyl-2-methylpyrimidine pyrophosphate kinase	-0.0660148	0.99963	lmo0317
LM6179_0617	thiE	thiamine-phosphate pyrophosphorylase	0.00595322	0.99963	lmo0318
LM6179_0618	bglH	aryl-phospho-beta-d-glucosidase	-0.0510145	0.99963	lmo0319
LM6179_0619		Cell wall surface anchor family protein	-0.0804121	0.99963	lmo0320
LM6179_0620		conserved membrane protein of unknown function	-0.232853	0.99963	lmo0321
LM6179_0621		conserved protein of unknown function	0.0236291	0.99963	lmo0322
LM6179_0622		conserved protein of unknown function	-0.055051	0.99963	lmo0323
LM6179_0623		conserved exported protein of unknown function	-0.0108113	0.99963	lmo0324
LM6179_0624		Predicted protein	-0.0062777	0.99963	#N/A
LM6179_0625		conserved protein of unknown function	-0.0146828	0.99963	lmo0325
LM6179_0626		putative Transcriptional activator	0.00494498	0.99963	lmo0326
LM6179_0627		conserved protein of unknown function	0.221073	0.99963	#N/A
LM6179_0628		conserved protein of unknown function	0.0656315	0.99963	lmo0328
LM6179_0629		conserved exported protein of unknown function	0.0352348	0.99963	lmo0331
LM6179_0630		conserved exported protein of unknown function	-0.125305	0.99963	#N/A
LM6179_0631		Internalin like protein	0.0219591	0.99963	#N/A
LM6179_0632		conserved protein of unknown function	-0.0198057	0.99963	lmo0332
LM6179_0633	inlI	Internalin-I	-0.0844099	0.99963	lmo0333
LM6179_0634		conserved protein of unknown function	-0.0138311	0.99963	lmo0334
LM6179_0635		conserved protein of unknown function	-0.069964	0.99963	lmo0335
LM6179_0636		conserved protein of unknown function	-0.0580252	0.99963	#N/A
LM6179_0637		conserved protein of unknown function	-0.00606928	0.99963	lmo0337
LM6179_0638		conserved protein of unknown function	0.0112423	0.99963	lmo0338
LM6179_0639		Inorganic pyrophosphatase	-0.120465	0.99963	lmo0339
LM6179_0640		conserved protein of unknown function	-0.0494612	0.99963	lmo0340
LM6179_0641		Pediocin immunity protein	0.153001	0.99963	lmo0341
LM6179_0642	tkt	transketolase	-0.0616684	0.99963	lmo0342
LM6179_0643	ywjH	putative transaldolase	-0.0848757	0.99963	lmo0343
LM6179_0644		Short-chain dehydrogenase/reductase family oxidoreductase	0.000517948	0.99963	lmo0344
LM6179_0645	rpiB	Ribose-5-phosphate isomerase B	0.0163762	0.99963	lmo0345
LM6179_0646	tpiA	Triosephosphate isomerase 2	-0.011138	0.99963	lmo0346
LM6179_0647	dhaL	dihydroxyacetone kinase, C-terminal domain	-0.0530448	0.99963	lmo0347
LM6179_0648		Dihydroxyacetone kinase	0.0298128	0.99963	lmo0348
LM6179_0649		conserved membrane protein of unknown function	-0.0837954	0.99963	lmo0349
LM6179_0650		conserved membrane protein of unknown function	-0.107252	0.99963	lmo0350
LM6179_0651		conserved protein of unknown function	0.0665837	0.99963	lmo0351
LM6179_0652		Transcriptional regulator	0.0698031	0.99963	lmo0352
LM6179_0653		Acetyltransferase	-0.163335	0.99963	lmo0353
LM6179_0654		Long-chain acyl-CoA synthetase	0.110659	0.99963	lmo0354
LM6179_0655		Fumarate reductase	0.0927778	0.99963	lmo0355
LM6179_0656	yhhX	Uncharacterized oxidoreductase yhhX	-0.0549284	0.99963	lmo0356
LM6179_0657		conserved protein of unknown function	0.0395916	0.99963	lmo0357
LM6179_0658		Pts system fructose-specific eiibbc component (Eiibbc-fru)	-0.029886	0.99963	lmo0358
LM6179_0659		Fructose-bisphosphate aldolase	-0.18991	0.99963	lmo0359
LM6179_0660		Transcriptional regulator	0.11563	0.99963	lmo0360
LM6179_0661		conserved protein of unknown function	0.0240258	0.99963	LISIN_0371
LM6179_0662	tatCY	component of the twin-arginine pre-protein translocation pathway	0.0181245	0.99963	lmo0361
LM6179_0663	tatAY	component of the twin-arginine pre-protein translocation pathway	-0.1067	0.99963	lmo0362
LM6179_0664		putative enzyme	0.0455971	0.99963	lmo0363
LM6179_0665		Transcriptional regulator	0.0301464	0.99963	lmo0364
LM6179_0666		protein of unknown function	0.0138353	0.99963	LISIN_0376
LM6179_0667	efeU	ferrous ion permease	0.0124589	0.99963	lmo0365
LM6179_0668	efeM	lipoprotein binding ferrous or ferric iron for transport	-0.0576237	0.99963	lmo0366
LM6179_0669	efeN	peroxidase converting ferric iron into ferrous iron	-0.0267858	0.99963	lmo0367
LM6179_0670		putative enzyme	0.130286	0.99963	lmo0368
LM6179_0671	yeeI	conserved hypothetical protein	-0.00481209	0.99963	lmo0369
LM6179_0672	phnA	conserved hypothetical protein	-0.0649043	0.99963	lmo0370
LM6179_0673		conserved protein of unknown function	0.00483948	0.99963	lmo0371
LM6179_0674	gmuD	mannoside-phospho-beta-d-glucosidase	0.0105496	0.99963	lmo0372
LM6179_0675		conserved membrane protein of unknown function	0.0424431	0.99963	lmo0373
LM6179_0676	licB	phosphotransferase system (PTS) lichenan-specific enzyme IIB component	0.108072	0.99963	lmo0374
LM6179_0677		conserved protein of unknown function	0.0779723	0.99963	lmo0375
LM6179_0678		conserved protein of unknown function	-0.0639053	0.99963	lmo0376
LM6179_0679		conserved protein of unknown function	-0.0510445	0.99963	lmo0377
LM6179_0680		conserved protein of unknown function	0.0389715	0.99963	lmo0378
LM6179_0681		conserved protein of unknown function	0.152627	0.99963	lmo0379
LM6179_0682		protein of unknown function	0.00835015	0.99963	#N/A
LM6179_0683		conserved protein of unknown function	-0.0139322	0.99963	lmo0380
LM6179_0684		conserved protein of unknown function	0.00635545	0.99963	lmo0381
LM6179_0685	iolR	transcriptional regulator (DeoR family)	-0.0536194	0.99963	lmo0382
LM6179_0686	mmsA	methylmalonate-semialdehyde dehydrogenase	0.0263175	0.99963	lmo0383
LM6179_0687	iolB	5-deoxy-D-glucuronic acid isomerase	0.00202312	0.99963	lmo0384
LM6179_0688	iolC	2-deoxy-5-keto-D-gluconic acid kinase	-0.0601604	0.99963	lmo0385
LM6179_0689	iolD	3D-(3,5/4)-trihydroxycyclohexane-1,2-dione hydrolase	-0.0533694	0.99963	lmo0386
LM6179_0690	fra	frataxin; iron chaperone	0.00858418	0.99963	lmo0387
LM6179_0691		conserved membrane protein of unknown function	0.185996	0.99963	lmo0388
LM6179_0692		Low temperature requirement protein LtrA	0.0940903	0.99963	lmo0389
LM6179_0693	ung	Uracil-DNA glycosylase 1	0.00868003	0.99963	lmo0390
LM6179_0694		conserved protein of unknown function	-0.0776172	0.99963	lmo0391
LM6179_0695	yqfA	conserved hypothetical protein	-0.0780356	0.99963	lmo0392
LM6179_0696		conserved protein of unknown function	0.0488178	0.99963	lmo0393
LM6179_0697		NLP/P60 family protein	0.075367	0.99963	lmo0394
LM6179_0698		Acetyltransferase	0.0346835	0.99963	lmo0395
LM6179_0699	proC	pyrroline-5-carboxylate reductase, NAD(P)-binding	0.0414017	0.99963	lmo0396
LM6179_0700		conserved protein of unknown function	-0.0556324	0.99963	lmo0397
LM6179_0701		conserved protein of unknown function	-0.0676906	0.99963	lmo0398
LM6179_0702	frwB	Fructose-like phosphotransferase enzyme IIB component 2	-0.0534967	0.99963	lmo0399
LM6179_0703		PTS system protein	0.0621975	0.99963	lmo0400
LM6179_0704		Alpha-mannosidase	-0.0654583	0.99963	lmo0401
LM6179_0705		conserved protein of unknown function	0.000146636	0.99963	lmo0402
LM6179_0706		conserved membrane protein of unknown function	0.179938	0.99963	lmo0403
LM6179_0707		conserved membrane protein of unknown function	0.0590959	0.99963	lmo0404
LM6179_0708	pit	low-affinity inorganic phosphate transporter	-0.129623	0.99963	lmo0405
LM6179_0709	yyaH	putative lyase	-0.145686	0.99963	lmo0406
LM6179_0710		conserved protein of unknown function	-0.032379	0.99963	lmo0407
LM6179_0711		conserved exported protein of unknown function	-0.150122	0.99963	lmo0408
LM6179_0712	pps	putative PEP-dependent enzyme	-0.0587309	0.99963	lmo0411
LM6179_0713		conserved protein of unknown function	-0.094928	0.99963	lmo0412
LM6179_0714		conserved protein of unknown function	-0.107919	0.99963	lmo0413
LM6179_0715	Slc39a	Zinc transporter ZIP11	-0.0396452	0.99963	lmo0414
LM6179_0716		Peptidoglycan N-acetylglucosamine deacetylase	0.00532856	0.99963	lmo0415
LM6179_0717		conserved protein of unknown function	0.146117	0.99963	lmo0416
LM6179_0718		conserved membrane protein of unknown function	0.265637	0.99963	lmo0417
LM6179_0719		conserved protein of unknown function	0.33054	0.99963	lmo0418
LM6179_0720		conserved membrane protein of unknown function	0.102989	0.99963	lmo0419
LM6179_0721	ybjI	Phosphatase YbjI	-0.0808748	0.99963	lmo0420
LM6179_0722		putative Membrane protein	-0.0210621	0.99963	lmo0421
LM6179_0723		conserved protein of unknown function	0.00989285	0.99963	lmo0422
LM6179_0724		RNA polymerase factor sigma C	0.104154	0.99963	lmo0423
LM6179_0725		conserved membrane protein of unknown function	0.089475	0.99963	lmo0424
LM6179_0726		conserved protein of unknown function	0.0958697	0.99963	lmo0425
LM6179_0727		conserved protein of unknown function	-0.0734586	0.99963	lmo0426
LM6179_0728	fruA	fragment of phosphotransferase system, fructose-specific IIBC component (part 1)	-0.204666	0.99963	lmo0427
LM6179_0729	fruA	fragment of phosphotransferase system, fructose-specific IIBC component (part 2)	0.0271047	0.99963	lmo0428
LM6179_0730		conserved protein of unknown function	-0.00459996	0.99963	lmo0429
LM6179_0731		Transcriptional regulator	0.094919	0.99963	lmo0430
LM6179_0732		Acetyltransferase	0.0224511	0.99963	lmo0431
LM6179_0733		putative enzyme	-0.208189	0.99963	lmo0432
LM6179_0734		Internalin-A (fragment)	0.00924912	0.99963	lmo0433
LM6179_0735		Internalin-A (fragment)	-0.0590371	0.99963	lmo0433
LM6179_0736	inlB	Internalin B	-0.0284134	0.99963	lmo0434
LM6179_0737		conserved protein of unknown function	-0.00624995	0.99963	LISIN_0448
LM6179_0739		Peptidoglycan binding protein	0.0830636	0.99963	lmo0435
LM6179_0740		Transcription regulator	0.0129687	0.99963	lmo0436
LM6179_0741		Isoflavone reductase	0.059515	0.99963	lmo0437
LM6179_0742	lntA	Listeria nuclear targeted protein A	-0.0540575	0.99963	lmo0438
LM6179_0743		conserved protein of unknown function	-0.182872	0.99963	lmo0439
LM6179_0744		conserved protein of unknown function	0.0943447	0.99963	lmo0440
LM6179_0745		Penicillin-binding protein	-0.1083	0.99963	lmo0441
LM6179_0746		conserved protein of unknown function	-0.028778	0.99963	lmo0442
LM6179_0747	msrR	Regulatory protein msrR	-0.0205	0.99963	lmo0443
LM6179_0748		putative transcription regulator	0.0612448	0.99963	#N/A
LM6179_0749	yoaZ	Uncharacterized protease yoaZ	-0.0272629	0.99963	#N/A
LM6179_0750		conserved membrane protein of unknown function	0.00448988	0.99963	lmo0449
LM6179_0751		conserved membrane protein of unknown function	-0.08911	0.99963	lmo0450
LM6179_0752		conserved protein of unknown function	0.188334	0.99963	lmo0451
LM6179_0753		conserved membrane protein of unknown function	0.00814225	0.99963	lmo0452
LM6179_0754		conserved protein of unknown function	0.0492067	0.99963	lmo0453
LM6179_0755	yeaC	conserved hypothetical protein	0.0536379	0.99963	lmo0454
LM6179_0756		conserved protein of unknown function	-0.047649	0.99963	lmo0455
LM6179_0757		conserved membrane protein of unknown function	-0.0176378	0.99963	lmo0456
LM6179_0758		conserved protein of unknown function	0.0166412	0.99963	lmo0457
LM6179_0759		conserved protein of unknown function	-0.0515065	0.99963	lmo0458
LM6179_0760		conserved protein of unknown function	0.0998649	0.99963	#N/A
LM6179_0761		M protein trans-acting positive regulator (MGA)	0.151143	0.99963	lmo0459
LM6179_0762		putative membrane associated lipoprotein	-0.28942	0.99963	#N/A
LM6179_0764		conserved exported protein of unknown function	-0.211759	0.99963	lmo0461
LM6179_0766		Cell wall surface anchor family protein	-0.249321	0.99963	lmo0463
LM6179_0767		conserved protein of unknown function	-0.273389	0.99963	lmo0464
LM6179_0768		conserved protein of unknown function	0.0341182	0.99963	#N/A
LM6179_0769		conserved protein of unknown function	-0.114422	0.99963	lmo0336
LM6179_0770		conserved protein of unknown function	-0.0346771	0.99963	#N/A
LM6179_0771		putative Magnesium and cobalt transport protein CorA	0.0601921	0.99963	#N/A
LM6179_0772		conserved protein of unknown function	0.121258	0.99963	lmo0474
LM6179_0773		conserved membrane protein of unknown function	0.014658	0.99963	lmo0475
LM6179_0774	ydhJ	putative metal-dependent phosphohydrolase	0.0915566	0.99963	lmo0476
LM6179_0776		Secreted protein	-0.13641	0.99963	lmo0477
LM6179_0777		conserved protein of unknown function	-0.11588	0.99963	lmo0478
LM6179_0778		Predicted protein	-0.0430053	0.99963	#N/A
LM6179_0779		conserved protein of unknown function	-0.0622398	0.99963	lmo0480
LM6179_0780		conserved exported protein of unknown function	-0.208954	0.99963	lmo0481
LM6179_0781	rlmN	23S rRNA m2A2503 methyltransferase	-0.0698816	0.99963	lmo0482
LM6179_0782		conserved protein of unknown function	-0.121008	0.99963	lmo0483
LM6179_0783	isdG	Heme-degrading monooxygenase isdG	-0.127947	0.99963	lmo0484
LM6179_0784		conserved protein of unknown function	0.0865829	0.99963	lmo0485
LM6179_0785	rpmF	50S ribosomal protein L32 1	-0.00802387	0.99963	lmo0486
LM6179_0786		MutT/nudix family protein	-0.0701032	0.99963	lmo0487
LM6179_0787		Transcriptional regulator	0.0681951	0.99963	lmo0488
LM6179_0788		NADH:flavin oxidoreductase	0.172236	0.99963	lmo0489
LM6179_0789	ydiB	quinate/shikimate 5-dehydrogenase, NAD(P)-binding	0.096426	0.99963	lmo0490
LM6179_0790	aroC	3-dehydroquinate dehydratase	0.00565315	0.99963	lmo0491
LM6179_0791		conserved protein of unknown function	-0.0113238	0.99963	lmo0494
LM6179_0792		putative Membrane protein	-0.140721	0.99963	lmo0495
LM6179_0793	ynzC	conserved hypothetical protein	0.0613403	0.99963	lmo0496
LM6179_0794		conserved protein of unknown function	0.125823	0.99963	lmo0497
LM6179_0795	rpiB	Ribose-5-phosphate isomerase B	-0.0186062	0.99963	lmo0498
LM6179_0796		Ribulose-phosphate 3-epimerase	0.0085796	0.99963	lmo0499
LM6179_0797		conserved protein of unknown function	-0.0217038	0.99963	lmo0500
LM6179_0798		PTS system IIA component domain-containing protein	0.0899201	0.99963	lmo0501
LM6179_0799		SIS domain protein	-0.0483	0.99963	lmo0502
LM6179_0800		PTS system protein	-0.0226425	0.99963	lmo0503
LM6179_0801		conserved protein of unknown function	0.0427061	0.99963	lmo0504
LM6179_0802	rpe	ribulose-5-phosphate 3-epimerase	-0.0143119	0.99963	lmo0505
LM6179_0803		Alcohol dehydrogenase	-0.0831907	0.99963	lmo0506
LM6179_0804		conserved exported protein of unknown function	-0.0457832	0.99963	lmo0507
LM6179_0805		PTS system, galactitol-specific IIC subunit	0.0513567	0.99963	lmo0508
LM6179_0806	prs	phosphoribosylpyrophosphate synthetase	-0.0312783	0.99963	lmo0509
LM6179_0807		conserved protein of unknown function	-0.0925189	0.99963	lmo0510
LM6179_0808		Glutamine amidotransferase	-0.0235541	0.99963	lmo0511
LM6179_0809		conserved protein of unknown function	0.0570497	0.99963	lmo0512
LM6179_0810		conserved protein of unknown function	0.122706	0.99963	lmo0513
LM6179_0811		Cell wall surface anchor family protein	0.390457	0.99963	lmo0514
LM6179_0812		protein of unknown function	0.408721	0.99963	lmo0514
LM6179_0813		conserved protein of unknown function	0.272127	0.99963	lmo0515
LM6179_0814		conserved exported protein of unknown function	-0.0545313	0.99963	lmo0516
LM6179_0815		conserved exported protein of unknown function	0.0871082	0.99963	lmo0517
LM6179_0816		CRISPR-associated protein, TM1814 family, Cas6	0.0309364	0.99963	#N/A
LM6179_0817		FIG00774117: hypothetical protein, Cas8a1	0.0188399	0.99963	#N/A
LM6179_0818		CRISPR-associated negative autoregulator, Cas7	0.0233469	0.99963	#N/A
LM6179_0819		CRISPR-associated protein MTH1087, Cas5	0.0686242	0.99963	#N/A
LM6179_0820		CRISPR-associated helicase Cas3	0.0189367	0.99963	#N/A
LM6179_0821		CRISPR-associated protein Cas1	0.0104984	0.99963	#N/A
LM6179_0822	cas	CRISPR-associated protein Cas2	-0.0188962	0.99963	#N/A
LM6179_0823		conserved membrane protein of unknown function	-0.19214	0.99963	lmo0518
LM6179_0824	lmrB	efflux transporter; drug-export protein	-0.0683413	0.99963	lmo0519
LM6179_0825		conserved protein of unknown function	-0.207755	0.99963	lmo0520
LM6179_0826	licH	6-phospho-beta-glucosidase	-0.0689688	0.99963	lmo0521
LM6179_0827		RpiR family phosphosugar-binding transcriptional regulator	-0.0634787	0.99963	lmo0522
LM6179_0828		conserved membrane protein of unknown function	0.288679	0.99963	lmo0523
LM6179_0829		conserved membrane protein of unknown function	0.0261673	0.99963	lmo0524
LM6179_0830		conserved protein of unknown function	0.0713737	0.99963	lmo0525
LM6179_0831		Transcriptional regulator	0.0183779	0.99963	lmo0526
LM6179_0832		Transmembrane protein	0.0165192	0.99963	lmo0527
LM6179_0833		conserved exported protein of unknown function	0.0622913	0.99963	lmo0528
LM6179_0834	ydaM	putative glycosyltransferase associated to biofilm formation	0.0828194	0.99963	lmo0529
LM6179_0835		conserved exported protein of unknown function	0.05354	0.99963	lmo0530
LM6179_0836		conserved membrane protein of unknown function	0.00306525	0.99963	lmo0531
LM6179_0837		conserved protein of unknown function	-0.063303	0.99963	lmo0532
LM6179_0838		conserved protein of unknown function	0.0760958	0.99963	lmo0533
LM6179_0839		conserved protein of unknown function	-0.0278938	0.99963	lmo0534
LM6179_0840		conserved protein of unknown function	-0.0817911	0.99963	lmo0535
LM6179_0841	licH	6-phospho-beta-glucosidase	-0.0226506	0.99963	lmo0536
LM6179_0842		N-carbamoyl-L-amino acid hydrolase (L-carbamoylase)	-0.218745	0.99963	lmo0537
LM6179_0843		conserved protein of unknown function	-0.202028	0.99963	lmo0538
LM6179_0844	lacD	Tagatose 1,6-diphosphate aldolase	0.022139	0.99963	lmo0539
LM6179_0845	pbpX	putative penicillin-binding protein pbpX	-0.0788212	0.99963	lmo0540
LM6179_0846		ABC transporter	0.0776438	0.99963	lmo0541
LM6179_0847		Glucitol/sorbitol-specific PTS system IIA component	0.0733791	0.99963	lmo0542
LM6179_0848	srlE	glucitol/sorbitol-specific enzyme IIB component of PTS	0.0306106	0.99963	lmo0543
LM6179_0849	srlA	glucitol/sorbitol-specific enzyme IIC component of PTS	-0.0104713	0.99963	lmo0544
LM6179_0850		conserved protein of unknown function	0.0419601	0.99963	lmo0545
LM6179_0851		conserved protein of unknown function	0.025834	0.99963	lmo0546
LM6179_0852		conserved protein of unknown function	0.0263961	0.99963	lmo0547
LM6179_0853		conserved protein of unknown function	-0.0160185	0.99963	lmo0548
LM6179_0854		conserved exported protein of unknown function	0.0455744	0.99963	lmo0549
LM6179_0855		conserved exported protein of unknown function	-0.0120169	0.99963	lmo0550
LM6179_0856		conserved exported protein of unknown function	-0.111783	0.99963	lmo0551
LM6179_0857		conserved exported protein of unknown function	0.0192124	0.99963	lmo0552
LM6179_0858		CBS domain protein	0.0301797	0.99963	lmo0553
LM6179_0859	yugJ	putative NADH-dependent butanol dehydrogenase	-0.0385481	0.99963	lmo0554
LM6179_0860	dtpT	di-tripeptide-proton ABC symporter	0.0682145	0.99963	lmo0555
LM6179_0861		Phosphoglycerate mutase family protein	-0.0655997	0.99963	lmo0556
LM6179_0862		Phosphoglycerate mutase	0.000311705	0.99963	lmo0557
LM6179_0863		conserved protein of unknown function	-0.032616	0.99963	lmo0558
LM6179_0864		Magnesium transporter	0.113294	0.99963	lmo0559
LM6179_0865	gdhA	glutamate dehydrogenase, NADP-specific	-0.107389	0.99963	lmo0560
LM6179_0866	hisI	fragment of phosphoribosyl-AMP cyclohydrolase; phosphoribosyl-ATP pyrophosphohydrolase (part 2)	-0.000852177	0.99963	lmo0561
LM6179_0867	hisI	fragment of phosphoribosyl-AMP cyclohydrolase; phosphoribosyl-ATP pyrophosphohydrolase (part 1)	0.0170603	0.99963	lmo0562
LM6179_0868	hisF	imidazole glycerol phosphate synthase subunit	0.0289168	0.99963	lmo0563
LM6179_0869	hisA	phosphoribosylformimino-5-aminoimidazole carboxamide ribotide isomerase	-0.217898	0.99963	lmo0564
LM6179_0870	hisH	amidotransferase (glutaminase)	-0.00166225	0.99963	lmo0565
LM6179_0871	hisB	imidazoleglycerol-phosphate dehydratase	0.00750908	0.99963	lmo0566
LM6179_0872	hisD	histidinol dehydrogenase	-0.0408705	0.99963	lmo0567
LM6179_0873	hisG	ATP phosphoribosyltransferase	-0.021146	0.99963	lmo0568
LM6179_0874	hisZ	ATP phosphoribosyltransferase regulatory subunit	-0.0561459	0.99963	lmo0569
LM6179_0875	hisK	Histidinol-phosphatase	-0.12891	0.99963	lmo0570
LM6179_0876		Methylated-DNA-protein-cysteine methyltransferase	-0.125825	0.99963	lmo0571
LM6179_0877		conserved protein of unknown function	0.0384703	0.99963	lmo0572
LM6179_0878	pbuG	hypoxanthine/guanine permease	-0.114988	0.99963	lmo0573
LM6179_0879	gmuD	mannoside-phospho-beta-d-glucosidase	0.0418569	0.99963	lmo0574
LM6179_0880	gmuR	transcriptional regulator (GntR family)	-0.0182632	0.99963	lmo0575
LM6179_0882		conserved membrane protein of unknown function	-0.0441639	0.99963	lmo0577
LM6179_0883		putative conserved membrane protein	0.0113946	0.99963	lmo0578
LM6179_0884		conserved protein of unknown function	-0.0698941	0.99963	lmo0579
LM6179_0885		Phospholipase/carboxylesterase	0.00951009	0.99963	lmo0580
LM6179_0886	ywbD	putative AdoMet-dependent methyltransferase	-0.0251393	0.99963	lmo0581
LM6179_0887	iap	putative endopeptidase p60	-0.0154102	0.99963	lmo0582
LM6179_0888	secA	Protein translocase subunit SecA 2	-0.0157963	0.99963	lmo0583
LM6179_0889	yubA	putative integral inner membrane protein	0.0720189	0.99963	lmo0584
LM6179_0890		conserved exported protein of unknown function	0.352497	0.99963	lmo0585
LM6179_0891		conserved exported protein of unknown function	0.177015	0.99963	lmo0586
LM6179_0892		putative secreted protein	0.109172	0.99963	lmo0587
LM6179_0893	phr	Deoxyribodipyrimidine photo-lyase	-0.0895997	0.99963	lmo0588
LM6179_0894		conserved membrane protein of unknown function	-0.0826524	0.99963	lmo0589
LM6179_0895		DAK2 domain-containing protein	-0.12482	0.99963	lmo0590
LM6179_0896		conserved membrane protein of unknown function	-0.104105	0.99963	lmo0591
LM6179_0897		conserved protein of unknown function	-0.0567098	0.99963	lmo0592
LM6179_0898		conserved membrane protein of unknown function	0.0986696	0.99963	lmo0593
LM6179_0899	metX	Homoserine O-acetyltransferase	-0.0176643	0.99963	lmo0594
LM6179_0900	metY	homocysteine synthase	-0.0892368	0.99963	lmo0595
LM6179_0901		conserved membrane protein of unknown function	0.0034545	0.99963	lmo0596
LM6179_0902		Cyclic nucleotide-binding protein	0.0773247	0.99963	lmo0597
LM6179_0903	bioY	Biotin transporter BioY2	0.177266	0.99963	LISIN_0620
LM6179_0904		Transcriptional regulator, PadR family	0.0256564	0.99963	lmo0599
LM6179_0905		conserved membrane protein of unknown function	-0.0426077	0.99963	lmo0600
LM6179_0906		conserved exported protein of unknown function	0.0306892	0.99963	lmo0601
LM6179_0907		conserved protein of unknown function	0.0373604	0.99963	lmo0602
LM6179_0908		conserved membrane protein of unknown function	0.0179507	0.99963	lmo0603
LM6179_0909		conserved membrane protein of unknown function	-0.264222	0.99963	lmo0604
LM6179_0910		Mate family multi antimicrobial extrusion protein	-0.0412582	0.99963	lmo0605
LM6179_0911		protein of unknown function	0.0104984	0.99963	#N/A
LM6179_0912		conserved protein of unknown function	0.0720757	0.99963	lmo0606
LM6179_0913		conserved membrane protein of unknown function	0.0685731	0.99963	lmo0607
LM6179_0914	yfiC	putative ABC transporter (ATP-binding protein)	-0.0114398	0.99963	lmo0608
LM6179_0915		conserved protein of unknown function	-0.0579187	0.99963	lmo0609
LM6179_0916		conserved exported protein of unknown function	-0.064465	0.99963	lmo0610
LM6179_0917		protein of unknown function	0.0505507	0.99963	LISIN_0633
LM6179_0918	rtbJ	antitoxin of ribonuclease RttI	-0.0739346	0.99963	lmo0611
LM6179_0919		Transcriptional regulator	-0.164158	0.99963	lmo0612
LM6179_0920		Quinone oxidoreductase-like protein At1g23740, chloroplastic	-0.0129707	0.99963	lmo0613
LM6179_0921		conserved protein of unknown function	0.0230719	0.99963	lmo0614
LM6179_0922		conserved protein of unknown function	0.00132723	0.99963	lmo0615
LM6179_0923		Glycerophosphoryl diester phosphodiesterase	0.105531	0.99963	lmo0616
LM6179_0924		conserved exported protein of unknown function	0.00613913	0.99963	lmo0617
LM6179_0925		conserved membrane protein of unknown function	-0.0127115	0.99963	lmo0618
LM6179_0926		conserved protein of unknown function	0.00692368	0.99963	lmo0619
LM6179_0927		conserved protein of unknown function	-0.0668793	0.99963	#N/A
LM6179_0928		conserved membrane protein of unknown function	-0.122635	0.99963	lmo0621
LM6179_0929		conserved membrane protein of unknown function	0.17978	0.99963	lmo0622
LM6179_0930		conserved protein of unknown function	-0.03291	0.99963	lmo0623
LM6179_0931	yycN	Uncharacterized N-acetyltransferase YycN	-0.0385168	0.99963	lmo0624
LM6179_0932		conserved protein of unknown function	-0.0143742	0.99963	lmo0625
LM6179_0933	ykoS	Uncharacterized membrane protein ykoS	-0.0011773	0.99963	lmo0626
LM6179_0934		Pepdidoglycan bound protein	-0.0566796	0.99963	lmo0627
LM6179_0935		conserved protein of unknown function	-0.0211871	0.99963	lmo0628
LM6179_0936		conserved protein of unknown function	-0.0957068	0.99963	lmo0629
LM6179_0937		PTS system IIA 2 domain-containing protein	0.027848	0.99963	lmo0630
LM6179_0938		conserved protein of unknown function	-0.0187542	0.99963	lmo0631
LM6179_0939	manP	fragment of phosphotransferase system (PTS) mannose-specific enzyme IIBCA component (part 1)	0.0108281	0.99963	lmo0632
LM6179_0940	manP	fragment of phosphotransferase system (PTS) mannose-specific enzyme IIBCA component (part 2)	0.0100162	0.99963	lmo0633
LM6179_0941		conserved protein of unknown function	-0.0503522	0.99963	lmo0634
LM6179_0942		2-haloalkanoic acid dehalogenase	-0.0871968	0.99963	lmo0635
LM6179_0943		Rrf2 family protein	-0.13495	0.99963	lmo0636
LM6179_0944		Methyltransferase	-0.274779	0.99963	lmo0637
LM6179_0945		protein of unknown function	0.023651	0.99963	#N/A
LM6179_0946		Glutamyl endopeptidase	-0.116595	0.99963	#N/A
LM6179_0947		conserved exported protein of unknown function	0.0674213	0.99963	#N/A
LM6179_0949		conserved membrane protein of unknown function	0.0897658	0.99963	lmo0639
LM6179_0950		conserved protein of unknown function	0.0866953	0.99963	lmo0640
LM6179_0951	zosA	Zn transporter	-0.244495	0.99963	lmo0641
LM6179_0952		putative Membrane protein	0.135849	0.99963	lmo0642
LM6179_0953		conserved protein of unknown function	-0.0125929	0.99963	lmo0643
LM6179_0954		conserved membrane protein of unknown function	0.0240907	0.99963	lmo0644
LM6179_0955	yfnA	metabolite permease	0.198537	0.99963	lmo0645
LM6179_0956	catE	Catechol-2,3-dioxygenase	-0.194955	0.99963	lmo0646
LM6179_0957		conserved membrane protein of unknown function	0.124555	0.99963	lmo0647
LM6179_0958		Magnesium transporter	0.0824929	0.99963	lmo0648
LM6179_0959		conserved protein of unknown function	0.0438348	0.99963	lmo0649
LM6179_0960		conserved membrane protein of unknown function	-0.0326143	0.99963	lmo0650
LM6179_0961		Transcriptional regulator	0.0787543	0.99963	lmo0651
LM6179_0962		Acetyltransferase	-0.0328755	0.99963	lmo0652
LM6179_0963		conserved membrane protein of unknown function	0.0410581	0.99963	lmo0653
LM6179_0964		conserved protein of unknown function	0.0261507	0.99963	lmo0654
LM6179_0965		Serine/threonine protein phosphatase	-0.0324311	0.99963	lmo0655
LM6179_0966	yozB	putative integral inner membrane protein	-0.0424884	0.99963	lmo0656
LM6179_0967		conserved protein of unknown function	-0.00557073	0.99963	lmo0657
LM6179_0968		Endonuclease III domain-containing protein	-0.0488774	0.99963	lmo0658
LM6179_0969		conserved protein of unknown function	0.144945	0.99963	lmo0659
LM6179_0970		conserved protein of unknown function	0.015589	0.99963	LISIN_0685
LM6179_0971		transposase	0.196397	0.99963	lmo0660
LM6179_0972		4-carboxymuconolactone decarboxylase	-0.0418129	0.99963	lmo0661
LM6179_0973	pdxK	pyridoxine, pyridoxal, and pyridoxamine kinase	-0.0620521	0.99963	lmo0662
LM6179_0974		conserved protein of unknown function	0.00337659	0.99963	lmo0663
LM6179_0975	maa	maltose O-acetyltransferase	0.0373898	0.99963	lmo0664
LM6179_0976		conserved protein of unknown function	-0.174967	0.99963	lmo0665
LM6179_0977	ywdK	conserved hypothetical protein	-0.0788639	0.99963	lmo0666
LM6179_0978	yadG	putative transporter subunit: ATP-binding component of ABC superfamily	-0.0495735	0.99963	lmo0667
LM6179_0979	yadH	putative transporter subunit: membrane component of ABC superfamily	0.0296772	0.99963	lmo0668
LM6179_0980	yhxD	putative oxidoreductase	0.0222863	0.99963	lmo0669
LM6179_0981		conserved protein of unknown function	-0.060287	0.99963	lmo0670
LM6179_0982		conserved exported protein of unknown function	0.0129215	0.99963	lmo0671
LM6179_0983		conserved membrane protein of unknown function	-0.0324846	0.99963	lmo0672
LM6179_0984		conserved protein of unknown function	-0.0276633	0.99963	lmo0673
LM6179_0985	mogR	Motility gene repressor mogR	0.108493	0.99963	lmo0674
LM6179_0986		conserved protein of unknown function	0.132952	0.99963	lmo0675
LM6179_0987		Flagellar biosynthesis protein FliP	0.100826	0.99963	lmo0676
LM6179_0988	fliQ	Flagellar biosynthesis protein FliQ	0.0669789	0.99963	lmo0677
LM6179_0989		Flagellar biosynthesis protein FliR	0.136596	0.99963	lmo0678
LM6179_0990		Flagellar biosynthesis protein FlhB	0.0016053	0.99963	lmo0679
LM6179_0991		Flagellar biosynthesis protein FlhA	-0.114438	0.99963	lmo0680
LM6179_0992		Flagellar biosynthesis regulator FlhF	-0.144498	0.99963	lmo0681
LM6179_0993		Flagellar basal body rod protein FlgG	-0.123488	0.99963	lmo0682
LM6179_0994	cheR	Chemotaxis protein methyltransferase	-0.0621894	0.99963	lmo0683
LM6179_0995		conserved protein of unknown function	-0.00384445	0.99963	lmo0684
LM6179_0996	motA	motility protein A; MotA component of the stator flagellum complex	-0.0210685	0.99963	lmo0685
LM6179_0997	motB	motility protein B; MotB component of the stator flagellum complex	-0.0489287	0.99963	lmo0686
LM6179_0998		conserved protein of unknown function	0.0260269	0.99963	lmo0687
LM6179_0999		Glycosyl transferase	0.0308649	0.99963	lmo0688
LM6179_1000	cheV	Chemotaxis protein CheV	0.0769841	0.99963	lmo0689
LM6179_1001	flaA	Flagellin	0.0544249	0.99963	lmo0690
LM6179_1002	cheY	regulator of chemotaxis and motility	-0.017393	0.99963	lmo0691
LM6179_1003	cheA	chemotactic two-component sensor histidine kinase	-0.0301706	0.99963	lmo0692
LM6179_1004		Flagellar motor switch protein	-0.017591	0.99963	lmo0693
LM6179_1005		conserved protein of unknown function	-0.108419	0.99963	lmo0694
LM6179_1006		conserved protein of unknown function	-0.198577	0.99963	lmo0695
LM6179_1007		Flagellar hook capping protein	-0.108629	0.99963	lmo0696
LM6179_1008		putative Flagellar hook protein FlgE	-0.0572307	0.99963	lmo0697
LM6179_1009		Flagellar motor switch protein	-0.0477809	0.99963	lmo0698
LM6179_1010		Flagellar motor switch protein FliM	0.0070991	0.99963	lmo0699
LM6179_1011		Flagellar motor switch protein FliN	-0.0393654	0.99963	lmo0700
LM6179_1012		conserved exported protein of unknown function	-0.0709683	0.99963	lmo0701
LM6179_1013		conserved protein of unknown function	-0.0759198	0.99963	lmo0702
LM6179_1014		UDP-N-acetylenolpyruvoylglucosamine reductase	0.0764339	0.99963	lmo0703
LM6179_1015		conserved protein of unknown function	-0.0746441	0.99963	lmo0704
LM6179_1016	flgK	Flagellar hook-associated protein FlgK	0.00912898	0.99963	lmo0705
LM6179_1017		Flagellar hook-associated protein FlgL	0.0403113	0.99963	lmo0706
LM6179_1018		Flagellar capping protein	0.0145703	0.99963	lmo0707
LM6179_1019		conserved protein of unknown function	0.18604	0.99963	lmo0708
LM6179_1020		conserved protein of unknown function	0.0217285	0.99963	lmo0709
LM6179_1021		Flagellar basal-body rod protein FlgB	-0.0269411	0.99963	lmo0710
LM6179_1022	flgC	flagellar component of cell-proximal portion of basal-body rod	0.0370951	0.99963	lmo0711
LM6179_1023	fliE	Flagellar hook-basal body complex protein FliE	0.00402279	0.99963	lmo0712
LM6179_1024		Flagellar MS-ring protein	-0.126864	0.99963	lmo0713
LM6179_1025	fliG	putative flagellar switch protein	-0.0409316	0.99963	lmo0714
LM6179_1026		Flagellar assembly protein H	-0.0822791	0.99963	lmo0715
LM6179_1027	fliI	flagellar-specific ATPase	-0.0535314	0.99963	lmo0716
LM6179_1028		Transglycosylase	-0.0970421	0.99963	lmo0717
LM6179_1029		conserved protein of unknown function	-0.0482349	0.99963	lmo0718
LM6179_1030		Transcriptional regulator	0.0222564	0.99963	lmo0719
LM6179_1031		conserved protein of unknown function	0.0458347	0.99963	lmo0720
LM6179_1032	fbp	Fibronectin-binding protein, 25kDa	0.0790544	0.99963	lmo0721
LM6179_1033	ydaP	putative enzyme with pyruvate as substrate	-0.0607252	0.99963	lmo0722
LM6179_1034		conserved exported protein of unknown function	0.0826569	0.99963	lmo0723
LM6179_1035		conserved protein of unknown function	0.0397971	0.99963	lmo0724
LM6179_1036		Peptidoglycan binding protein	0.143652	0.99963	lmo0725
LM6179_1037		conserved protein of unknown function	0.0264141	0.99963	lmo0726
LM6179_1038		Predicted protein	-0.154238	0.99963	#N/A
LM6179_1039	glmS	L-glutamine-D-fructose-6-phosphate amidotransferase	-0.0299985	0.99963	lmo0727
LM6179_1040		Riboflavin kinase/FMN adenylyltransferase	-0.0292178	0.99963	lmo0728
LM6179_1041		conserved protein of unknown function	0.0395654	0.99963	lmo0729
LM6179_1042		conserved protein of unknown function	0.0763672	0.99963	lmo0730
LM6179_1043		conserved membrane protein of unknown function	0.137796	0.99963	lmo0731
LM6179_1044		Peptidoglycan binding protein	-0.0502397	0.99963	lmo0732
LM6179_1045		DNA-binding protein	0.0491766	0.99963	lmo0733
LM6179_1046		LacI family transcription regulator	-0.0882028	0.99963	lmo0734
LM6179_1047	rpe	Ribulose-phosphate 3-epimerase	-0.0331503	0.99963	lmo0735
LM6179_1048	rpiB	ribose 5-phosphate isomerase B/allose 6-phosphate isomerase	-0.0209467	0.99963	lmo0736
LM6179_1049		conserved protein of unknown function	0.04214	0.99963	lmo0737
LM6179_1050	bglP	phosphotransferase system (PTS) beta-glucoside-specific enzyme IIBCA component	0.0514186	0.99963	lmo0738
LM6179_1051	bglH	aryl-phospho-beta-d-glucosidase	0.010953	0.99963	lmo0739
LM6179_1052		conserved protein of unknown function	0.0856724	0.99963	lmo0740
LM6179_1053		Transcriptional regulator	-0.0259952	0.99963	lmo0741
LM6179_1054		ABC-2 type transport system ATP-binding protein	-0.071263	0.99963	lmo0742
LM6179_1055		conserved membrane protein of unknown function	0.0364759	0.99963	lmo0743
LM6179_1056		conserved membrane protein of unknown function	0.0305899	0.99963	lmo0744
LM6179_1057		conserved exported protein of unknown function	0.0105999	0.99963	lmo0745
LM6179_1058		conserved protein of unknown function	0.0660978	0.99963	lmo0746
LM6179_1060		conserved membrane protein of unknown function	0.202539	0.99963	lmo0748
LM6179_1061	ygzD	Uncharacterized HTH-type transcriptional regulator ygzD	0.00383956	0.99963	lmo0749
LM6179_1062		conserved membrane protein of unknown function	0.147704	0.99963	lmo0750
LM6179_1063		conserved protein of unknown function	0.0282613	0.99963	lmo0751
LM6179_1064		putative enzyme	0.0275375	0.99963	lmo0752
LM6179_1065		Transcriptional regulator	0.00904408	0.99963	lmo0753
LM6179_1066		conserved protein of unknown function	0.0129638	0.99963	lmo0754
LM6179_1067		conserved protein of unknown function	-0.281889	0.99963	lmo0755
LM6179_1068	yhcH	putative ABC transporter (ATP-binding protein)	-0.225007	0.99963	lmo0756
LM6179_1069		conserved membrane protein of unknown function	-0.105442	0.99963	lmo0757
LM6179_1070		conserved protein of unknown function	-0.00964762	0.99963	lmo0758
LM6179_1071	mhqA	putative hydroquinone-specific extradiol dioxygenase	0.0534567	0.99963	lmo0759
LM6179_1072	yodD	putative hydrolase	-0.08284	0.99963	lmo0760
LM6179_1073		conserved protein of unknown function	0.0242126	0.99963	lmo0761
LM6179_1074	hflX	GTPase HflX	0.0278198	0.99963	lmo0762
LM6179_1075		conserved protein of unknown function	-0.00910693	0.99963	lmo0763
LM6179_1076	lplJ	lipoate-protein ligase	0.0860325	0.99963	lmo0764
LM6179_1077		conserved protein of unknown function	0.0451437	0.99963	lmo0765
LM6179_1078		ABC transporter	0.011751	0.99963	lmo0766
LM6179_1079		ABC transporter	0.126551	0.99963	lmo0767
LM6179_1080		conserved exported protein of unknown function	0.0873499	0.99963	lmo0768
LM6179_1081		conserved protein of unknown function	-0.0577075	0.99963	lmo0769
LM6179_1082		conserved protein of unknown function	0.172364	0.99963	lmo0770
LM6179_1083		conserved membrane protein of unknown function	0.148294	0.99963	lmo0771
LM6179_1084		Transcriptional regulator	-0.0547179	0.99963	lmo0772
LM6179_1085	yhfP	putative oxidoreductase	0.0598409	0.99963	lmo0773
LM6179_1086		conserved protein of unknown function	-0.0739084	0.99963	lmo0774
LM6179_1087		conserved protein of unknown function	0.039592	0.99963	lmo0775
LM6179_1088		conserved protein of unknown function	0.13018	0.99963	lmo0776
LM6179_1089		conserved protein of unknown function	-0.0206338	0.99963	lmo0777
LM6179_1090		conserved protein of unknown function	-0.166835	0.99963	lmo0778
LM6179_1091		conserved membrane protein of unknown function	-0.00289452	0.99963	lmo0779
LM6179_1092		conserved protein of unknown function	0.0142512	0.99963	lmo0780
LM6179_1093	levG	phosphotransferase system (PTS) fructose-specific enzyme IID component	-0.0163682	0.99963	lmo0781
LM6179_1094	levF	phosphotransferase system (PTS) fructose-specific enzyme IIC component	-0.134787	0.99963	lmo0782
LM6179_1095	manX	fragment of fused mannose-specific PTS enzymes: IIA component ; IIB component (part 2)	-0.104593	0.99963	lmo0783
LM6179_1096	manX	fragment of fused mannose-specific PTS enzymes: IIA component ; IIB component (part 1)	-0.0858791	0.99963	lmo0784
LM6179_1097		Sigma54-associated activator ManR	0.192761	0.99963	lmo0785
LM6179_1098	azoR	FMN-dependent NADH-azoreductase 2	0.137833	0.99963	lmo0786
LM6179_1099	ydgF	putative amino acid permease	0.0154583	0.99963	lmo0787
LM6179_1100		BadF/BadG/BcrA/BcrD ATPase	0.0114877	0.99963	lmo0788
LM6179_1101		Cell wall surface anchor family protein	0.00732397	0.99963	#N/A
LM6179_1102		Phenazine biosynthesis protein	-0.061054	0.99963	lmo0789
LM6179_1103		Protein ebsC	0.00927324	0.99963	lmo0790
LM6179_1104		conserved exported protein of unknown function	0.273697	0.99963	lmo0791
LM6179_1105		Hydrolase	0.114654	0.99963	lmo0792
LM6179_1106		putative Membrane protein	-0.131954	0.99963	lmo0793
LM6179_1107	ywnB	putative oxidoreductase	-0.113357	0.99963	lmo0794
LM6179_1108	yojE	Uncharacterized transporter yojE	-0.0230183	0.99963	lmo0795
LM6179_1109		conserved protein of unknown function	0.0105579	0.99963	lmo0796
LM6179_1110		Transcriptional regulator	0.144778	0.99963	lmo0797
LM6179_1111	lysP	lysine transporter	-0.192963	0.99963	lmo0798
LM6179_1112	ytvA	blue light GTP-binding receptor	-0.063407	0.99963	lmo0799
LM6179_1113		conserved protein of unknown function	0.047961	0.99963	lmo0800
LM6179_1114		Internalin	0.0249517	0.99963	lmo0801
LM6179_1115	relQ	(p)ppGpp synthetase	0.044826	0.99963	lmo0802
LM6179_1116	nhaK	Sodium, potassium, lithium and rubidium/H(+) antiporter	0.0517302	0.99963	lmo0803
LM6179_1117		conserved protein of unknown function	0.289521	0.99963	lmo0804
LM6179_1118		conserved protein of unknown function	0.107525	0.99963	lmo0805
LM6179_1119		DNA-binding protein	-0.0434089	0.99963	lmo0806
LM6179_1120	potA	Spermidine/putrescine import ATP-binding protein PotA	0.0223625	0.99963	lmo0807
LM6179_1121		Spermidine/putrescine ABC transporter, permease protein	0.0719354	0.99963	lmo0808
LM6179_1122		Spermidine/putrescine ABC transporter	-0.00570808	0.99963	lmo0809
LM6179_1123		Spermidine/putrescine ABC transporter	-0.0478851	0.99963	lmo0810
LM6179_1124		conserved protein of unknown function	0.0549591	0.99963	#N/A
LM6179_1125	cah	Carbonic anhydrase	-0.0670435	0.99963	lmo0811
LM6179_1126		HD domain-containing protein	0.175046	0.99963	lmo0812
LM6179_1127	gmuE	ROK fructokinase; glucomannan utilization protein E	0.0495571	0.99963	lmo0813
LM6179_1128		Enoyl-(Acyl-carrier-protein) reductase	0.144434	0.99963	lmo0814
LM6179_1129	yybA	putative transcriptional regulator (MarR family)	0.025909	0.99963	lmo0815
LM6179_1130	paiA	polyamine N-acetyltransferase	0.0131757	0.99963	lmo0816
LM6179_1131		PhnB protein	-0.0269446	0.99963	lmo0817
LM6179_1132	yloB	Calcium-transporting ATPase	-0.0345743	0.99963	lmo0818
LM6179_1133		conserved protein of unknown function	0.0157074	0.99963	lmo0819
LM6179_1134		conserved protein of unknown function	0.0529088	0.99963	lmo0820
LM6179_1135		conserved exported protein of unknown function	0.0690818	0.99963	lmo0821
LM6179_1136		Uncharacterized HTH-type transcriptional regulator HI_0186	0.00663537	0.99963	lmo0822
LM6179_1137	yvgN	glyoxal/methylglyoxal reductase	0.0409442	0.99963	lmo0823
LM6179_1138		conserved protein of unknown function	-0.068648	0.99963	lmo0824
LM6179_1139	mvaA	3-hydroxy-3-methylglutaryl-coenzyme A reductase	-0.0724529	0.99963	lmo0825
LM6179_1140		conserved membrane protein of unknown function	0.0396917	0.99963	lmo0826
LM6179_1141	nifJ	Pyruvate-flavodoxin oxidoreductase	0.0200598	0.99963	lmo0829
LM6179_1142	fbp	fructose-1,6-bisphosphatase	0.0178504	0.99963	lmo0830
LM6179_1143		conserved membrane protein of unknown function	0.0786037	0.99963	lmo0831
LM6179_1144		conserved protein of unknown function	0.0105999	0.99963	lmo0832
LM6179_1145		conserved protein of unknown function	0.0408704	0.99963	lmo0833
LM6179_1146		conserved protein of unknown function	0.242564	0.99963	lmo0834
LM6179_1147		Cell wall surface anchor family protein	0.359491	0.99963	lmo0835
LM6179_1148	psiE	phosphate starvation inducible protein	0.0107132	0.99963	lmo0836
LM6179_1149	ywjA	putative ABC lipid transporter (ATP-binding protein)	0.02116	0.99963	lmo0837
LM6179_1150	uhpT	Hexose phosphate transport protein	0.0758422	0.99963	lmo0838
LM6179_1151		conserved membrane protein of unknown function	0.0181383	0.99963	lmo0839
LM6179_1152		Transcriptional regulator	0.193428	0.99963	lmo0840
LM6179_1153		putative Calcium-transporting ATPase	0.00598223	0.99963	lmo0841
LM6179_1154		Cell wall surface anchor family protein	0.0377555	0.99963	lmo0842
LM6179_1155		conserved membrane protein of unknown function	0.0575396	0.99963	lmo0843
LM6179_1156	yabJ	aminoacrylate/iminopropionate hydrolase/deaminase	-0.0297991	0.99963	lmo0844
LM6179_1157	yxjH	putative methyl-tetrahydrofolate methyltransferase	-0.012688	0.99963	lmo0845
LM6179_1158		conserved protein of unknown function	0.0793398	0.99963	lmo0846
LM6179_1159		Glutamine ABC transporter	0.133471	0.99963	lmo0847
LM6179_1160	artR	High affinity arginine ABC transporter (ATP-binding protein)	0.11761	0.99963	lmo0848
LM6179_1161		Amidase	0.00866119	0.99963	lmo0849
LM6179_1162		conserved protein of unknown function	0.22663	0.99963	lmo0850
LM6179_1163		conserved protein of unknown function	-0.0051045	0.99963	lmo0851
LM6179_1164		conserved protein of unknown function	0.0124519	0.99963	lmo0852
LM6179_1165	ykkC	efflux transporter	-0.0409332	0.99963	lmo0853
LM6179_1166	ykkD	efflux transporter	-0.0356741	0.99963	lmo0854
LM6179_1167	ddl	D-alanyl-D-alanine ligase A	-0.0509402	0.99963	lmo0855
LM6179_1168	murF	UDP-N-acetylmuramoylalanyl-D-glutamyl-2,6-diaminopimelate-D-alanyl-D-alanine ligase	-0.0202834	0.99963	lmo0856
LM6179_1169		Hydrolase	-0.0930565	0.99963	lmo0857
LM6179_1170		putative transcriptional regulator, LacI family	0.0442474	0.99963	lmo0858
LM6179_1171		Sugar ABC transporter	0.105186	0.99963	lmo0859
LM6179_1172		Sugar ABC transporter	-0.0162076	0.99963	lmo0860
LM6179_1173		Sugar ABC transporter	-0.0744875	0.99963	lmo0861
LM6179_1174		Trehalose-6-phosphate hydrolase	0.0182194	0.99963	lmo0862
LM6179_1175		conserved protein of unknown function	0.0238466	0.99963	lmo0863
LM6179_1176		conserved protein of unknown function	-0.000627634	0.99963	lmo0864
LM6179_1177	pgcA	Phosphoglucomutase	-0.0371317	0.99963	lmo0865
LM6179_1178	cshA	ATP-dependent RNA helicase; cold shock	-0.0563081	0.99963	lmo0866
LM6179_1179		conserved protein of unknown function	-0.0671174	0.99963	#N/A
LM6179_1180		conserved protein of unknown function	0.0706436	0.99963	LISIN_0894
LM6179_1181		conserved membrane protein of unknown function	0.156586	0.99963	lmo0867
LM6179_1182		conserved protein of unknown function	-0.0498839	0.99963	lmo0868
LM6179_1183		conserved protein of unknown function	-0.0184717	0.99963	lmo0869
LM6179_1184		conserved protein of unknown function	-0.101507	0.99963	lmo0870
LM6179_1185		conserved protein of unknown function	0.0973815	0.99963	lmo0871
LM6179_1186	ytbD	putative transporter	-0.0298862	0.99963	lmo0872
LM6179_1187		PTS system IIA 2 domain-containing protein	0.0713872	0.99963	lmo0873
LM6179_1188	lacF	Lactose-specific phosphotransferase enzyme IIA component	0.0305751	0.99963	lmo0874
LM6179_1189		PTS system protein	-0.0208719	0.99963	lmo0875
LM6179_1190		PTS system protein	0.0329403	0.99963	lmo0876
LM6179_1191		conserved protein of unknown function	-0.0767859	0.99963	lmo0877
LM6179_1192		Oxidoreductase	0.020515	0.99963	lmo0878
LM6179_1193		conserved protein of unknown function	0.0209056	0.99963	lmo0879
LM6179_1194		LysM domain protein (LPXTG motif)	-0.0960362	0.99963	lmo0880
LM6179_1195		conserved exported protein of unknown function	0.0862368	0.99963	#N/A
LM6179_1196	ydbS	conserved hypothetical protein	0.00966828	0.99963	lmo0882
LM6179_1197		conserved membrane protein of unknown function	0.0401951	0.99963	lmo0883
LM6179_1198	hemY	Protoporphyrinogen oxidase	-0.112942	0.99963	lmo0884
LM6179_1199	acpS	holo-acyl carrier protein synthase	-0.0506952	0.99963	lmo0885
LM6179_1200	alrA	D-alanine racemase	-0.054953	0.99963	lmo0886
LM6179_1201		conserved protein of unknown function	-0.229505	0.99963	lmo0887
LM6179_1202	ndoA	endoribonuclease toxin	-0.027757	0.99963	lmo0888
LM6179_1203	rsbRA	component of the piezosome (stressosome); positive regulation of sigma(B) activity in response to salt and heat stress	-0.102855	0.99963	lmo0889
LM6179_1204	rsbS	antagonist of RsbT	-0.118188	0.99963	lmo0890
LM6179_1205	rsbT	switch protein/serine-threonine kinase; controls the activity of the piezosome (stressosome)	0.0184127	0.99963	lmo0891
LM6179_1206	rsbU	serine phosphatase; controls the activity of the piezosome (stressosome)	-0.0335217	0.99963	lmo0892
LM6179_1207	rsbV	anti-anti-sigma factor (antagonist of RsbW)	-0.189263	0.99963	lmo0893
LM6179_1208	rsbW	switch protein/serine kinase and anti-sigma factor (inhibitory sigma-B binding protein)	-0.0172153	0.99963	lmo0894
LM6179_1209	sigB	RNA polymerase sigma-37 factor (sigma(B))	-0.0519763	0.99963	lmo0895
LM6179_1210		putative Sigma-B negative effector	-0.00710899	0.99963	lmo0896
LM6179_1211	yvdB	putative anion transporter	0.0142099	0.99963	lmo0897
LM6179_1212	ydcI	putative RNA helicase	0.0509216	0.99963	lmo0898
LM6179_1213	ydcK	conserved hypothetical protein	-0.055292	0.99963	lmo0899
LM6179_1214		conserved protein of unknown function	0.0377486	0.99963	LISIN_0928
LM6179_1215		conserved protein of unknown function	-0.0136074	0.99963	lmo0900
LM6179_1216	gmuC	oligo-alpha-mannoside phosphotransferase system enzyme IIC	-0.0344382	0.99963	lmo0901
LM6179_1217	gmuR	transcriptional regulator (GntR family)	-0.187189	0.99963	lmo0902
LM6179_1218		conserved protein of unknown function	-0.0348886	0.99963	lmo0903
LM6179_1219		conserved protein of unknown function	0.0605224	0.99963	lmo0904
LM6179_1220		conserved protein of unknown function	0.0453343	0.99963	lmo0905
LM6179_1221	gor	glutathione oxidoreductase	-0.031852	0.99963	lmo0906
LM6179_1222		Phosphoglycerate mutase	-0.0922496	0.99963	lmo0907
LM6179_1223		conserved membrane protein of unknown function	0.231841	0.99963	lmo0908
LM6179_1224		protein of unknown function	0.000572802	0.99963	#N/A
LM6179_1225		Transcriptional regulator	-0.0157514	0.99963	lmo0909
LM6179_1226		conserved membrane protein of unknown function	0.151966	0.99963	lmo0910
LM6179_1227		conserved protein of unknown function	0.0564168	0.99963	lmo0911
LM6179_1228	yrhG	putative formate/nitrite transporter	-0.0243272	0.99963	lmo0912
LM6179_1229	gabD	succinate-semialdehyde dehydrogenase	-0.0605395	0.99963	lmo0913
LM6179_1230		PTS system protein	0.0230567	0.99963	lmo0914
LM6179_1231		IIC component PTS system	-0.0894586	0.99963	lmo0915
LM6179_1232		conserved protein of unknown function	0.00149393	0.99963	lmo0916
LM6179_1233	bglH	Aryl-phospho-beta-D-glucosidase BglH	-0.0373935	0.99963	lmo0917
LM6179_1234		conserved protein of unknown function	-0.00762997	0.99963	lmo0918
LM6179_1235		ABC transporter ATP-binding protein	0.000976997	0.99963	lmo0919
LM6179_1236	ycgR	putative permease	0.0139271	0.99963	lmo0920
LM6179_1237	ycgQ	conserved hypothetical protein	0.0807235	0.99963	lmo0921
LM6179_1238	coaA	Pantothenate kinase	0.150126	0.99963	lmo0922
LM6179_1239		ABC transporter	0.135403	0.99963	lmo0923
LM6179_1240		ABC transporter	0.175248	0.99963	lmo0925
LM6179_1241		conserved protein of unknown function	0.247482	0.99963	lmo0926
LM6179_1242	ltaSA	exported glycerol phosphate lipoteichoic acid synthetase and anion-binding protein	0.0114704	0.99963	lmo0927
LM6179_1243	aag	3-alkylated purines and hypoxanthine DNA glycosidase	0.0392389	0.99963	lmo0928
LM6179_1244		conserved protein of unknown function	0.220172	0.99963	lmo0929
LM6179_1245	yhfI	putative metal-dependent hydrolase	-0.118211	0.99963	lmo0930
LM6179_1246	lplJ	lipoate-protein ligase	0.0418185	0.99963	lmo0931
LM6179_1247	yhjE	Uncharacterized membrane protein yhjE	0.330311	0.99963	lmo0932
LM6179_1248	ykcC	putative glycosyltransferase	0.142759	0.99963	lmo0933
LM6179_1249	queG	epoxyqueuosine reductase	-0.0760212	0.99963	lmo0934
LM6179_1250	trmL	tRNA (cytidine(34)-2'-O)-methyltransferase TrmL	-0.0838756	0.99963	lmo0935
LM6179_1251	nfrAA	FMN-containing NADPH-linked nitro/flavin reductase	-0.0538935	0.99963	lmo0936
LM6179_1252		conserved protein of unknown function	0.25799	0.99963	lmo0937
LM6179_1253	yfkJ	Low molecular weight protein-tyrosine-phosphatase yfkJ	-0.029748	0.99963	lmo0938
LM6179_1254		conserved protein of unknown function	-0.103865	0.99963	#N/A
LM6179_1255		conserved protein of unknown function	0.126749	0.99963	#N/A
LM6179_1256		conserved protein of unknown function	0.121215	0.99963	lmo0942
LM6179_1257	dps	DNA protection during starvation protein	-0.0487416	0.99963	lmo0943
LM6179_1258		conserved protein of unknown function	0.112556	0.99963	lmo0944
LM6179_1259		conserved exported protein of unknown function	-0.0193819	0.99963	lmo0945
LM6179_1260		conserved protein of unknown function	0.0299605	0.99963	lmo0946
LM6179_1261	yycB	Uncharacterized transporter YycB	0.153694	0.99963	lmo0947
LM6179_1262		Transcriptional regulator	-0.131903	0.99963	lmo0948
LM6179_1263	ydbI	putative integral inner membrane protein	0.147508	0.99963	lmo0949
LM6179_1264		conserved protein of unknown function	0.0302118	0.99963	lmo0950
LM6179_1265		conserved exported protein of unknown function	-0.0523559	0.99963	lmo0951
LM6179_1266		conserved membrane protein of unknown function	0.187252	0.99963	lmo0952
LM6179_1267		conserved protein of unknown function	0.00361422	0.99963	LISIN_0983
LM6179_1268		putative Lipoprotein	0.00743325	0.99963	lmo0953
LM6179_1269		conserved exported protein of unknown function	0.0536698	0.99963	lmo0954
LM6179_1270		conserved protein of unknown function	0.030658	0.99963	lmo0955
LM6179_1271	nagA	N-acetylglucosamine-6-phosphate deacetylase	0.0428315	0.99963	lmo0956
LM6179_1272	nagBA	N-acetylglucosamine-6-phosphate isomerase	-0.00419228	0.99963	lmo0957
LM6179_1273		Transcriptional regulator	-0.0194761	0.99963	lmo0958
LM6179_1274		protein of unknown function	0.1372	0.99963	LISIN_0990
LM6179_1275	tagO	putative undecaprenyl-phosphate N-acetylglucosaminyl 1-phosphate transferase	0.102259	0.99963	lmo0959
LM6179_1276		conserved protein of unknown function	0.0490917	0.99963	lmo0960
LM6179_1277	yrrO	putative hydrolase	0.173043	0.99963	lmo0961
LM6179_1278	lemA	Protein LemA	0.0516788	0.99963	lmo0962
LM6179_1279	htpX	Protease HtpX homolog	-0.00855201	0.99963	lmo0963
LM6179_1280		conserved protein of unknown function	0.155891	0.99963	lmo0964
LM6179_1281	yjbK	putative RNA/thiamine triphosphatase	0.105142	0.99963	lmo0965
LM6179_1282		TPR domain-containing protein	0.0827885	0.99963	lmo0966
LM6179_1283	relP	(p)ppGpp synthetase	0.0050078	0.99963	lmo0967
LM6179_1284	ppnKA	inorganic polyphosphate/ATP-NAD kinase	0.0955226	0.99963	lmo0968
LM6179_1285	yjbO	pseudouridylate synthase	0.021792	0.99963	lmo0969
LM6179_1286	fabI	enoyl-acyl carrier protein reductase	0.00085294	0.99963	lmo0970
LM6179_1287		Extramembranal protein	-0.411155	0.99963	lmo0971
LM6179_1288	dltC	D-alanyl carrier protein	-0.276189	0.99963	lmo0972
LM6179_1289	dltB	putative D-alanine esterase for lipoteichoic acid and wall teichoic acid	-0.337544	0.99963	lmo0973
LM6179_1290	dltA	D-alanine:D-alanyl-carrier protein ligase	-0.335921	0.99963	lmo0974
LM6179_1291	ywzH	conserved hypothetical protein	0.249791	0.99963	LISIN_1008
LM6179_1292	rpiA	Ribose-5-phosphate isomerase A	0.00442435	0.99963	lmo0975
LM6179_1293		Acetyltransferase	-0.0837215	0.99963	lmo0976
LM6179_1294	yjcH	putative hydrolase	0.0116682	0.99963	lmo0977
LM6179_1295	ilvE	Branched-chain-amino-acid aminotransferase	0.0467293	0.99963	lmo0978
LM6179_1296		ABC transporter	-0.0472891	0.99963	lmo0979
LM6179_1297		ABC transporter, permease protein	-0.0848811	0.99963	lmo0980
LM6179_1298		Drug resistance transporter, EmrB/QacA family	0.103802	0.99963	lmo0981
LM6179_1299	yhfE	putative endoglucanase	0.0404931	0.99963	lmo0982
LM6179_1300	gpo	Glutathione peroxidase	0.052578	0.99963	lmo0983
LM6179_1301		conserved protein of unknown function	0.080937	0.99963	lmo0984
LM6179_1302		conserved membrane protein of unknown function	0.217796	0.99963	lmo0985
LM6179_1303		ABC transporter	0.0737868	0.99963	lmo0986
LM6179_1304		ABC transporter	-0.124521	0.99963	lmo0987
LM6179_1305	prfC	Peptide chain release factor 3	0.0244526	0.99963	lmo0988
LM6179_1306		conserved protein of unknown function	0.317181	0.99963	lmo0989
LM6179_1307	mepA	Multidrug export protein mepA	0.0546487	0.99963	lmo0990
LM6179_1308		Membrane protein	-0.0767155	0.99963	lmo0991
LM6179_1309		conserved membrane protein of unknown function	0.0942142	0.99963	lmo0992
LM6179_1310	ktrD	K+-transporting ATPase	0.0269835	0.99963	lmo0993
LM6179_1311		conserved membrane protein of unknown function	-0.0326038	0.99963	lmo0994
LM6179_1312	ykrP	putative integral inner membrane protein; putative acyltransferase	-0.0277222	0.99963	lmo0995
LM6179_1313	ogt	O6-alkylguanine DNA alkyltransferase	-0.0726994	0.99963	lmo0996
LM6179_1314	clpE	ATP-dependent Clp protease (class III stress gene)	-0.149925	0.99963	lmo0997
LM6179_1315		conserved membrane protein of unknown function	0.121542	0.99963	lmo0998
LM6179_1316		putative Membrane protein	-0.125845	0.99963	lmo0999
LM6179_1317		conserved protein of unknown function	-0.0438289	0.99963	lmo1000
LM6179_1318		conserved protein of unknown function	0.183727	0.99963	lmo1001
LM6179_1319	ptsH	histidine-containing phosphocarrier protein of the phosphotransferase system (PTS) (HPr protein)	0.0978405	0.99963	lmo1002
LM6179_1320	ptsI	phosphotransferase system (PTS) enzyme I	0.00319871	0.99963	lmo1003
LM6179_1321		conserved membrane protein of unknown function	0.0306042	0.99963	lmo1004
LM6179_1322	ykwC	putative beta-hydroxyacid dehydrogenase	-0.144048	0.99963	lmo1005
LM6179_1323	dapX	N-acetyl-L,L-diaminopimelate aminotransferase	-0.115339	0.99963	lmo1006
LM6179_1324		conserved protein of unknown function	0.0020613	0.99963	lmo1007
LM6179_1325	ykuJ	putative RNA-specific modification enzyme	0.00903864	0.99963	lmo1008
LM6179_1326	ykuL	conserved hypothetical protein	0.170534	0.99963	lmo1009
LM6179_1327	ccpC	transcriptional repressor of citB and citZ	-0.0831315	0.99963	lmo1010
LM6179_1328	dapH	tetrahydrodipicolinate N-acetyltransferase	-0.0881814	0.99963	lmo1011
LM6179_1329	dapL	N-acetyl-diaminopimelate deacetylase	-0.146433	0.99963	lmo1012
LM6179_1330	ykuT	putative small-conductance mechanosensitive channel	-0.0710548	0.99963	lmo1013
LM6179_1331	opuAA	glycine betaine ABC transporter (ATP-binding protein)	0.0940895	0.99963	lmo1014
LM6179_1332	opuAB	glycine betaine ABC transporter (permease)	0.0962308	0.99963	lmo1015
LM6179_1333	opuAC	glycine betaine ABC transporter (glycine betaine-binding lipoprotein)	0.10088	0.99963	lmo1016
LM6179_1334		putative PTS system, glucose-specific, IIA component	-0.0296221	0.99963	lmo1017
LM6179_1335		CutC family protein	-0.0226559	0.99963	lmo1018
LM6179_1336		conserved protein of unknown function	-0.106285	0.99963	lmo1019
LM6179_1337		conserved membrane protein of unknown function	-0.072241	0.99963	lmo1020
LM6179_1338		conserved exported protein of unknown function	-0.028177	0.99963	lmo1021
LM6179_1339	liaR	two-component response regulator [YvqE] responding to cell wall stress	0.0121337	0.99963	lmo1022
LM6179_1340	ktrC	potassium uptake protein	0.0224031	0.99963	lmo1023
LM6179_1341		conserved membrane protein of unknown function	0.0502852	0.99963	lmo1024
LM6179_1342		conserved membrane protein of unknown function	0.0819604	0.99963	lmo1025
LM6179_1343	lytR	Transcriptional regulator lytR	0.0985048	0.99963	lmo1026
LM6179_1344	rnjA	ribonuclease J1	0.103613	0.99963	lmo1027
LM6179_1345	rnpZA	omega 1 subunit of RNA polymerase	-0.0408566	0.99963	lmo1028
LM6179_1346		protein of unknown function	0.0575532	0.99963	LISIN_1063
LM6179_1347	ykrA	putative hydrolase	0.0843307	0.99963	lmo1029
LM6179_1348		Transcriptional regulator	0.0915928	0.99963	lmo1030
LM6179_1349		conserved protein of unknown function	0.0742116	0.99963	lmo1031
LM6179_1350		putative transketolase N-terminal section	-0.0326729	0.99963	lmo1032
LM6179_1351		putative transketolase C-terminal section	0.010601	0.99963	lmo1033
LM6179_1352	glpK	Glycerol kinase 1	0.0163947	0.99963	lmo1034
LM6179_1353	bglP	PTS system beta-glucoside-specific EIIBCA component [Includes: Beta-glucoside-specific phosphotransferase enzyme IIB component ; Beta-glucoside permease IIC component ; Beta-glucoside-specific phosphotransferase enzyme IIA component]	0.12195	0.99963	lmo1035
LM6179_1354		conserved protein of unknown function	0.00357293	0.99963	lmo1036
LM6179_1355	yoaT	putative integral inner membrane protein	0.0702845	0.99963	lmo1037
LM6179_1356		Molybdopterin-guanine dinucleotide biosynthesis protein A	0.0389202	0.99963	lmo1038
LM6179_1357		Molybdate transport system ATP-binding protein	-0.029675	0.99963	lmo1039
LM6179_1358	modB	Molybdenum ABC transporter, permease protein	-0.0844551	0.99963	lmo1040
LM6179_1359		conserved exported protein of unknown function	-0.0678302	0.99963	lmo1041
LM6179_1360		Molybdopterin biosynthesis protein MoeA	0.0184988	0.99963	lmo1042
LM6179_1361		Molybdopterin-guanine dinucleotide biosynthesis protein B	-0.00251971	0.99963	lmo1043
LM6179_1362	moaE	Molybdopterin synthase catalytic subunit	0.0296918	0.99963	lmo1044
LM6179_1363		Molybdopterin converting factor	0.0497043	0.99963	lmo1045
LM6179_1364	moaC	molybdenum cofactor biosynthesis protein C	-0.0302381	0.99963	lmo1046
LM6179_1365	moaA	Molybdenum cofactor biosynthesis protein A	-0.00417464	0.99963	lmo1047
LM6179_1366	moaB	Molybdenum cofactor biosynthesis protein B	0.0184748	0.99963	lmo1048
LM6179_1367		Molybdopterin biosynthesis protein MoeB	0.00653687	0.99963	lmo1049
LM6179_1368		conserved protein of unknown function	-0.171391	0.99963	lmo1050
LM6179_1369	defB	formylmethionine deformylase A	0.129387	0.99963	lmo1051
LM6179_1370		conserved protein of unknown function	0.0348096	0.99963	LISIN_1087
LM6179_1371	pdhA	pyruvate dehydrogenase (E1 alpha subunit)	-0.0301947	0.99963	lmo1052
LM6179_1372	pdhB	pyruvate dehydrogenase (E1 beta subunit)	-0.0278546	0.99963	lmo1053
LM6179_1373	pdhC	pyruvate dehydrogenase (dihydrolipoamide acetyltransferase E2 subunit)	-0.0852498	0.99963	lmo1054
LM6179_1374	pdhD	dihydrolipoamide dehydrogenase E3 subunit of both pyruvate dehydrogenase and 2-oxoglutarate dehydrogenase complexes	-0.0403171	0.99963	lmo1055
LM6179_1375		conserved protein of unknown function	-0.00268565	0.99963	lmo1056
LM6179_1376		Lactate/malate dehydrogenase family protein	0.0371683	0.99963	lmo1057
LM6179_1377	yktA	conserved hypothetical protein	-0.0802869	0.99963	lmo1058
LM6179_1378		conserved protein of unknown function	0.060371	0.99963	lmo1059
LM6179_1379	vanRB	Regulatory protein vanRB	-0.0838567	0.99963	lmo1060
LM6179_1380		HAMP domain-containing protein	0.110016	0.99963	lmo1061
LM6179_1381		ABC transporter permease	0.0336522	0.99963	lmo1062
LM6179_1382	yclH	putative ABC transporter (ATPase component)	0.0283665	0.99963	lmo1063
LM6179_1383		Magnesium transporter CorA family protein	0.0875123	0.99963	lmo1064
LM6179_1384		Predicted protein	0.0519482	0.99963	#N/A
LM6179_1385	yktB	conserved hypothetical protein	-0.0234395	0.99963	lmo1065
LM6179_1386	suhB	inositol monophosphatase	0.0995363	0.99963	lmo1066
LM6179_1387	bipA	GTPase	0.0317542	0.99963	lmo1067
LM6179_1388		conserved exported protein of unknown function	0.0879649	0.99963	lmo1068
LM6179_1389		conserved protein of unknown function	0.249962	0.99963	lmo1069
LM6179_1390	ylaN	conserved hypothetical protein	0.131276	0.99963	lmo1070
LM6179_1391	ftsW	cell-division protein	0.0614655	0.99963	lmo1071
LM6179_1392	pycA	pyruvate carboxylase	-0.0906497	0.99963	lmo1072
LM6179_1393	yvrC	Uncharacterized ABC transporter substrate-binding lipoprotein yvrC	0.107116	0.99963	lmo1073
LM6179_1394	tagG	teichoic acid precursors permease	0.275213	0.99963	lmo1074
LM6179_1395	tagH	Teichoic acids export ATP-binding protein TagH	0.182255	0.99963	lmo1075
LM6179_1396		conserved exported protein of unknown function	0.0422565	0.99963	lmo1076
LM6179_1397		conserved protein of unknown function	0.262922	0.99963	lmo1077
LM6179_1398	gtaB	UTP-glucose-1-phosphate uridylyltransferase	0.100405	0.99963	lmo1078
LM6179_1399		conserved membrane protein of unknown function	0.15178	0.99963	lmo1079
LM6179_1400		Minor teichoic acids biosynthesis protein GgaB	0.0862347	0.99963	lmo1080
LM6179_1401	spsI	glucose-1-phosphate thymidylyltransferase	0.0233376	0.99963	lmo1081
LM6179_1402	rmlC	dTDP-4-deoxyrhamnose-3,5-epimerase	-0.00193409	0.99963	lmo1082
LM6179_1403	spsJ	dTDP-glucose 4,6-dehydratase	0.0712411	0.99963	lmo1083
LM6179_1404		dTDP-4-dehydrorhamnose reductase	0.0634111	0.99963	lmo1084
LM6179_1405		conserved protein of unknown function	0.110289	0.99963	lmo1085
LM6179_1406	ispD	putative 2-C-methyl-D-erythritol 4-phosphate cytidylyltransferase 2	0.149789	0.99963	lmo1086
LM6179_1407	tarJ	putative ribitol-5-phosphate dehydrogenase	0.0976056	0.99963	lmo1087
LM6179_1408		conserved protein of unknown function	0.178598	0.99963	lmo1088
LM6179_1409	tagD	glycerol-3-phosphate cytidylyltransferase	0.147251	0.99963	lmo1089
LM6179_1410		conserved protein of unknown function	0.150198	0.99963	lmo1090
LM6179_1411		conserved protein of unknown function	0.140077	0.99963	lmo1091
LM6179_1412	pncB	nicotinate phosphoribosyltransferase	-0.0278946	0.99963	lmo1092
LM6179_1413	nadE	ammonium-dependent NAD+ synthetase	-0.00634274	0.99963	lmo1093
LM6179_1414		conserved protein of unknown function	0.0232249	0.99963	#N/A
LM6179_1415		PTS system, Lactose/Cellobiose specific IIB subunit subfamily	-0.142655	0.99963	lmo1095
LM6179_1416	guaA	GMP synthetase	-0.0106747	0.99963	lmo1096
LM6179_1417		Predicted protein	0.128196	0.99963	#N/A
LM6179_1418		Predicted protein	0.167592	0.99963	#N/A
LM6179_1419		conserved protein of unknown function	0.124218	0.99963	#N/A
LM6179_1420		conserved protein of unknown function	0.0639493	0.99963	#N/A
LM6179_1421		conserved protein of unknown function	-0.0533015	0.99963	#N/A
LM6179_1422		conserved protein of unknown function	0.0668905	0.99963	lmo1120
LM6179_1423		conserved protein of unknown function	0.0943947	0.99963	lmo1121
LM6179_1424		conserved protein of unknown function	0.0479795	0.99963	#N/A
LM6179_1425		conserved protein of unknown function	0.0685823	0.99963	lmo1123
LM6179_1426		conserved protein of unknown function	-0.0398527	0.99963	lmo1124
LM6179_1427		conserved protein of unknown function	-0.107206	0.99963	LISIN_1163
LM6179_1428		conserved protein of unknown function	-0.115608	0.99963	lmo1125
LM6179_1429		conserved protein of unknown function	-0.111242	0.99963	lmo1126
LM6179_1430		conserved protein of unknown function	-0.0241849	0.99963	lmo1127
LM6179_1431		conserved exported protein of unknown function	-0.0359681	0.99963	lmo1128
LM6179_1432		Acetyltransferase	-0.0423127	0.99963	lmo1129
LM6179_1433		conserved protein of unknown function	0.00467315	0.99963	lmo1130
LM6179_1434		Predicted protein	-0.0166559	0.99963	#N/A
LM6179_1435		Predicted protein	-0.11068	0.99963	#N/A
LM6179_1436		conserved exported protein of unknown function	0.129297	0.99963	#N/A
LM6179_1437		Predicted protein	0.0273898	0.99963	#N/A
LM6179_1438		Uncharacterized ABC transporter ATP-binding protein HI_0663	0.0539103	0.99963	lmo1131
LM6179_1439		ABC transporter	0.0840845	0.99963	lmo1132
LM6179_1440		conserved protein of unknown function	-0.0554158	0.99963	lmo1133
LM6179_1441		conserved protein of unknown function	-0.0595304	0.99963	lmo1134
LM6179_1442		conserved protein of unknown function	0.155359	0.99963	lmo1135
LM6179_1443		Cell wall surface anchor family protein	0.00984151	0.99963	lmo1136
LM6179_1444		conserved protein of unknown function	0.101568	0.99963	lmo1137
LM6179_1445	clpP	ATP-dependent Clp protease proteolytic subunit 3	0.106278	0.99963	lmo1138
LM6179_1446		conserved protein of unknown function	0.020307	0.99963	lmo1139
LM6179_1447		conserved protein of unknown function	-0.0793664	0.99963	lmo1140
LM6179_1448	cobU	Siroheme synthase subunit family protein	-0.153827	0.99963	lmo1141
LM6179_1449	pduS	conserved protein of unknown function	0.0500142	0.99963	lmo1142
LM6179_1450	pduT	PduT	0.00402809	0.99963	lmo1143
LM6179_1451	pduU	putative carboxysome-like ethanolaminosome structural protein with putative role in ethanol utilization	-0.0190555	0.99963	lmo1144
LM6179_1452	pduV	Propanediol utilization protein pduV	0.060514	0.99963	lmo1145
LM6179_1453	non-pdu gene	conserved protein of unknown function	0.0078392	0.99963	lmo1146
LM6179_1454	cobU	bifunctional cobinamide kinase and cobinamide phosphate guanylyltransferase	-0.0405105	0.99963	lmo1147
LM6179_1455	cobS	Cobalamin synthase	-0.0534134	0.99963	lmo1148
LM6179_1456	non-pdu gene/ cob gene	Alpha-ribazole phosphatase	-0.00537549	0.99963	lmo1149
LM6179_1457	pocR	Regulatory protein pocR	0.0538737	0.99963	lmo1150
LM6179_1458	pduA	putative carboxysome-like ethanolaminosome structural protein, ethanolamine utilization protein	0.00361422	0.99963	lmo1151
LM6179_1459	pduB	Propanediol utilization protein PduB	0.0102628	0.99963	lmo1152
LM6179_1460	pduC	Propanediol dehydratase large subunit	-0.0328365	0.99963	lmo1153
LM6179_1461	pduD	Propanediol dehydratase medium subunit	0.0269854	0.99963	lmo1154
LM6179_1462	pduE	Propanediol dehydratase small subunit	-0.00534719	0.99963	lmo1155
LM6179_1463	pduG	Diol dehydratase-reactivating factor alpha subunit	-0.0332051	0.99963	lmo1156
LM6179_1464	pduH	conserved protein of unknown function	0.0830382	0.99963	lmo1157
LM6179_1465	pduK	conserved protein of unknown function	-0.045384	0.99963	lmo1158
LM6179_1466	pduJ	putative carboxysome-like ethanolaminosome structural protein, ethanolamine utilization protein	0.0228943	0.99963	lmo1159
LM6179_1467	pduL	Phosphate propanoyltransferase	-0.031068	0.99963	lmo1160
LM6179_1468	eutJ	Ethanolamine utilization protein eutJ	-0.00369312	0.99963	lmo1161
LM6179_1469	pduM	conserved protein of unknown function	0.0341867	0.99963	lmo1162
LM6179_1470	pduN	Carbon dioxide concentrating mechanism protein CcmL	0.0080853	0.99963	lmo1163
LM6179_1471	pduO	ATP:cob(I)alamin adenosyltransferase protein PduO	0.0248038	0.99963	lmo1164
LM6179_1472	pduP	putative aldehyde dehydrogenase, ethanolamine utilization protein	0.0210862	0.99963	lmo1165
LM6179_1473	pduQ	Propanol dehydrogenase	-0.0140385	0.99963	lmo1166
LM6179_1474	pduF	glycerol permease	-0.0260659	0.99963	lmo1167
LM6179_1475	pduW	acetate kinase	-0.058744	0.99963	lmo1168
LM6179_1476	cobD	Threonine-phosphate decarboxylase	-0.0233391	0.99963	lmo1169
LM6179_1477	pduX	Propanediol utilization protein PduX / L-threonine kinase in B12 biosynthesis	0.0860697	0.99963	lmo1170
LM6179_1478	EutG	Alcohol dehydrogenase	0.00831691	0.99963	lmo1171
LM6179_1479	EutV	Two-component regulator	-0.0763259	0.99963	lmo1172
LM6179_1480	EutW	Ethanolamine sensory transduction histidine kinase	-0.00615098	0.99963	lmo1173
LM6179_1481	EutA	Ethanolamine utilization protein EutA	0.0430231	0.99963	lmo1174
LM6179_1482	eutB	ethanolamine ammonia-lyase, large subunit, heavy chain	0.0729254	0.99963	lmo1175
LM6179_1483	EutC	ethanolamine ammonia-lyase, small subunit (light chain)	-0.04732	0.99963	lmo1176
LM6179_1484	EutL	putative carboxysome-related structural protein with putative role in ethanolamine utilization	0.0128959	0.99963	lmo1177
LM6179_1485	EutK	conserved protein of unknown function	0.0393217	0.99963	lmo1178
LM6179_1486	EutE	Aldehyde dehydrogenase	0.0153809	0.99963	lmo1179
LM6179_1487	EutM	putative carboxysome-like ethanolaminosome structural protein, ethanolamine utilization protein	-0.00218967	0.99963	lmo1180
LM6179_1488	EutT	ATP:cob(I)alamin adenosyltransferase protein - non-medal binding requirement	-0.0179439	0.99963	lmo1181
LM6179_1489	EutD	Phosphate propanoyltransferase	-0.00146147	0.99963	lmo1182
LM6179_1490	?	conserved protein of unknown function	-0.0761861	0.99963	lmo1183
LM6179_1491	EutN	Carbon dioxide concentrating mechanism protein CcmL	-0.00148175	0.99963	lmo1184
LM6179_1492	?	conserved protein of unknown function	-0.00682288	0.99963	lmo1185
LM6179_1493	EutH	putative ethanolamine transporter -- EutH	-0.106535	0.99963	lmo1186
LM6179_1494	EutQ	conserved protein of unknown function	0.0299266	0.99963	lmo1187
LM6179_1495		conserved protein of unknown function	0.171224	0.99963	lmo1188
LM6179_1496		conserved protein of unknown function	0.180299	0.99963	lmo1189
LM6179_1497	cblT	putative b12 precursor transporter	-0.0335993	0.99963	lmo1190
LM6179_1498	cobB/cbiA	Cobyrinic acid A,C-diamide synthase	-0.0423984	0.99963	lmo1191
LM6179_1499	cobD	Cobalamin biosynthesis protein CobD	-0.00950428	0.99963	lmo1192
LM6179_1500	cbiC	Cobalt-precorrin-8X methylmutase	0.0224501	0.99963	lmo1193
LM6179_1501	cbiD	putative cobalt-precorrin-6A synthase [deacetylating]	0.0929274	0.99963	lmo1194
LM6179_1502	cbiE	putative cobalt-precorrin-6Y C(5)-methyltransferase	0.0178431	0.99963	lmo1195
LM6179_1503	cbiT	putative cobalt-precorrin-6Y C(15)-methyltransferase [decarboxylating]	0.0371872	0.99963	lmo1196
LM6179_1504	cbiF	Cobalt-precorrin-4 C(11)-methyltransferase	-0.0176182	0.99963	lmo1197
LM6179_1505	cbiG	CbiG protein	-0.0159148	0.99963	lmo1198
LM6179_1506	cbiH	Cobalt-precorrin-3B C(17)-methyltransferase	0.0500046	0.99963	lmo1199
LM6179_1507		Precorrin-6X reductase	0.0462827	0.99963	lmo1200
LM6179_1508		Uroporphyrin-III C-methyltransferase/uroporphyrinogen-III synthase	-0.00885657	0.99963	lmo1201
LM6179_1509	cbiK	Sirohydrochlorin cobaltochelatase	-0.0327562	0.99963	lmo1202
LM6179_1510		Precorrin-2 C20-methyltransferase	-0.0152756	0.99963	lmo1203
LM6179_1511	cbiM	Cobalt transport protein CbiM	0.0340673	0.99963	lmo1204
LM6179_1512	cbiN	Cobalt transport protein CbiN	0.0154273	0.99963	lmo1205
LM6179_1513	cbiQ	Cobalt transport protein CbiQ	0.00303763	0.99963	lmo1206
LM6179_1514		putative enzyme	-0.157691	0.99963	lmo1207
LM6179_1515	cobQ	Cobyric acid synthase	-0.0918834	0.99963	lmo1208
LM6179_1516	pduO/cobA	putative ATP:cob(I)alamin adenosyltransferase	-0.0752183	0.99963	lmo1209
LM6179_1517		conserved membrane protein of unknown function	0.0557129	0.99963	lmo1210
LM6179_1518		conserved membrane protein of unknown function	0.0357848	0.99963	lmo1211
LM6179_1519		conserved protein of unknown function	-0.00698519	0.99963	lmo1212
LM6179_1520		PadR family transcriptional regulator	-0.00276684	0.99963	lmo1213
LM6179_1521		conserved protein of unknown function	-0.0305317	0.99963	lmo1214
LM6179_1522	lytG	Exo-glucosaminidase lytG	-0.0282831	0.99963	lmo1215
LM6179_1523		N-acetylmuramoyl-L-alanine amidase, family 4	0.0985236	0.99963	lmo1216
LM6179_1524	ysdC	putative aminopeptidase ysdC	-0.00753638	0.99963	lmo1217
LM6179_1525	ysgA	putative RNA methylase	0.0879973	0.99963	lmo1218
LM6179_1526		conserved protein of unknown function	-0.0382099	0.99963	lmo1219
LM6179_1527	arxR	transcriptional repressor	0.0657453	0.99963	lmo1220
LM6179_1528		protein of unknown function	-0.014691	0.99963	LISIN_1261
LM6179_1529	pheS	phenylalanyl-tRNA synthetase (alpha subunit)	-0.0967502	0.99963	lmo1221
LM6179_1530	pheT	phenylalanyl-tRNA synthetase (beta subunit)	-0.0349714	0.99963	lmo1222
LM6179_1531		ABC transporter ATP-binding protein	-0.00139909	0.99963	lmo1223
LM6179_1532		conserved membrane protein of unknown function	0.0299261	0.99963	lmo1224
LM6179_1533		Transcriptional regulator	0.046526	0.99963	lmo1225
LM6179_1534		Membrane protein	0.0694135	0.99963	lmo1226
LM6179_1535	ung	uracil-DNA glycosylase	-0.149721	0.99963	lmo1227
LM6179_1536	rnhC	ribonuclease HIII	0.0335989	0.99963	lmo1228
LM6179_1537	yshA	conserved hypothetical protein	-0.00227425	0.99963	lmo1229
LM6179_1538		CvpA family protein	0.156617	0.99963	lmo1230
LM6179_1539	polX	DNA polymerase/3'-5' exonuclease X	-0.0200397	0.99963	lmo1231
LM6179_1540	mutSB	putative DNA mismatch repair enzyme	0.027195	0.99963	lmo1232
LM6179_1541	trxA	thioredoxin	-0.0747	0.99963	lmo1233
LM6179_1542	uvrC	excinuclease ABC (subunit C)	-0.115186	0.99963	lmo1234
LM6179_1543	lysC	aspartokinase II alpha subunit (aa 1->408) and beta subunit (aa 246->408)	-0.079142	0.99963	lmo1235
LM6179_1544	yslB	conserved hypothetical protein	0.0794944	0.99963	lmo1236
LM6179_1545	racE	glutamate racemase	-0.11208	0.99963	lmo1237
LM6179_1546	rph	ribonuclease PH	-0.0384832	0.99963	lmo1238
LM6179_1547	rdgB	inosine/xanthosine triphosphate pyrophosphatase (subunit A)	-0.0287802	0.99963	lmo1239
LM6179_1548	ysnB	phosphoesterase	-0.139729	0.99963	lmo1240
LM6179_1549		Integrase	0.108795	0.99963	#N/A
LM6179_1550		Gp35	0.134319	0.99963	#N/A
LM6179_1551		conserved protein of unknown function	0.174457	0.99963	#N/A
LM6179_1552		Rep protein	-0.0108031	0.99963	#N/A
LM6179_1553		Predicted protein (fragment)	0.0016053	0.99963	#N/A
LM6179_1554		conserved protein of unknown function	0.164334	0.99963	#N/A
LM6179_1555		conserved protein of unknown function	0.0218556	0.99963	#N/A
LM6179_1556		conserved protein of unknown function	-0.0562196	0.99963	#N/A
LM6179_1557		conserved protein of unknown function	0.0218438	0.99963	#N/A
LM6179_1558		conserved protein of unknown function	-0.0715484	0.99963	#N/A
LM6179_1560		Gp42 protein	0.0219029	0.99963	#N/A
LM6179_1561		Predicted protein	-0.114313	0.99963	#N/A
LM6179_1562		conserved protein of unknown function	-0.0545237	0.99963	#N/A
LM6179_1563		conserved protein of unknown function	0.0438544	0.99963	#N/A
LM6179_1564		Phage protein	-0.0183433	0.99963	#N/A
LM6179_1565		Phage protein	-0.0245353	0.99963	#N/A
LM6179_1566		conserved protein of unknown function	-0.039353	0.99963	#N/A
LM6179_1567		putative Phage protein	-0.152834	0.99963	#N/A
LM6179_1568		Gp43 protein	-0.0839696	0.99963	#N/A
LM6179_1569		Gp44	-0.0261243	0.99963	#N/A
LM6179_1570		Phage protein gp45	-0.0631978	0.99963	#N/A
LM6179_1571		conserved protein of unknown function	-0.00314587	0.99963	#N/A
LM6179_1572		conserved protein of unknown function	-0.158405	0.99963	#N/A
LM6179_1573		51.5 kDa protein	-0.0707217	0.99963	#N/A
LM6179_1574		Gp49 protein	0.0267193	0.99963	#N/A
LM6179_1575		Primase	-0.143024	0.99963	#N/A
LM6179_1576		Phage protein	-0.0944968	0.99963	#N/A
LM6179_1577		conserved protein of unknown function	-0.187363	0.99963	#N/A
LM6179_1578		Predicted protein	0.0721189	0.99963	#N/A
LM6179_1579		conserved protein of unknown function	0.0125858	0.99963	#N/A
LM6179_1580		Phage-related transcriptional activator	-0.16782	0.99963	#N/A
LM6179_1581		conserved protein of unknown function	-0.0332197	0.99963	#N/A
LM6179_1582		protein of unknown function	0.021376	0.99963	#N/A
LM6179_1583		conserved protein of unknown function	0.114407	0.99963	#N/A
LM6179_1584		Gp1 protein	-0.0121444	0.99963	#N/A
LM6179_1585		conserved protein of unknown function	-0.00754118	0.99963	#N/A
LM6179_1586		conserved protein of unknown function	0.168931	0.99963	#N/A
LM6179_1587		ClpP protease	-0.0032607	0.99963	#N/A
LM6179_1588		conserved protein of unknown function	0.138361	0.99963	#N/A
LM6179_1589		conserved protein of unknown function	0.0225759	0.99963	#N/A
LM6179_1590		Gp7 protein	0.111422	0.99963	#N/A
LM6179_1591		conserved protein of unknown function	-0.0357231	0.99963	#N/A
LM6179_1592		conserved protein of unknown function	0.0457862	0.99963	#N/A
LM6179_1593		conserved protein of unknown function	-0.0184077	0.99963	#N/A
LM6179_1594		Major tail protein	-0.0249898	0.99963	#N/A
LM6179_1595		conserved protein of unknown function	0.0644349	0.99963	#N/A
LM6179_1596		conserved protein of unknown function	0.0583637	0.99963	#N/A
LM6179_1597		Phage tail tape measure protein	0.0215523	0.99963	#N/A
LM6179_1598		Gp16 protein	0.0651438	0.99963	#N/A
LM6179_1599		conserved protein of unknown function	0.0333595	0.99963	#N/A
LM6179_1600		conserved protein of unknown function	-0.0329613	0.99963	#N/A
LM6179_1601		Gp23	-0.0181055	0.99963	lmo2280
LM6179_1602	hol	Holin	-0.0795021	0.99963	lmo2279
LM6179_1603	ply	L-alanyl-D-glutamate peptidase	-0.00306379	0.99963	#N/A
LM6179_1604		Gp21	0.191519	0.99963	#N/A
LM6179_1605		Gp22	0.0159895	0.99963	#N/A
LM6179_1606		Phage protein	0.0760275	0.99963	#N/A
LM6179_1607		Phage protein gp29	-0.0839053	0.99963	#N/A
LM6179_1608		Gp25	0.0109961	0.99963	#N/A
LM6179_1609		Transcriptional regulator, TetR family	-0.175457	0.99963	lmo2589
LM6179_1610	ycnB	putative efflux transporter	-0.146857	0.99963	lmo2588
LM6179_1611		conserved protein of unknown function	-0.15691	0.99963	lmo2587
LM6179_1612	yrhE	putative formate dehydrogenase	-0.20167	0.99963	lmo2586
LM6179_1613		conserved protein of unknown function	-0.153474	0.99963	lmo2585
LM6179_1614	fdhD	Protein FdhD homolog	-0.03885	0.99963	lmo2584
LM6179_1615	hssR	Heme response regulator hssR	-0.11122	0.99963	lmo2583
LM6179_1616		Sensor histidine kinase	0.106344	0.99963	lmo2582
LM6179_1617		ABC transporter	-0.125874	0.99963	lmo2581
LM6179_1618	hrtA	putative hemin import ATP-binding protein HrtA	-0.169439	0.99963	lmo2580
LM6179_1619		Internalin H	0.0104984	0.99963	LISIN_2662
LM6179_1620	ycnE	putative monooxygenase ycnE	0.0647641	0.99963	lmo2579
LM6179_1621		conserved exported protein of unknown function	-0.0271159	0.99963	lmo2578
LM6179_1622		conserved protein of unknown function	0.0835456	0.99963	lmo2577
LM6179_1623		Peptidoglycan anchored protein	-0.0785219	0.99963	lmo2576
LM6179_1624	czcD	potassium/proton-divalent cation antiporter	0.139193	0.99963	lmo2575
LM6179_1625		conserved protein of unknown function	0.132881	0.99963	lmo2574
LM6179_1626		conserved protein of unknown function	-0.0573338	0.99963	lmo2573
LM6179_1627		conserved protein of unknown function	-0.0776757	0.99963	lmo2572
LM6179_1628		conserved protein of unknown function	-0.0605886	0.99963	lmo2571
LM6179_1629		putative Membrane protein	-0.0775121	0.99963	lmo2570
LM6179_1630		Peptide/nickel transport system substrate-binding protein	-0.0194803	0.99963	lmo2569
LM6179_1631		conserved exported protein of unknown function	-0.0345744	0.99963	lmo2568
LM6179_1632		conserved protein of unknown function	-0.122177	0.99963	lmo2567
LM6179_1633		conserved protein of unknown function	0.0090276	0.99963	#N/A
LM6179_1634	lipL	amidotransferase of the octanoyl moiety from octanoyl-GcvH to the E2 subunit of pyruvate dehydrogenase	0.117089	0.99963	lmo2566
LM6179_1635	ywfO	putative metal-dependent phosphohydrolase	-0.0184826	0.99963	lmo2565
LM6179_1636	ywhB	1,3-keto-enol tautomerase	0.116827	0.99963	lmo2564
LM6179_1637	ywhC	putative metal-dependent hydrolase; integral inner membrane protein	-0.0511375	0.99963	lmo2563
LM6179_1638		conserved protein of unknown function	-0.000464288	0.99963	lmo2562
LM6179_1639	argS	arginyl-tRNA synthetase	0.0301816	0.99963	lmo2561
LM6179_1640	rpoE	RNA polymerase (delta subunit)	0.0642997	0.99963	lmo2560
LM6179_1641	pyrG	CTP synthetase	-0.0336702	0.99963	lmo2559
LM6179_1642		conserved protein of unknown function	-0.0460808	0.99963	#N/A
LM6179_1643		transposase	0.00872698	0.99963	#N/A
LM6179_1644	ami	Autolysin, amidase	0.00715171	0.99963	lmo2558
LM6179_1645	dagK	Diacylglycerol kinase	-0.0563596	0.99963	lmo2557
LM6179_1646	iolJ	2-deoxy-5-keto-D-gluconic acid 6-phosphate aldolase	-0.012656	0.99963	lmo2556
LM6179_1647		Glycosyl transferase	-0.0338788	0.99963	lmo2555
LM6179_1648		conserved protein of unknown function	0.0388492	0.99963	lmo2554
LM6179_1649		putative Membrane protein	0.0234384	0.99963	lmo2553
LM6179_1650	murAB	UDP-N-acetylglucosamine 1-carboxyvinyltransferase	-0.0596966	0.99963	lmo2552
LM6179_1651	rho	transcriptional terminator Rho	0.00786744	0.99963	lmo2551
LM6179_1652	yfdH	bactoprenol glucosyl transferase; CPS-53 (KpLE1) prophage	0.121724	0.99963	lmo2550
LM6179_1653	gtcA	Cell wall teichoic acid glycosylation protein gtcA	0.199882	0.99963	lmo2549
LM6179_1654	rpmEB	ribosomal protein L31	-0.0145708	0.99963	lmo2548
LM6179_1655	hom	homoserine dehydrogenase	0.102238	0.99963	lmo2547
LM6179_1656	thrC	threonine synthase	0.117017	0.99963	lmo2546
LM6179_1657	thrB	homoserine kinase	0.07762	0.99963	lmo2545
LM6179_1658	tdk	Thymidine kinase	0.134058	0.99963	lmo2544
LM6179_1659	prfA	peptide chain release factor 1	0.0514063	0.99963	lmo2543
LM6179_1660	prmC	glutamine methylase of release factor 1 (and perhaps others) at a GGQ site	0.040727	0.99963	lmo2542
LM6179_1661		conserved protein of unknown function	-0.0298536	0.99963	#N/A
LM6179_1662	tsaC	tRNA(NNU) t(6)A37 threonylcarbamoyladenosine modification; threonine-dependent ADP-forming ATPase	0.0801187	0.99963	lmo2541
LM6179_1663	ptpB	Low molecular weight protein-tyrosine-phosphatase ptpB	0.0439524	0.99963	lmo2540
LM6179_1664	glyA	serine hydroxymethyltransferase	0.0817702	0.99963	lmo2539
LM6179_1665	upp	uracil phosphoribosyltransferase	-0.0148862	0.99963	lmo2538
LM6179_1666	mnaA	UDP-N-acetylmannosamine 2-epimerase	-0.00320229	0.99963	lmo2537
LM6179_1667	atpI	AtpI protein	0.0787512	0.99963	lmo2536
LM6179_1668	atpB	ATP synthase (subunit a, component F0)	0.0715587	0.99963	lmo2535
LM6179_1669	atpE	ATP synthase (subunit c, component F0)	0.013145	0.99963	lmo2534
LM6179_1670	atpF	ATP synthase (subunit b, component F0)	0.0633171	0.99963	lmo2533
LM6179_1671	atpH	ATP synthase subunit delta	0.0959923	0.99963	lmo2532
LM6179_1672	atpA	ATP synthase (subunit alpha, component F1)	0.0289668	0.99963	lmo2531
LM6179_1673	atpG	ATP synthase (subunit gamma, component F1)	0.06604	0.99963	lmo2530
LM6179_1674	atpD	ATP synthase (subunit beta, component F1)	-0.000137505	0.99963	lmo2529
LM6179_1675	atpC	ATP synthase (subunit epsilon, F1 subunit)	-0.0146613	0.99963	lmo2528
LM6179_1676	ywzB	conserved hypothetical protein	0.0689139	0.99963	lmo2527
LM6179_1677	murAA	UDP-N-acetylglucosamine 1-carboxyvinyltransferase	-0.0724291	0.99963	lmo2526
LM6179_1678	mbl	MreB-like morphogen	0.0410115	0.99963	lmo2525
LM6179_1679	fabZ	(3R)-hydroxymyristoyl-[acyl carrier protein] dehydratase	-0.0376232	0.99963	lmo2524
LM6179_1680		Single-stranded DNA-binding protein	0.0759121	0.99963	lmo2523
LM6179_1681	yocH	Cell wall-binding protein yocH	0.122725	0.99963	lmo2522
LM6179_1682	tarA	putative N-acetylmannosaminyltransferase	0.0844605	0.99963	lmo2521
LM6179_1683	menC	o-succinylbenzoate synthase	0.0579368	0.99963	lmo2520
LM6179_1684	tagO	UDP-N-acetylglucosamine:undecaprenyl-P N-acetylglucosaminyl-1-P transferase	-0.00460733	0.99963	lmo2519
LM6179_1685		conserved exported protein of unknown function	0.0102223	0.99963	lmo2518
LM6179_1686		Acetyltransferase, GNAT family protein	0.0560036	0.99963	lmo2517
LM6179_1687	yvyE	putative translation regulator	-0.0344943	0.99963	lmo2516
LM6179_1688	degU	two-component response regulator	-0.106357	0.99963	lmo2515
LM6179_1689	yviA	conserved hypothetical protein	-0.130733	0.99963	lmo2514
LM6179_1690		protein of unknown function	0.0293709	0.99963	LISIN_2595
LM6179_1691	comFA	helicase competence protein	0.0426315	0.99963	lmo2513
LM6179_1692		ComF operon protein C	-0.0163108	0.99963	lmo2512
LM6179_1693	hpf	ribosome-associated sigma 54 modulation protein	0.218054	0.99963	lmo2511
LM6179_1694	secA	translocase binding subunit (ATPase)	0.0338942	0.99963	lmo2510
LM6179_1695	prfB	Peptide chain release factor 2	-0.0460981	0.99963	lmo2509
LM6179_1696	yvjA	putative integral inner membrane protein	0.0329015	0.99963	lmo2508
LM6179_1697	ftsE	cell-division ABC transporter (ATP-binding protein)	0.126757	0.99963	lmo2507
LM6179_1698	ftsX	cell-division ABC transporter	0.10656	0.99963	lmo2506
LM6179_1699	spl	P45	0.150868	0.99963	lmo2505
LM6179_16s_rRNA_1		ribosomal RNA 16s_rRNA	-0.0140202	0.99963	#N/A
LM6179_16s_rRNA_2		ribosomal RNA 16s_rRNA	-0.254145	0.99963	#N/A
LM6179_16s_rRNA_3		ribosomal RNA 16s_rRNA	0.0342777	0.99963	#N/A
LM6179_16s_rRNA_4		ribosomal RNA 16s_rRNA	-0.0832166	0.99963	#N/A
LM6179_1700		Peptidase	0.0981783	0.99963	lmo2504
LM6179_1701	clsA	cardiolipin synthase	0.132588	0.99963	lmo2503
LM6179_1702		conserved membrane protein of unknown function	0.120406	0.99963	lmo2502
LM6179_1703	phoP	two-component response regulator	0.137555	0.99963	lmo2501
LM6179_1704		Two-component sensor histidine kinase	-0.0130006	0.99963	lmo2500
LM6179_1705	pstS	phosphate ABC transporter (binding lipoprotein)	0.0381655	0.99963	lmo2499
LM6179_1706	pstC	phosphate ABC transporter (permease)	-0.0327641	0.99963	lmo2498
LM6179_1707	pstA	phosphate ABC transporter (permease)	-0.000699679	0.99963	lmo2497
LM6179_1708	pstBA	phosphate ABC transporter (ATP-binding protein)	-0.00194334	0.99963	lmo2496
LM6179_1709	pstBB	phosphate ABC transporter (ATP-binding protein)	-0.100958	0.99963	lmo2495
LM6179_1710		Phosphate transport system protein PhoU	-0.0680252	0.99963	lmo2494
LM6179_1711	czrA	transcriptional regulator (multiple metal-sensing ArsR-SmtB transcriptional repressors family)	-0.11297	0.99963	lmo2493
LM6179_1712		conserved membrane protein of unknown function	-0.0191532	0.99963	lmo2492
LM6179_1713		HD domain-containing protein	-0.00666737	0.99963	lmo2491
LM6179_1714	csbA	putative CsbA membrane protein	0.0710025	0.99963	lmo2490
LM6179_1715	uvrB	excinuclease ABC (subunit B)	-0.0614087	0.99963	lmo2489
LM6179_1716	uvrA	excinuclease ABC (subunit A)	-0.0605022	0.99963	lmo2488
LM6179_1717		conserved protein of unknown function	-0.0636257	0.99963	lmo2487
LM6179_1718		PspC domain-containing protein	-0.0349389	0.99963	lmo2486
LM6179_1719	yvlC	putative regulator (stress mediated)	-0.0459708	0.99963	lmo2485
LM6179_1720	yvlD	putative integral inner membrane protein	0.00401032	0.99963	lmo2484
LM6179_1721	hprK	serine/threonine protein kinase/phosphorylase	0.0640766	0.99963	lmo2483
LM6179_1722	lgt	prelipoprotein diacylglycerol transferase	0.0539011	0.99963	lmo2482
LM6179_1723	ppaX	P-Ser-HPr phosphatase	-0.0266097	0.99963	lmo2481
LM6179_1724	yvoF	putative O-acetyltransferase	-0.129644	0.99963	lmo2480
LM6179_1725		TPR domain-containing protein	-0.0196223	0.99963	lmo2479
LM6179_1726	trxB	thioredoxin reductase	-0.104863	0.99963	lmo2478
LM6179_1727	galE	UDP-galactose-4-epimerase	-0.0287627	0.99963	lmo2477
LM6179_1728		Aldose 1-epimerase	-0.0939119	0.99963	lmo2476
LM6179_1729	pgcA	alpha-phosphoglucomutase	-0.0388119	0.99963	lmo2475
LM6179_1730	yvcJ	GTPase	-0.0131113	0.99963	lmo2474
LM6179_1731	mgfK	gluconeogenesis morphogenetic factor	0.00403969	0.99963	lmo2473
LM6179_1732	whiA	putative morphogen	-0.0796951	0.99963	lmo2472
LM6179_1733	yqjM	NADPH-dependent flavin oxidoreductase	-0.0931525	0.99963	lmo2471
LM6179_1734		Leucine rich repeat domain-containing protein	-0.0126081	0.99963	lmo2470
LM6179_1735	yfnA	metabolite permease	0.061446	0.99963	lmo2469
LM6179_1736	clpP	ATP-dependent Clp protease proteolytic subunit	0.0486285	0.99963	lmo2468
LM6179_1737		Chitin-binding protein	-0.119016	0.99963	lmo2467
LM6179_1738		Gp28	0.120783	0.99963	#N/A
LM6179_1739		conserved protein of unknown function	0.297067	0.99963	#N/A
LM6179_1740		Gp33	0.134728	0.99963	#N/A
LM6179_1741		protein of unknown function	0.0114319	0.99963	#N/A
LM6179_1742		conserved protein of unknown function	0.226509	0.99963	#N/A
LM6179_1743		conserved protein of unknown function	0.0849849	0.99963	#N/A
LM6179_1744		Gp33	0.0769659	0.99963	#N/A
LM6179_1745		putative HTH-type transcriptional regulator	-0.0319961	0.99963	#N/A
LM6179_1746		conserved protein of unknown function	0.334065	0.99963	#N/A
LM6179_1747		Gp37	-0.0333141	0.99963	#N/A
LM6179_1748		Phage protein	0.17692	0.99963	#N/A
LM6179_1749		conserved protein of unknown function	-0.0792608	0.99963	#N/A
LM6179_1750		Gp40	-0.0700504	0.99963	#N/A
LM6179_1751		conserved protein of unknown function	-0.0557319	0.99963	#N/A
LM6179_1752		Gp41-1	0.0451629	0.99963	#N/A
LM6179_1753		Phage protein	-0.166322	0.99963	#N/A
LM6179_1754		Gp38	-0.0399975	0.99963	#N/A
LM6179_1755		Phage protein	-0.0673967	0.99963	#N/A
LM6179_1756		conserved protein of unknown function	-0.0443484	0.99963	lmo2321
LM6179_1757	yqaJ	putative nuclease; skin element	-0.0771029	0.99963	#N/A
LM6179_1758	yqaK	putative DNA recombination protein; skin element	0.00987334	0.99963	#N/A
LM6179_1759		Gp49	-0.0921391	0.99963	#N/A
LM6179_1760		Phage protein	-0.0060309	0.99963	#N/A
LM6179_1761		conserved protein of unknown function	0.00905535	0.99963	#N/A
LM6179_1762		Gp51 protein	-0.0107039	0.99963	#N/A
LM6179_1763		Gp52	0.044328	0.99963	#N/A
LM6179_1764		conserved protein of unknown function	-0.100772	0.99963	#N/A
LM6179_1765		conserved protein of unknown function	-0.071733	0.99963	#N/A
LM6179_1766	ssbA	single-strand DNA-binding protein	-0.0547757	0.99963	#N/A
LM6179_1767		conserved protein of unknown function	-0.0991518	0.99963	lmo2307
LM6179_1768		Gp58	-0.03125	0.99963	#N/A
LM6179_1769		Phage protein	-0.100739	0.99963	#N/A
LM6179_1770		conserved protein of unknown function	-0.100623	0.99963	#N/A
LM6179_1771		Protein Gp66	-0.0193236	0.99963	#N/A
LM6179_1772		protein of unknown function	0.106535	0.99963	#N/A
LM6179_1773		Gp63	0.0158514	0.99963	#N/A
LM6179_1774		LmaC	-0.0377298	0.99963	#N/A
LM6179_1775		conserved protein of unknown function	-0.070193	0.99963	#N/A
LM6179_1776		Phage terminase, large subunit, pbsx family	-0.105036	0.99963	lmo2300
LM6179_1777		Phage portal protein	-0.127541	0.99963	lmo2299
LM6179_1778		Protein gp4 [Bacteriophage A118]	-0.175701	0.99963	lmo2298
LM6179_1779	g	Minor structural protein Gp20	-0.328101	0.99963	#N/A
LM6179_1780		conserved protein of unknown function	-0.19121	0.99963	#N/A
LM6179_1781		Gp7	-0.157089	0.99963	#N/A
LM6179_1782		Phage protein	-0.188695	0.99963	lmo2295
LM6179_1783		Phage protein gp9	-0.14408	0.99963	lmo2294
LM6179_1784		Gp10	-0.208649	0.99963	lmo2293
LM6179_1785		Phage protein	0.0198226	0.99963	lmo2292
LM6179_1786		Bacteriophage major tail shaft protein	-0.0864398	0.99963	lmo2291
LM6179_1787		Portein gp13	-0.0821748	0.99963	lmo2290
LM6179_1788		Protein gp14	-0.0657558	0.99963	lmo2289
LM6179_1789		Phage protein	0.00638665	0.99963	#N/A
LM6179_1790		putative tape-measure	-0.203706	0.99963	lmo2287
LM6179_1791		Phage protein	-0.00958212	0.99963	lmo2286
LM6179_1792		Gp18	0.0194849	0.99963	lmo2285
LM6179_1793		Gp19	0.0643185	0.99963	lmo2284
LM6179_1794		Gp20	0.105535	0.99963	lmo2283
LM6179_1795		Gp21	-0.0117016	0.99963	lmo2282
LM6179_1796		Gp22	-0.151637	0.99963	lmo2281
LM6179_1797		Gp23	-0.0983554	0.99963	#N/A
LM6179_1798	hol	Holin	-0.0202531	0.99963	#N/A
LM6179_1799	ply	L-alanyl-D-glutamate peptidase	-0.0254155	0.99963	lmo2278
LM6179_1800		conserved protein of unknown function	0.178381	0.99963	lmo2277
LM6179_1801		conserved protein of unknown function	-0.061821	0.99963	lmo2276
LM6179_1802		Gp23	0.194379	0.99963	lmo2275
LM6179_1803		Protein gp29	0.0933829	0.99963	#N/A
LM6179_1804		Gp25	-0.00817409	0.99963	#N/A
LM6179_1805		Gp27	0.0182868	0.99963	#N/A
LM6179_1806		conserved protein of unknown function	-0.0716504	0.99963	lmo2466
LM6179_1807		conserved protein of unknown function	-0.0366701	0.99963	lmo2465
LM6179_1808		conserved protein of unknown function	-0.0423522	0.99963	lmo2464
LM6179_1809		conserved membrane protein of unknown function	0.017185	0.99963	lmo2463
LM6179_1810		conserved protein of unknown function	-0.0185318	0.99963	lmo2462
LM6179_1811	sigL	RNA polymerase factor sigma-54	0.0966759	0.99963	lmo2461
LM6179_1812	cggR	transcriptional regulator of gapA	0.0950615	0.99963	lmo2460
LM6179_1813	gapA	glyceraldehyde-3-phosphate dehydrogenase	0.0830218	0.99963	lmo2459
LM6179_1814	pgk	phosphoglycerate kinase	0.0406243	0.99963	lmo2458
LM6179_1815	tpiA	triose phosphate isomerase	0.00452087	0.99963	lmo2457
LM6179_1816	pgm	phosphoglycerate mutase	0.0121112	0.99963	lmo2456
LM6179_1817	eno	enolase	0.0233737	0.99963	lmo2455
LM6179_1818		conserved protein of unknown function	0.0101751	0.99963	lmo2454
LM6179_1819		conserved protein of unknown function	0.0101846	0.99963	lmo2453
LM6179_1820		Carboxylesterase	-0.0948804	0.99963	lmo2452
LM6179_1821	secG	preprotein translocase subunit	-0.006293	0.99963	lmo2451
LM6179_1822		protein of unknown function	0.0173036	0.99963	#N/A
LM6179_1823	yvaK	carboxylesterase	-0.156725	0.99963	lmo2450
LM6179_1824	rnr	ribonuclease R	-0.0685476	0.99963	lmo2449
LM6179_1825	smpB	tmRNA-binding protein	0.0238093	0.99963	lmo2448
LM6179_1826		conserved protein of unknown function	0.0126676	0.99963	lmo2447
LM6179_1827		Glycosyl hydrolase, family 31 protein (fragment)	-0.0234977	0.99963	lmo2446
LM6179_1828		Glycosyl hydrolase, family 31 protein (fragment)	-0.0599105	0.99963	lmo2446
LM6179_1829		Leucine-rich repeat-containing protein	-0.00994597	0.99963	lmo2445
LM6179_1830		Glycosyl hydrolase	-0.038145	0.99963	lmo2444
LM6179_1831		Leucine rich repeat domain-containing protein	0.066451	0.99963	#N/A
LM6179_1832		conserved membrane protein of unknown function	0.222109	0.99963	lmo2443
LM6179_1833		conserved exported protein of unknown function	-0.0385043	0.99963	lmo2442
LM6179_1834		conserved protein of unknown function	0.0143379	0.99963	lmo2441
LM6179_1835		conserved protein of unknown function	-0.0169377	0.99963	lmo2440
LM6179_1836		conserved protein of unknown function	-0.12821	0.99963	lmo2439
LM6179_1837		conserved protein of unknown function	-0.0728583	0.99963	lmo2438
LM6179_1838		conserved protein of unknown function	-0.200959	0.99963	lmo2437
LM6179_1839	licT	Transcription antiterminator LicT	0.0783043	0.99963	lmo2436
LM6179_1840		conserved membrane protein of unknown function	0.153623	0.99963	lmo2435
LM6179_1841		putative glutamate decarboxylase gamma	-0.0856043	0.99963	lmo2434
LM6179_1842		Tributyrin esterase	-0.269327	0.99963	lmo2433
LM6179_1843		conserved protein of unknown function	0.112716	0.99963	lmo2432
LM6179_1844		conserved exported protein of unknown function	-0.145982	0.99963	lmo2431
LM6179_1845	fecD	iron-dicitrate transporter subunit ; membrane component of ABC superfamily; KpLE2 phage-like element	-0.0177473	0.99963	lmo2430
LM6179_1846	fhuC	ferrichrome ABC transporter (ATP-binding protein)	-0.0735189	0.99963	lmo2429
LM6179_1847	rodA	factor involved in extension of the lateral walls of the cell	0.143335	0.99963	lmo2428
LM6179_1848		Cell division protein	0.0267877	0.99963	lmo2427
LM6179_1849	yusI	putative oxidoreductase with thioredoxin domain	0.00877192	0.99963	lmo2426
LM6179_1850	yusH	putative glycine cleavage system protein H	-0.0862975	0.99963	lmo2425
LM6179_1851		conserved protein of unknown function	0.00405869	0.99963	lmo2424
LM6179_1852		Cation efflux family protein	-0.0855859	0.99963	lmo2423
LM6179_1853	vanR	Regulatory protein vanR	-0.0373454	0.99963	lmo2422
LM6179_1854		Sensor histidine kinase	-0.0409194	0.99963	lmo2421
LM6179_1855		conserved protein of unknown function	0.143301	0.99963	lmo2420
LM6179_1856	metN	methionine ABC transporter (ATP-binding protein)	-0.0643661	0.99963	lmo2419
LM6179_1857	metP	methionine ABC transporter, permease component	-0.0402418	0.99963	lmo2418
LM6179_1858	metQ	methionine ABC transporter, substrate binding lipoprotein	0.0423119	0.99963	lmo2417
LM6179_1859		conserved exported protein of unknown function	0.00318899	0.99963	lmo2416
LM6179_1860	sufC	sulfur mobilizing ABC protein, ATPase	-0.0885073	0.99963	lmo2415
LM6179_1861	sufD	FeS assembly protein SufD	-0.0218172	0.99963	lmo2414
LM6179_1862	sufS	cysteine desulfurase	-0.0858215	0.99963	lmo2413
LM6179_1863	sufU	iron-sulfur cluster assembly scaffold protein	-0.0513684	0.99963	lmo2412
LM6179_1864	sufB	FeS cluster formation protein	-0.105639	0.99963	lmo2411
LM6179_1865		Predicted protein	0.172118	0.99963	#N/A
LM6179_1866	yunF	conserved hypothetical protein	-0.0258186	0.99963	lmo2406
LM6179_1867		conserved membrane protein of unknown function	-0.00410214	0.99963	lmo2405
LM6179_1868		putative membrane protein	-0.127362	0.99963	lmo2404
LM6179_1869		conserved protein of unknown function	-0.104286	0.99963	lmo2403
LM6179_1870	yutD	conserved hypothetical protein	-0.102965	0.99963	lmo2402
LM6179_1871	yutF	putative p-nitrophenyl phosphatase	-0.0683002	0.99963	lmo2401
LM6179_1872		Acetyltransferase	-0.212271	0.99963	lmo2400
LM6179_1873	yhdP	putative transporter or sensor	-0.0731865	0.99963	lmo2399
LM6179_1874	yutG	putative phosphatidylglycerophosphatase A	-0.028095	0.99963	lmo2398
LM6179_1875		NifU family protein	0.312292	0.99963	lmo2397
LM6179_1876		Internalin	-0.10309	0.99963	#N/A
LM6179_1878	yuzD	putative sulfur oxido-reduction management enzyme	-0.0120812	0.99963	lmo2393
LM6179_1879	yuzB	conserved hypothetical protein	-0.137697	0.99963	lmo2392
LM6179_1880	yhfK	Uncharacterized sugar epimerase yhfK	-0.109581	0.99963	lmo2391
LM6179_1881	yumC	ferredoxin-NADP+ reductase	-0.128993	0.99963	lmo2390
LM6179_1882	yumB	putative NAD-disulfide oxidoreductase	-0.124724	0.99963	lmo2389
LM6179_1883		conserved protein of unknown function	-0.0142855	0.99963	lmo2388
LM6179_1884		conserved membrane protein of unknown function	-0.0326744	0.99963	lmo2387
LM6179_1885	yuiD	putative integral inner membrane protein	-0.00764369	0.99963	lmo2386
LM6179_1886	yuxO	putative esterase	-0.00618621	0.99963	lmo2385
LM6179_1887		conserved membrane protein of unknown function	-0.0240616	0.99963	lmo2384
LM6179_1888	mrpF	efflux transporter for Na+ and cholate	0.0200385	0.99963	lmo2383
LM6179_1889	mrpE	non essential component of Na+/H+ antiporter	0.036755	0.99963	lmo2382
LM6179_1890	mrpD	proton transporter component of Na+/H+ antiporter	0.0397142	0.99963	lmo2381
LM6179_1891	mrpC	component of Na+/H+ antiporter	-0.0670262	0.99963	lmo2380
LM6179_1892	phaAB	fragment of pH adaptation potassium efflux system transmembrane protein (part 2)	0.0528098	0.99963	lmo2379
LM6179_1893	phaAB	fragment of pH adaptation potassium efflux system transmembrane protein (part 1)	0.0346075	0.99963	lmo2378
LM6179_1894	yuxJ	putative exporter	-0.032129	0.99963	lmo2377
LM6179_1895		putative peptidyl-prolyl cis-trans isomerase	-0.123267	0.99963	lmo2376
LM6179_1896		conserved protein of unknown function	-0.225932	0.99963	lmo2375
LM6179_1897	yclM	aspartate kinase III	0.0987561	0.99963	lmo2374
LM6179_1898	licB	phosphotransferase system (PTS) lichenan-specific enzyme IIB component	0.0935066	0.99963	lmo2373
LM6179_1899	hrtA	putative hemin import ATP-binding protein HrtA	0.0612467	0.99963	lmo2372
LM6179_1900		conserved membrane protein of unknown function	0.17775	0.99963	lmo2371
LM6179_1901		conserved protein of unknown function	-0.0364882	0.99963	lmo2370
LM6179_1902	yugI	putative RNA degradation protein; putative phosphorylase or nucleotidyl transferase	0.0359762	0.99963	lmo2369
LM6179_1903		MutT/nudix family protein	-0.121225	0.99963	lmo2368
LM6179_1904	pgi	glucose-6-phosphate isomerase	0.0455845	0.99963	lmo2367
LM6179_1905		DeoR family protein	-0.0582498	0.99963	lmo2366
LM6179_1909		protein of unknown function	-0.019364	0.99963	#N/A
LM6179_1912		conserved protein of unknown function	0.00993961	0.99963	#N/A
LM6179_1913		conserved protein of unknown function	0.0919584	0.99963	#N/A
LM6179_1914		conserved exported protein of unknown function	0.100904	0.99963	#N/A
LM6179_1915		conserved protein of unknown function	0.184035	0.99963	#N/A
LM6179_1916		Transcriptional regulator	0.206713	0.99963	#N/A
LM6179_1917		conserved protein of unknown function	-0.0191823	0.99963	#N/A
LM6179_1918		conserved protein of unknown function	0.018183	0.99963	LISIN_2398
LM6179_1919		conserved protein of unknown function	-0.0959505	0.99963	lmo2327
LM6179_1920		conserved protein of unknown function	-0.147826	0.99963	lmo2326
LM6179_1921		Phage protein	0.255237	0.99963	LISIN_2395
LM6179_1922		conserved protein of unknown function	-0.137684	0.99963	#N/A
LM6179_1923		conserved protein of unknown function	-0.0615787	0.99963	#N/A
LM6179_1924		Gp43	-0.115635	0.99963	#N/A
LM6179_1925		conserved protein of unknown function	-0.0288372	0.99963	#N/A
LM6179_1926		Gp39	-0.0794517	0.99963	#N/A
LM6179_1927		Gp42 protein	-0.00786066	0.99963	lmo2320
LM6179_1928		Gp43 protein	-0.00940554	0.99963	lmo2319
LM6179_1929		Gp44 protein	-0.0743417	0.99963	#N/A
LM6179_1930		putative gp49	-0.0548217	0.99963	#N/A
LM6179_1931		Cytosine-specific methyltransferase	-0.241596	0.99963	#N/A
LM6179_1932		Protein phage protein	0.00640393	0.99963	#N/A
LM6179_1933		Gp50	0.0590249	0.99963	#N/A
LM6179_1934		conserved protein of unknown function	-0.0291811	0.99963	#N/A
LM6179_1935		protein of unknown function	-0.0415395	0.99963	#N/A
LM6179_1936		Gp53	-0.0197983	0.99963	#N/A
LM6179_1937		protein of unknown function	-0.0234977	0.99963	#N/A
LM6179_1938		Predicted protein	-0.0583749	0.99963	#N/A
LM6179_1939		conserved protein of unknown function	-0.0183164	0.99963	#N/A
LM6179_1940		Predicted protein	-0.0596521	0.99963	#N/A
LM6179_1941		Gp59	-0.0282662	0.99963	#N/A
LM6179_1942	ssbA	single-strand DNA-binding protein	-0.0257493	0.99963	#N/A
LM6179_1943		conserved protein of unknown function	-0.149089	0.99963	#N/A
LM6179_1944		conserved protein of unknown function	-0.0240745	0.99963	lmo2306
LM6179_1945		conserved protein of unknown function	-0.195267	0.99963	#N/A
LM6179_1946		conserved protein of unknown function	-0.0758049	0.99963	#N/A
LM6179_1947		putative Positive control factor	-0.0772864	0.99963	#N/A
LM6179_1948		Gp61	0.0299426	0.99963	#N/A
LM6179_1949		conserved protein of unknown function	-0.0310223	0.99963	#N/A
LM6179_1950		TerS	-0.145084	0.99963	#N/A
LM6179_1951		Phage terminase, large subunit, PBSX family	-0.138496	0.99963	#N/A
LM6179_1952		Gp3 protein	-0.107001	0.99963	#N/A
LM6179_1953		Gp4	-0.00779063	0.99963	#N/A
LM6179_1954		Phage protein	-0.174446	0.99963	#N/A
LM6179_1955		Main capsid protein	-0.115317	0.99963	#N/A
LM6179_1956		Predicted protein	-0.0736781	0.99963	#N/A
LM6179_1957		conserved protein of unknown function	-0.203215	0.99963	#N/A
LM6179_1958		Phage protein	-0.0328851	0.99963	#N/A
LM6179_1959		Phage protein	0.0455302	0.99963	#N/A
LM6179_1960		conserved protein of unknown function	-0.197408	0.99963	#N/A
LM6179_1961		Phage protein	-0.257484	0.99963	#N/A
LM6179_1962		Phage protein	-0.0470436	0.99963	#N/A
LM6179_1963		Gp14	-0.0522217	0.99963	#N/A
LM6179_1964		Gp15	-0.168437	0.99963	#N/A
LM6179_1965		conserved protein of unknown function	-0.0382806	0.99963	#N/A
LM6179_1966		Phage minor structural protein	-0.032489	0.99963	#N/A
LM6179_1967		conserved protein of unknown function	-0.0856595	0.99963	#N/A
LM6179_1968		conserved exported protein of unknown function	-0.0876749	0.99963	#N/A
LM6179_1969		N-acetylmuramoyl-L-alanine amidase BlyA (fragment)	-0.0637414	0.99963	#N/A
LM6179_1970		Phage protein	0.22642	0.99963	#N/A
LM6179_1971		conserved protein of unknown function	0.405341	0.99963	lmo2272
LM6179_1972		conserved protein of unknown function	0.360832	0.99963	LISIN_2339
LM6179_1973		conserved protein of unknown function	-0.0483673	0.99963	#N/A
LM6179_1974		Gp33	-0.000683462	0.99963	#N/A
LM6179_1975		conserved protein of unknown function	-0.0904366	0.99963	lmo1241
LM6179_1976	ydeI	conserved hypothetical protein	0.0260846	0.99963	lmo1242
LM6179_1977		conserved protein of unknown function	0.213198	0.99963	lmo1243
LM6179_1978		Phosphoglycerate mutase family protein	0.130171	0.99963	lmo1244
LM6179_1979		conserved protein of unknown function	-0.00254152	0.99963	lmo1245
LM6179_1980	deaD	ATP-dependent RNA helicase	-0.0102852	0.99963	lmo1246
LM6179_1981		conserved protein of unknown function	0.187802	0.99963	lmo1247
LM6179_1982		MutT/nudix family protein	0.162624	0.99963	lmo1248
LM6179_1983		conserved protein of unknown function	0.0545037	0.99963	lmo1249
LM6179_1984		conserved membrane protein of unknown function	-0.065458	0.99963	lmo1250
LM6179_1985		conserved protein of unknown function	0.052788	0.99963	lmo1251
LM6179_1986		conserved protein of unknown function	0.248817	0.99963	LISIN_1293
LM6179_1987	yxkD	efflux transporter	0.062746	0.99963	lmo1252
LM6179_1988		conserved protein of unknown function	0.146945	0.99963	LISIN_1295
LM6179_1989		conserved protein of unknown function	0.301171	0.99963	LISIN_1296
LM6179_1990	treR	transcriptional regulator (GntR family)	0.0213193	0.99963	lmo1253
LM6179_1991	treA	trehalose-6-phosphate hydrolase	0.0972538	0.99963	lmo1254
LM6179_1992	treP	phosphotransferase system (PTS) trehalose-specific enzyme IIBC component	0.129483	0.99963	lmo1255
LM6179_1993		conserved protein of unknown function	-0.0201974	0.99963	lmo1256
LM6179_1994		conserved protein of unknown function	0.3884	0.99963	lmo1257
LM6179_1995		Hydrolase	-0.0870914	0.99963	lmo1258
LM6179_1996	proA	gamma-glutamyl phosphate reductase	0.00657737	0.99963	lmo1259
LM6179_1997	proB	Glutamate 5-kinase	-0.00914382	0.99963	lmo1260
LM6179_1998		conserved membrane protein of unknown function	0.131543	0.99963	lmo1261
LM6179_1999		Transcriptional regulator	0.186647	0.99963	lmo1262
LM6179_2000		DNA-binding protein	0.0534621	0.99963	lmo1263
LM6179_2001		conserved exported protein of unknown function	0.0397463	0.99963	lmo1264
LM6179_2002		conserved exported protein of unknown function	0.0687249	0.99963	lmo1265
LM6179_2003		conserved protein of unknown function	-0.00484537	0.99963	lmo1266
LM6179_2004	tig	prolyl isomerase (trigger factor)	-0.00281419	0.99963	lmo1267
LM6179_2005		conserved protein of unknown function	-0.0302444	0.99963	#N/A
LM6179_2006	clpX	protein unfolding ATPase required for presentation of proteins to proteases	0.0451525	0.99963	lmo1268
LM6179_2007	sipT	type I signal peptidase	0.107461	0.99963	lmo1269
LM6179_2008		Signal peptidase I	-0.1069	0.99963	lmo1270
LM6179_2009	sipS	type I signal peptidase	-0.0078433	0.99963	lmo1271
LM6179_2010	rbgA	ribosome biogenesis GTPase A	0.0552397	0.99963	lmo1272
LM6179_2011	rnhB	ribonuclease HII	0.0567778	0.99963	lmo1273
LM6179_2012	dprA	DNA processing Smf single strand binding protein	-0.0452776	0.99963	lmo1274
[truncated: 1,158 more rows]

## Sheet: 6179 and S111 12 h broth
Feature	Gene	Product	log2FoldChange	Q-Value	EGDe Locus_Tag
LM6179_2151	pflA	pyruvate formate lyase activating enzyme 1	1.9037	5.64573e-17	lmo1407
LM6179_2567		conserved protein of unknown function	-1.83428	5.64573e-17	lmo1798
LM6179_3067	ytmI	putative N-acetyltransferase	-1.8087	1.85656e-16	lmo2350
LM6179_0306	bglP	PTS system beta-glucoside-specific EIIBCA component [Includes: Beta-glucoside-specific phosphotransferase enzyme IIB component ; Beta-glucoside permease IIC component ; Beta-glucoside-specific phosphotransferase enzyme IIA component]	2.50445	1.2676e-14	lmo0027
LM6179_3068	ssuE	FMN reductase (NADPH)	-1.76142	2.1509e-14	lmo2351
LM6179_2686	pfl	Formate acetyltransferase	1.54436	2.34371e-13	lmo1917
LM6179_2569		exported protein of unknown function	-1.81543	2.34623e-13	lmo1799
LM6179_1992	treP	phosphotransferase system (PTS) trehalose-specific enzyme IIBC component	1.62475	1.34879e-10	lmo1255
LM6179_2150	pflB	pyruvate formate lyase I	1.41223	2.18445e-10	lmo1406
LM6179_1991	treA	trehalose-6-phosphate hydrolase	1.60882	1.06132e-09	lmo1254
LM6179_2772		Transcriptional regulator	2.13064	1.15996e-09	lmo2003
LM6179_1994		conserved protein of unknown function	1.32529	2.00189e-09	lmo1257
LM6179_0894		conserved membrane protein of unknown function	-1.5434	5.02384e-09	lmo0589
LM6179_0583	msmX	multiple sugar-binding transporter ATP-binding protein	1.71553	1.0597e-08	lmo0278
LM6179_0126	gntK	Gluconokinase	-1.6284	2.75627e-08	lmo2712
LM6179_2770		PTS system protein	2.10522	5.64877e-08	lmo2001
LM6179_0548	rplL	ribosomal protein L12 (BL9)	1.31358	7.89651e-08	lmo0251
LM6179_tRNA41		Asp tRNA	1.69705	1.02147e-07	#N/A
LM6179_0878	pbuG	hypoxanthine/guanine permease	1.7402	1.24226e-07	lmo0573
LM6179_0130	cydC	ABC membrane transporter (ATP-binding protein) required for cytochrome bb' function	1.22796	1.24226e-07	lmo2716
LM6179_0545	rplA	ribosomal protein L1 (BL1)	1.32227	2.02298e-07	lmo0249
LM6179_0526	ctsR	transcriptional regulator	-1.66293	2.32076e-07	lmo0229
LM6179_0951	zosA	Zn transporter	1.50017	2.94328e-07	lmo0641
LM6179_1194		LysM domain protein (LPXTG motif)	-1.19005	3.47995e-07	lmo0880
LM6179_0535	cysE	serine acetyltransferase	-1.2849	4.19147e-07	lmo0238
LM6179_1094	levF	phosphotransferase system (PTS) fructose-specific enzyme IIC component	-1.51788	4.9062e-07	lmo0782
LM6179_0427	yjdI	conserved hypothetical protein	-1.55365	4.94862e-07	lmo0133
LM6179_0784		conserved protein of unknown function	-1.75498	6.03699e-07	lmo0485
LM6179_2653	pbuX	xanthine permease	1.36603	1.06607e-06	lmo1884
LM6179_1043		conserved membrane protein of unknown function	1.26272	1.09889e-06	lmo0731
LM6179_0815		conserved exported protein of unknown function	2.00075	1.1193e-06	lmo0517
LM6179_0131	cydB	cytochrome bb' ubiquinol oxidase (subunit II)	1.0828	1.1193e-06	lmo2717
LM6179_2773		Transcriptional regulator	1.55847	1.94662e-06	lmo2004
LM6179_2771		PTS system mannose/fructose/sorbose family IIB subunit	1.95533	3.28298e-06	lmo2002
LM6179_1148	psiE	phosphate starvation inducible protein	-1.31752	3.35485e-06	lmo0836
LM6179_tRNA42		Phe tRNA	1.61654	3.35485e-06	#N/A
LM6179_2132	nupN	lipoprotein involved in guanosine transport	1.18038	4.09862e-06	lmo1388
LM6179_0546		protein of unknown function	1.41108	4.27969e-06	#N/A
LM6179_1480	EutW	Ethanolamine sensory transduction histidine kinase	1.52721	5.30935e-06	lmo1173
LM6179_2872	pdxS	glutamine amidotransferase for pyridoxal phosphate synthesis; pyridoxal 5'-phosphate synthase complex, synthase subunit	1.03517	5.38275e-06	lmo2101
LM6179_1449	pduS	conserved protein of unknown function	1.88416	5.69405e-06	lmo1142
LM6179_0978	yadG	putative transporter subunit: ATP-binding component of ABC superfamily	-1.15543	7.10891e-06	lmo0667
LM6179_0066	rpsG	ribosomal protein S7 (BS7)	1.04306	9.36769e-06	lmo2655
LM6179_2568		Peptidoglycan binding protein (fragment)	-1.3288	1.1496e-05	lmo1799
LM6179_2226	rpsT	ribosomal protein S20 (BS20)	1.23378	1.35192e-05	lmo1480
LM6179_tRNA24		Gln tRNA	1.60615	1.51528e-05	#N/A
LM6179_0547	rplJ	ribosomal protein L10 (BL5)	0.962495	1.60571e-05	lmo0250
LM6179_0655		Fumarate reductase	1.03137	1.82039e-05	lmo0355
LM6179_1141	nifJ	Pyruvate-flavodoxin oxidoreductase	1.00505	1.82039e-05	lmo0829
LM6179_0065	fusA	elongation factor G	0.992192	1.82039e-05	lmo2654
LM6179_tRNA25		Gly tRNA	1.59723	1.82039e-05	#N/A
LM6179_tRNA30		Lys tRNA	1.76337	1.87755e-05	#N/A
LM6179_2457		Methyl-accepting chemotaxis protein	1.02248	2.14778e-05	lmo1699
LM6179_tRNA37		Met tRNA	1.8071	2.31107e-05	#N/A
LM6179_2347	rpsD	ribosomal protein S4 (BS4)	1.059	2.34214e-05	lmo1596
LM6179_0220	mtlA	phosphotransferase system (PTS) mannitol-specific enzyme IICB component	1.64924	2.39351e-05	lmo2799
LM6179_2551	rplT	ribosomal protein L20	1.07106	2.73278e-05	lmo1783
LM6179_2873	pdxT	glutamine amidotransferase for pyridoxal phosphate synthesis; pyridoxal 5'-phosphate synthase complex, Glutamine amidotransferase subunit PdxT	0.945106	2.86935e-05	#N/A
LM6179_tRNA31		Leu tRNA	1.63793	2.87029e-05	#N/A
LM6179_0585	nrdG	anaerobic ribonucleotide reductase activating protein	1.22812	3.19123e-05	lmo0280
LM6179_2556	rplS	ribosomal protein L19	1.21889	3.5426e-05	lmo1787
LM6179_2723	pupG	purine nucleoside phosphorylase	1.03131	3.5426e-05	lmo1953
LM6179_1872		Acetyltransferase	-1.4188	3.56575e-05	lmo2400
LM6179_0528	mcsB	protein tyrosine kinase	-1.24634	4.13829e-05	lmo0231
LM6179_tRNA33		Leu tRNA	1.52899	4.13829e-05	#N/A
LM6179_2586	rpmB	ribosomal protein L28	0.979072	4.18521e-05	lmo1816
LM6179_1000	cheV	Chemotaxis protein CheV	1.11282	5.17785e-05	lmo0689
LM6179_0017	rplQ	ribosomal protein L17 (BL15)	1.02366	5.17785e-05	lmo2605
LM6179_2458		conserved protein of unknown function	1.1141	5.42786e-05	lmo1700
LM6179_1312	ykrP	putative integral inner membrane protein; putative acyltransferase	-0.951201	6.29016e-05	lmo0995
LM6179_0221		Oxidoreductase, NAD-binding	1.40979	6.29016e-05	lmo2800
LM6179_0049		Pyridine nucleotide-disulfide oxidoreductase family protein	0.96902	6.44633e-05	lmo2638
LM6179_rli55_short		LM6179_rli55_short	1.21996	6.83744e-05	#N/A
LM6179_1127	gmuE	ROK fructokinase; glucomannan utilization protein E	1.05355	7.70116e-05	lmo0813
LM6179_2841		conserved membrane protein of unknown function	-1.00541	7.70116e-05	lmo2070
LM6179_3066	tcyK	sulfur-containing amino acid ABC transporter binding lipoprotein	-1.04017	7.70116e-05	lmo2349
LM6179_tRNA20		Lys tRNA	1.78469	7.98174e-05	#N/A
LM6179_tRNA36		Ala tRNA	1.56258	8.00586e-05	#N/A
LM6179_2769		PTS system mannose/fructose/sorbose family IID subunit	1.91363	8.21408e-05	lmo2000
LM6179_0036	rplP	ribosomal protein L16	1.14388	8.74499e-05	lmo2625
LM6179_0895		DAK2 domain-containing protein	-1.18629	8.978e-05	lmo0590
LM6179_0709	yyaH	putative lyase	-1.0209	9.04862e-05	lmo0406
LM6179_3049		YhzC protein (fragment)	-0.999461	0.000100724	lmo2269
LM6179_tRNA35		Pro tRNA	1.49818	0.000105184	#N/A
LM6179_0896		conserved membrane protein of unknown function	-1.2148	0.000112812	lmo0591
LM6179_misc_RNA_21		L20_leader	1.088	0.000117331	#N/A
LM6179_3030	pit	low-affinity inorganic phosphate transporter	1.0607	0.000121587	lmo2249
LM6179_1498	cobB/cbiA	Cobyrinic acid A,C-diamide synthase	1.69465	0.000122648	lmo1191
LM6179_2639		conserved membrane protein of unknown function	-1.01847	0.000131186	lmo1869
LM6179_0008	rpsI	ribosomal protein S9	0.995968	0.000150678	lmo2596
LM6179_2553	infC	initiation factor IF-3	1.00162	0.00015109	lmo1785
LM6179_0841	licH	6-phospho-beta-glucosidase	1.44468	0.000167253	lmo0536
LM6179_1497	cblT	putative b12 precursor transporter	1.6932	0.000197222	lmo1190
LM6179_1067		conserved protein of unknown function	-1.24151	0.000204908	lmo0755
LM6179_1813	gapA	glyceraldehyde-3-phosphate dehydrogenase	1.0381	0.000204908	lmo2459
LM6179_0424		Ser/Thr protein phosphatase	1.1706	0.000205496	lmo0130
LM6179_1746		conserved protein of unknown function	1.01955	0.000207267	#N/A
LM6179_tRNA34		Arg tRNA	1.47612	0.000207267	#N/A
LM6179_1096	manX	fragment of fused mannose-specific PTS enzymes: IIA component ; IIB component (part 1)	-1.00991	0.000208059	lmo0784
LM6179_1277	yrrO	putative hydrolase	1.17702	0.000212725	lmo0961
LM6179_0081		PTS system IIA 2 domain-containing protein	1.5216	0.000257101	lmo2668
LM6179_tRNA32		Gly tRNA	1.37768	0.000261437	#N/A
LM6179_0084		conserved protein of unknown function	-1.16435	0.000294933	lmo2671
LM6179_0919		Transcriptional regulator	-1.25364	0.000321291	lmo0612
LM6179_0428	yjdJ	putative acyltransferase with acyl-CoA N-acyltransferase domain	-1.20235	0.000322114	lmo0134
LM6179_0042	rplD	ribosomal protein L4	0.887186	0.000334594	lmo2631
LM6179_0711		conserved exported protein of unknown function	-0.902609	0.000345553	lmo0408
LM6179_misc_RNA_9		cobalamine riboswitch - repression of cbiA and possibly cblT	1.66698	0.000359133	rli57
LM6179_tRNA38		Met tRNA	1.21295	0.000363332	#N/A
LM6179_2870		M protein trans-acting positive regulator	1.36522	0.000363345	lmo2099
LM6179_0976		conserved protein of unknown function	-0.97805	0.000375899	lmo0665
LM6179_0040	rplB	ribosomal protein L2 (BL2)	0.934791	0.00038307	lmo2629
LM6179_1201		conserved protein of unknown function	-0.874522	0.000383494	lmo0887
LM6179_0292	qoxA	cytochrome aa3-600 quinol oxidase (subunit II)	-0.886459	0.000387896	lmo0013
LM6179_2833		Copper resistance domain-containing protein	-0.873953	0.00041713	lmo2062
LM6179_0031	rplE	ribosomal protein L5 (BL6)	1.05503	0.00041713	lmo2620
LM6179_0544	rplK	ribosomal protein L11 (BL11)	0.884665	0.000424112	lmo0248
LM6179_1646	iolJ	2-deoxy-5-keto-D-gluconic acid 6-phosphate aldolase	0.867983	0.000424112	lmo2556
LM6179_2724	drm	phosphopentomutase	0.840127	0.000443353	lmo1954
LM6179_0563	rpoB	RNA polymerase (beta subunit)	0.89449	0.000448837	lmo0258
LM6179_0620		conserved membrane protein of unknown function	-0.913442	0.000478343	lmo0321
LM6179_2386	ADH	Aldehyde-alcohol dehydrogenase 2 [Includes: Alcohol dehydrogenase ; Acetaldehyde dehydrogenase]	0.977796	0.000502978	lmo1634
LM6179_0033	rplNA	ribosomal protein L14	1.13815	0.000516838	lmo2622
LM6179_0044	rpsJ	ribosomal protein S10 (BS13)	0.893467	0.000522201	lmo2633
LM6179_0037	rpsC	ribosomal protein S3 (BS3)	1.01134	0.000524922	lmo2626
LM6179_2510		conserved protein of unknown function	1.03442	0.000579107	lmo1750
LM6179_0536	cysS	cysteinyl-tRNA synthetase	-1.02099	0.000582207	lmo0239
LM6179_2037	glnA	glutamine synthetase	0.902944	0.000614234	lmo1299
LM6179_misc_RNA_7		FMN	1.06616	0.000683293	#N/A
LM6179_1823	yvaK	carboxylesterase	-0.966694	0.000691113	lmo2450
LM6179_0994	cheR	Chemotaxis protein methyltransferase	0.937364	0.000710364	lmo0683
LM6179_0402		ABC transporter	0.941647	0.000738713	lmo0108
LM6179_1128		Enoyl-(Acyl-carrier-protein) reductase	1.01494	0.000806269	lmo0814
LM6179_2867		putative PTS system galactitol-specific enzyme IIC component	1.51996	0.000806269	lmo2096
LM6179_3069	ytlI	transcriptional regulator (LysR family)	-0.949842	0.000806269	lmo2352
LM6179_1713		HD domain-containing protein	-0.827048	0.000806269	lmo2491
LM6179_rli55_long		LM6179_rli55_long	0.975407	0.000876124	#N/A
LM6179_1630		Peptide/nickel transport system substrate-binding protein	0.88344	0.000895108	lmo2569
LM6179_misc_RNA_4		6S	1.12708	0.000931463	#N/A
LM6179_tRNA49		Ser tRNA	1.56306	0.000946216	#N/A
LM6179_0018	rpoA	RNA polymerase (alpha subunit)	0.780185	0.00110924	lmo2606
LM6179_1654	rpmEB	ribosomal protein L31	0.873977	0.00116219	lmo2548
LM6179_0129	cydD	ABC membrane transporter (ATP-binding protein) required for cytochrome bb' function	0.890357	0.00118338	lmo2715
LM6179_0076	gutB	Sorbitol dehydrogenase	1.60281	0.00126211	lmo2663
LM6179_0222	nanE	putative N-acetylmannosamine-6-phosphate 2-epimerase	1.26125	0.00126211	lmo2801
LM6179_2818		Predicted protein	0.928266	0.00142861	LISIN_2109
LM6179_2605	pyrAB	pyrimidine-specific carbamoyl-phosphate synthetase (large subunit)	1.31699	0.00145944	lmo1835
LM6179_2767		Sugar isomerase domain-containing protein	1.50927	0.00146466	lmo1998
LM6179_0539	yacP	putative ribonuclease with PIN and NYN domains	-0.936766	0.00150195	lmo0242
LM6179_2941		Oxidoreductase	1.52113	0.00171717	lmo2163
LM6179_0823		conserved membrane protein of unknown function	-1.36667	0.00183243	lmo0518
LM6179_tRNA43		His tRNA	1.02775	0.00183243	#N/A
LM6179_1358	modB	Molybdenum ABC transporter, permease protein	-0.944994	0.00189993	lmo1040
LM6179_2107	cspC	cold-shock protein	0.865183	0.0020744	lmo1364
LM6179_2419	ytmB	conserved hypothetical protein	-1.03435	0.0020744	lmo1668
LM6179_2762	pdp	pyrimidine-nucleoside phosphorylase	0.982664	0.0020744	lmo1993
LM6179_0067	rpsL	ribosomal protein S12 (BS12)	0.76065	0.0020744	lmo2656
LM6179_0404		Lipase	0.934286	0.00214912	lmo0110
LM6179_tRNA6		Asp tRNA	1.49868	0.00215663	#N/A
LM6179_1160	artR	High affinity arginine ABC transporter (ATP-binding protein)	1.03376	0.00224608	lmo0848
LM6179_0564	rpoC	RNA polymerase (beta' subunit)	0.743276	0.00233531	lmo0259
LM6179_2866		Carbohydrate kinase	1.47072	0.00239496	lmo2095
LM6179_2725	ripX	site-specific tyrosine recombinase for chromosome partitioning	0.775825	0.00240996	lmo1955
LM6179_1688	degU	two-component response regulator	-0.729857	0.00240996	lmo2515
LM6179_tRNA27		Leu tRNA	1.36245	0.00240996	#N/A
LM6179_1228	yrhG	putative formate/nitrite transporter	0.90687	0.00267081	lmo0912
LM6179_0654		Long-chain acyl-CoA synthetase	0.749	0.00271566	lmo0354
LM6179_tRNA48		Glu tRNA	1.57283	0.00271566	#N/A
LM6179_0043	rplC	ribosomal protein L3 (BL3)	0.736301	0.00279639	lmo2632
LM6179_3064	tcyM	sulfur-containing amino acid ABC transporter (permease)	-0.918757	0.00282354	lmo2347
LM6179_0988	fliQ	Flagellar biosynthesis protein FliQ	1.01516	0.00288042	lmo0677
LM6179_2350	aroX	3-deoxy-D-arabino-heptulosonate 7-phosphate synthase; chorismate mutase-isozyme 3	0.753382	0.00288042	lmo1600
LM6179_1250	trmL	tRNA (cytidine(34)-2'-O)-methyltransferase TrmL	-0.907786	0.00289391	lmo0935
LM6179_1999		Transcriptional regulator	1.02612	0.00289391	lmo1262
LM6179_2527	purN	phosphoribosylglycinamide formyltransferase	-1.10252	0.00289391	lmo1766
LM6179_2677		conserved protein of unknown function	-0.95185	0.00289391	lmo1908
LM6179_3031		ArpJ	1.26125	0.00314953	lmo2250
LM6179_0783	isdG	Heme-degrading monooxygenase isdG	-0.982241	0.00333703	lmo0484
LM6179_0980	yhxD	putative oxidoreductase	-1.03612	0.00333703	lmo0669
LM6179_2354	ykuU	putative 2-cys peroxiredoxin	0.879867	0.0033506	lmo1604
LM6179_0901		conserved membrane protein of unknown function	-0.708286	0.0034225	lmo0596
LM6179_2602	pyrF	orotidine 5'-phosphate decarboxylase	1.29065	0.00393806	lmo1832
LM6179_tRNA23		His tRNA	1.34828	0.00410179	#N/A
LM6179_2408	tsf	elongation factor Ts	0.877808	0.00419715	lmo1657
LM6179_0034	rpsQ	ribosomal protein S17 (BS16)	0.859224	0.00423059	lmo2623
LM6179_2603	pyrD	dihydroorotate dehydrogenase (catalytic subunit)	1.23759	0.00425023	lmo1833
LM6179_2654	xpt	xanthine phosphoribosyltransferase	1.06746	0.00425023	lmo1885
LM6179_1769		Phage protein	-1.54759	0.00425023	#N/A
LM6179_0713		conserved protein of unknown function	0.962679	0.00446897	lmo0412
LM6179_0064	tufA	elongation factor Tu	0.713354	0.00456726	lmo2653
LM6179_0584	nrdD	anaerobic ribonucleoside-triphosphate reductase	0.747585	0.0046138	lmo0279
LM6179_2023	yneT	putative CoA-binding protein	0.743791	0.00475785	lmo1285
LM6179_1814	pgk	phosphoglycerate kinase	0.729664	0.00481755	lmo2458
LM6179_0245	serC	phosphoserine aminotransferase	-0.716826	0.00488196	lmo2825
LM6179_2766		PTS system protein	1.52406	0.00490927	lmo1997
LM6179_2455	yjcK	putative ribosomal-protein-alanine N-acetyltransferase	-1.0161	0.00493939	lmo1698
LM6179_0048		conserved exported protein of unknown function	0.708617	0.00495863	lmo2637
LM6179_0618	bglH	aryl-phospho-beta-d-glucosidase	0.684586	0.00501044	lmo0319
LM6179_1125	cah	Carbonic anhydrase	-0.741048	0.00501044	lmo0811
LM6179_1627		conserved protein of unknown function	-0.818486	0.00503201	lmo2572
LM6179_1294	yjcH	putative hydrolase	-0.745786	0.0050345	lmo0977
LM6179_2630	msrA	peptide methionine S-sulfoxide reductase	-0.73146	0.00519847	lmo1860
LM6179_0537	mrnC	ribonuclease for 23S RNA maturation	-0.943419	0.00524246	lmo0240
LM6179_0123		putative PTS system, cellobiose-specific, IIC component	1.44152	0.00540506	lmo2708
LM6179_tRNA26		Cys tRNA	1.26431	0.00541511	#N/A
LM6179_0078	gatC	galactitol-specific enzyme IIC component of PTS	1.33359	0.00547432	lmo2665
LM6179_misc_RNA_11		L19_leader	0.955754	0.00571901	#N/A
LM6179_tRNA19		Gln tRNA	1.35074	0.00578367	#N/A
LM6179_misc_RNA_46		Lysine	0.934256	0.00580254	#N/A
LM6179_0936		conserved protein of unknown function	-0.83676	0.00583785	lmo0629
LM6179_2637	ppdK	Pyruvate, phosphate dikinase	0.802313	0.00583785	lmo1867
LM6179_2080	yqgQ	putative single strand nucleic acid binding transcription factor	-1.03776	0.00585044	lmo1338
LM6179_1479	EutV	Two-component regulator	0.949101	0.00599973	lmo1172
LM6179_0401	yknV	putative ABC transporter (ATP-binding protein)	0.761836	0.00600805	lmo0107
LM6179_1628		conserved protein of unknown function	-0.818036	0.00627378	lmo2571
LM6179_2601	pyrE	orotate phosphoribosyltransferase	1.18829	0.00632905	lmo1831
LM6179_2606	pyrAA	pyrimidine-specific carbamoyl-phosphate synthetase (small subunit, glutaminase subunit)	1.2397	0.00650432	lmo1836
LM6179_2400		conserved exported protein of unknown function	0.746615	0.00657778	lmo1649
LM6179_0842		N-carbamoyl-L-amino acid hydrolase (L-carbamoylase)	-0.806982	0.00664151	lmo0537
LM6179_2826	ylbF	putative regulatory protein	-0.9561	0.00664151	lmo2055
LM6179_2697	aroF	chorismate synthase	-0.928361	0.00672922	lmo1928
LM6179_1100		BadF/BadG/BcrA/BcrD ATPase	0.661885	0.00672928	lmo0788
LM6179_1159		Glutamine ABC transporter	0.969311	0.00672928	lmo0847
LM6179_0015		conserved protein of unknown function	-0.778224	0.00672928	lmo2603
LM6179_0761		M protein trans-acting positive regulator (MGA)	-0.687449	0.00682611	lmo0459
LM6179_0990		Flagellar biosynthesis protein FlhB	0.755236	0.0068341	lmo0679
LM6179_0035	rpmC	ribosomal protein L29	0.879915	0.0068958	lmo2624
LM6179_0327		putative AgrB-like protein	0.951731	0.00699235	lmo0048
LM6179_2979	ohrR	transcriptional regulator sensing organic peroxides	-0.859088	0.00699235	lmo2200
LM6179_2440		D-isomer specific 2-hydroxyacid dehydrogenase	-0.701015	0.00699539	lmo1684
LM6179_0893	phr	Deoxyribodipyrimidine photo-lyase	-0.74997	0.00723807	lmo0588
LM6179_2353		conserved protein of unknown function	0.724969	0.00729628	lmo1603
LM6179_1450	pduT	PduT	1.42379	0.00734583	lmo1143
LM6179_2900	mdxE	maltose/maltodextrin-binding lipoprotein	1.19855	0.0075403	lmo2125
LM6179_2142	recA	multifunctional SOS repair factor	0.732	0.0078555	lmo1398
LM6179_0884		conserved protein of unknown function	-0.752672	0.00803837	lmo0579
LM6179_0957		conserved membrane protein of unknown function	-0.735382	0.00809249	lmo0647
LM6179_0082		conserved membrane protein of unknown function	0.81455	0.00815689	lmo2669
LM6179_2768		conserved protein of unknown function	1.40218	0.00815838	lmo1999
LM6179_0395		Transcriptional regulator	-0.850313	0.00818184	lmo0101
LM6179_0029	rpsH	ribosomal protein S8 (BS8)	0.847211	0.00826574	lmo2618
LM6179_0500	ldh	L-lactate dehydrogenase	0.740912	0.00829063	lmo0210
LM6179_2431	metI	cystathionine gamma-synthase and O-acetylhomoserine thiolyase	-1.25401	0.00829063	lmo1680
LM6179_1231		IIC component PTS system	1.15761	0.00850922	lmo0915
LM6179_1357		Molybdate transport system ATP-binding protein	-0.749416	0.00894617	lmo1039
LM6179_3065	tcyL	sulfur-containing amino acid ABC transporter (permease)	-0.809154	0.00916181	lmo2348
LM6179_3083		Transcriptional regulator	-0.840032	0.00949425	lmo2365
LM6179_2489		ABC transporter	1.08829	0.00953056	lmo1730
LM6179_0997	motB	motility protein B; MotB component of the stator flagellum complex	0.803743	0.00954649	lmo0686
LM6179_2565	ylqC	putative RNA binding protein	0.699568	0.00980606	lmo1796
LM6179_3032	artR	High affinity arginine ABC transporter (ATP-binding protein)	1.01811	0.00987239	lmo2251
LM6179_0422		conserved protein of unknown function	-1.19951	0.00990233	lmo0128
LM6179_1276		conserved protein of unknown function	0.952932	0.00997154	lmo0960
LM6179_0527		conserved protein of unknown function	-1.00913	0.0104528	lmo0230
LM6179_2214	yqeY	conserved hypothetical protein	0.690074	0.0104528	lmo1468
LM6179_0902		Cyclic nucleotide-binding protein	-0.943603	0.0109363	lmo0597
LM6179_1482	eutB	ethanolamine ammonia-lyase, large subunit, heavy chain	1.3256	0.0110504	lmo1175
LM6179_2576	acpA	acyl carrier protein	0.630986	0.011549	lmo1806
LM6179_0176		Hydrolase	-0.66536	0.011828	lmo2755
LM6179_1612	yrhE	putative formate dehydrogenase	0.715863	0.0119424	lmo2586
LM6179_1486	EutE	Aldehyde dehydrogenase	1.245	0.0119786	lmo1179
LM6179_0276	rpmH	ribosomal protein L34	0.888692	0.0121377	lmo2856
LM6179_1097		Sigma54-associated activator ManR	0.637234	0.0122314	lmo0785
LM6179_0077		Alcohol dehydrogenase	1.28174	0.0122569	lmo2664
LM6179_1816	pgm	phosphoglycerate mutase	0.64264	0.0134417	lmo2456
LM6179_2840	groES	chaperonin small subunit	-0.812302	0.0134677	lmo2069
LM6179_2604	pyrK	dihydroorotate dehydrogenase (electron transfer subunit)	1.05431	0.0136674	lmo1834
LM6179_2857		Cell wall surface anchor family protein	-0.68972	0.0136797	lmo2085
LM6179_2358	ytpQ	conserved hypothetical protein	-0.714486	0.0137366	lmo1608
LM6179_1509	cbiK	Sirohydrochlorin cobaltochelatase	1.3483	0.013762	lmo1202
LM6179_0920		Quinone oxidoreductase-like protein At1g23740, chloroplastic	-0.818643	0.013909	lmo0613
LM6179_1878	yuzD	putative sulfur oxido-reduction management enzyme	-1.17035	0.0143301	lmo2393
LM6179_0569	dapE	putative succinyl-diaminopimelate desuccinylase	-0.731521	0.0145532	lmo0265
LM6179_1181		conserved membrane protein of unknown function	1.07002	0.0145532	lmo0867
LM6179_2728	fhuB	ferrichrome ABC transporter (permease)	-1.38887	0.0145532	lmo1958
LM6179_2445	mutY	A/G-specific adenine glycosylase or DNA-(apurinic or apyrimidinic site) lyase	-0.679072	0.0146047	lmo1689
LM6179_2619	mntB	manganese ABC transporter (ATP-binding protein)	-0.7445	0.0146047	lmo1849
LM6179_0989		Flagellar biosynthesis protein FliR	0.819191	0.0146254	lmo0678
LM6179_0209		Transcriptional antiterminator	0.891314	0.0149007	lmo2788
LM6179_0170		conserved protein of unknown function	-0.873141	0.0149007	#N/A
LM6179_2537	yebE	conserved hypothetical protein	-1.06459	0.0151505	lmo1776
LM6179_1495		conserved protein of unknown function	0.8778	0.0153006	lmo1188
LM6179_0694		conserved protein of unknown function	-0.651086	0.0157937	lmo0391
LM6179_0708	pit	low-affinity inorganic phosphate transporter	-0.675583	0.0163442	lmo0405
LM6179_0996	motA	motility protein A; MotA component of the stator flagellum complex	0.667912	0.0165131	lmo0685
LM6179_tRNA47		Ser tRNA	1.06501	0.0169438	#N/A
LM6179_1748		Phage protein	0.92682	0.0171259	#N/A
LM6179_0999		Glycosyl transferase	0.658475	0.0175974	lmo0688
LM6179_2166		conserved membrane protein of unknown function	-0.710329	0.0177185	lmo1422
LM6179_2968		conserved protein of unknown function	-0.8918	0.0180649	lmo2189
LM6179_2566	rpsP	ribosomal protein S16 (BS17)	0.656883	0.0183291	lmo1797
LM6179_0024	rplO	ribosomal protein L15	0.749441	0.0183291	lmo2613
LM6179_tRNA22		Trp tRNA	1.06886	0.0183291	#N/A
LM6179_2691	ypiA	conserved hypothetical protein	-0.645881	0.0183771	lmo1922
LM6179_0214		putative Lipoprotein	-0.737384	0.0183771	lmo2793
LM6179_0298		conserved exported protein of unknown function	-0.754999	0.0194699	lmo0019
LM6179_2983		protein of unknown function	-0.94079	0.0200144	LISIN_2268
LM6179_tRNA39		Ser tRNA	0.870217	0.0202173	#N/A
LM6179_0019	rpsK	ribosomal protein S11 (BS11)	0.696505	0.0205628	lmo2607
LM6179_0613		conserved protein of unknown function	-0.719146	0.0208171	lmo0314
LM6179_0173		Rhs family protein	-0.644156	0.0212592	#N/A
LM6179_3063	tcyN	sulfur-containing amino-acid ABC transporter (ATP-binding protein)	-0.743973	0.0219199	lmo2346
LM6179_1238	coaA	Pantothenate kinase	0.640464	0.0220991	lmo0922
LM6179_1249	queG	epoxyqueuosine reductase	-0.731474	0.0220991	lmo0934
LM6179_1478	EutG	Alcohol dehydrogenase	0.984312	0.0220991	lmo1171
LM6179_2862	argG	argininosuccinate synthase	1.09779	0.0220991	lmo2090
LM6179_0398		conserved protein of unknown function	0.809317	0.0231674	lmo0104
LM6179_0991		Flagellar biosynthesis protein FlhA	0.643961	0.0242045	lmo0680
LM6179_2731		Ferredoxin--NADP reductase 1	-0.954582	0.0242045	lmo1961
LM6179_0935		conserved protein of unknown function	-0.771607	0.0242933	lmo0628
LM6179_2373		MutT/nudix family protein	-0.753191	0.0247149	lmo1621
LM6179_0630		conserved exported protein of unknown function	-0.621883	0.024913	#N/A
LM6179_2628		Oxidoreductase	-0.673508	0.0251495	lmo1858
LM6179_0924		conserved exported protein of unknown function	0.922602	0.0255149	lmo0617
LM6179_2832	ycnI	conserved hypothetical protein	-0.686259	0.0255149	lmo2061
LM6179_1272	nagBA	N-acetylglucosamine-6-phosphate isomerase	-0.58678	0.0256559	lmo0957
LM6179_0289		Mevalonate kinase	-0.728019	0.0259102	lmo0010
LM6179_1162		conserved protein of unknown function	0.973159	0.0262024	lmo0850
LM6179_1508		Uroporphyrin-III C-methyltransferase/uroporphyrinogen-III synthase	1.18577	0.0262024	lmo1201
LM6179_1033	ydaP	putative enzyme with pyruvate as substrate	-0.716883	0.0263278	lmo0722
LM6179_0132	cydA	cytochrome bb' ubiquinol oxidase (subunit I)	0.579546	0.0265299	lmo2718
LM6179_misc_RNA_13		SAM	1.1971	0.0273489	#N/A
LM6179_3076		conserved protein of unknown function	-0.603057	0.0274882	lmo2358
LM6179_2409	rpsB	ribosomal protein S2	0.712674	0.0275336	lmo1658
LM6179_0712	pps	putative PEP-dependent enzyme	-0.751295	0.029057	lmo0411
LM6179_1022	flgC	flagellar component of cell-proximal portion of basal-body rod	0.717595	0.029057	lmo0711
LM6179_1142	fbp	fructose-1,6-bisphosphatase	-0.615158	0.029057	lmo0830
LM6179_tRNA45		Ile tRNA	1.06557	0.0290841	#N/A
LM6179_tRNA21		Tyr tRNA	0.992819	0.0290841	#N/A
LM6179_1975		conserved protein of unknown function	-0.650481	0.0290982	lmo1241
LM6179_1218		conserved protein of unknown function	-1.11793	0.02918	lmo0903
LM6179_2533	purC	phosphoribosylaminoimidazole succinocarboxamide synthetase	-0.780197	0.02918	lmo1772
LM6179_1686		Acetyltransferase, GNAT family protein	0.79793	0.02918	lmo2517
LM6179_misc_RNA_14		SAM	0.786413	0.0293688	#N/A
LM6179_tRNA40		Met tRNA	0.859035	0.0293688	#N/A
LM6179_1504	cbiF	Cobalt-precorrin-4 C(11)-methyltransferase	1.16235	0.0299732	lmo1197
LM6179_0030	rpsNA	ribosomal protein S14	0.691662	0.0303888	lmo2619
LM6179_0960		conserved membrane protein of unknown function	-0.639989	0.0311384	lmo0650
LM6179_1164		conserved protein of unknown function	-0.85678	0.0311384	lmo0852
LM6179_2607	pyrC	dihydroorotase	0.895356	0.0316113	lmo1837
LM6179_0028	rplF	ribosomal protein L6 (BL8)	0.690229	0.0316536	lmo2617
LM6179_2951		conserved protein of unknown function	0.572572	0.0317543	lmo2173
LM6179_0325	rpsR	ribosomal protein S18	0.613131	0.0322747	lmo0046
LM6179_2337	ppnKB	inorganic polyphosphate/ATP-NAD kinase	0.641944	0.0322823	lmo1586
LM6179_0468		Xylose repressor protein	0.915607	0.0323116	lmo0178
LM6179_1027	fliI	flagellar-specific ATPase	0.627714	0.032316	lmo0716
LM6179_0588	metP	methionine ABC transporter, permease component	0.655813	0.0331817	lmo0283
LM6179_0403		conserved protein of unknown function	0.750131	0.0335066	lmo0109
LM6179_0916		conserved exported protein of unknown function	-0.551687	0.0335066	lmo0610
LM6179_1221	gor	glutathione oxidoreductase	-0.631049	0.0335066	lmo0906
LM6179_1506	cbiH	Cobalt-precorrin-3B C(17)-methyltransferase	1.17067	0.0336209	lmo1199
LM6179_2935		conserved protein of unknown function	-0.677452	0.0341151	lmo2158
LM6179_0981		conserved protein of unknown function	-0.841769	0.0341676	lmo0670
LM6179_0156		conserved protein of unknown function	0.667482	0.0348587	lmo2742
LM6179_2327	ytoI	conserved hypothetical protein	-0.632981	0.0350959	lmo1576
LM6179_0486	spoVG	regulator required for spore cortex synthesis (stage V sporulation)	-0.576486	0.0352136	lmo0196
LM6179_0072	tkt	transketolase	1.08552	0.0362116	lmo2660
LM6179_2552	rpmI	ribosomal protein L35	0.587915	0.0376715	lmo1784
LM6179_0959		conserved protein of unknown function	-0.59427	0.0378229	lmo0649
LM6179_0903	bioY	Biotin transporter BioY2	1.16861	0.0380916	LISIN_0620
LM6179_0080		conserved protein of unknown function	1.03	0.0380916	lmo2667
LM6179_2819		conserved protein of unknown function	0.794595	0.0387756	lmo2048
LM6179_0987		Flagellar biosynthesis protein FliP	0.761799	0.0391565	lmo0676
LM6179_2352		conserved exported protein of unknown function	-0.578766	0.0391565	lmo1602
LM6179_2726	fur	transcriptional regulator for iron transport and metabolism	0.651087	0.0391565	lmo1956
LM6179_1881	yumC	ferredoxin-NADP+ reductase	-0.665097	0.0391565	lmo2390
LM6179_3033		Aspartate aminotransferase	0.939498	0.0394356	lmo2252
LM6179_1457	pocR	Regulatory protein pocR	0.826619	0.039488	lmo1150
LM6179_2351		conserved protein of unknown function	-0.586144	0.0397562	lmo1601
LM6179_2679	yurR	Uncharacterized oxidoreductase YurR	-0.721888	0.0400119	lmo1910
LM6179_2730	fhuC	ferrichrome ABC transporter (ATP-binding protein)	-1.10563	0.0403909	lmo1960
LM6179_0576	bglC	aryl-phospho-beta-d-glucosidase	0.624079	0.0406956	lmo0271
LM6179_2343	thiI	putative persulfide ATP pyrophosphatase involved in thiamine biosynthesis and tRNA modification	0.689482	0.0416292	lmo1592
LM6179_2939		conserved protein of unknown function	1.14684	0.0422077	lmo2161
LM6179_2865		conserved protein of unknown function	1.14215	0.0423171	lmo2094
LM6179_2018	codY	transcriptional regulator, GTP and BCAA-dependent	0.594478	0.0426381	lmo1280
LM6179_0025	rpmD	ribosomal protein L30 (BL27)	0.650153	0.0438661	lmo2614
LM6179_misc_RNA_12		SAM	0.998262	0.0438661	#N/A
LM6179_1815	tpiA	triose phosphate isomerase	0.535652	0.0457576	lmo2457
LM6179_tRNA10		Ile tRNA	1.12568	0.0467058	#N/A
LM6179_1838		conserved protein of unknown function	-0.578849	0.0470597	lmo2437
LM6179_0451		conserved protein of unknown function	0.571121	0.0471501	lmo0161
LM6179_0995		conserved protein of unknown function	0.66844	0.0471501	lmo0684
LM6179_1197		conserved membrane protein of unknown function	0.555858	0.0472109	lmo0883
LM6179_0504	mfd	transcription-repair coupling factor	0.561493	0.0491995	lmo0214
LM6179_1147		Cell wall surface anchor family protein	0.798964	0.049686	lmo0835
LM6179_0016		conserved protein of unknown function	-0.582932	0.049686	lmo2604
LM6179_tRNA44		Gly tRNA	0.798252	0.049686	#N/A
LM6179_1532		conserved membrane protein of unknown function	0.55327	0.0497198	lmo1224
LM6179_2687	ytfP	putative NAD(FAD) dehydrogenase	-0.615288	0.0499436	lmo1918
LM6179_1133		conserved protein of unknown function	-0.553569	0.0499525	lmo0819
LM6179_1511	cbiM	Cobalt transport protein CbiM	1.10186	0.0499525	lmo1204
LM6179_0367		putative Transferase	-0.721848	0.0514436	lmo0075
LM6179_1855		conserved protein of unknown function	-0.831516	0.0519131	lmo2420
LM6179_1093	levG	phosphotransferase system (PTS) fructose-specific enzyme IID component	-0.707978	0.0519767	lmo0781
LM6179_1233	bglH	Aryl-phospho-beta-D-glucosidase BglH	0.86993	0.052082	lmo0917
LM6179_1507		Precorrin-6X reductase	1.10963	0.0522845	lmo1200
LM6179_1963		Gp14	-1.02249	0.0522845	#N/A
LM6179_misc_RNA_1		LhrA	0.682433	0.0533492	#N/A
LM6179_2177		conserved protein of unknown function	-0.559989	0.0542699	lmo1432
LM6179_0950		conserved protein of unknown function	0.517435	0.0548065	lmo0640
LM6179_2696	aroB	3-dehydroquinate synthase	-0.687031	0.0548065	lmo1927
LM6179_1120	potA	Spermidine/putrescine import ATP-binding protein PotA	0.774397	0.0549521	lmo0807
LM6179_0721	ybjI	Phosphatase YbjI	-0.84026	0.0550528	lmo0420
LM6179_2940		Xylose isomerase domain-containing protein	1.10536	0.0564027	lmo2162
LM6179_0460		conserved protein of unknown function	-0.553781	0.0567383	lmo0170
LM6179_0572		conserved protein of unknown function	-0.646461	0.0567383	lmo0268
LM6179_0171		protein of unknown function	-0.681075	0.0567383	#N/A
LM6179_1085	yhfP	putative oxidoreductase	0.648808	0.0585334	lmo0773
LM6179_2596	rpoZ	Omega subunit of RNA polymerase	0.667842	0.0585334	lmo1826
LM6179_0318	arcC	Carbamate kinase	-0.909936	0.0589502	lmo0039
LM6179_0471		Sugar ABC transporter	0.893784	0.0589502	lmo0181
LM6179_0611		Threonine aldolase	-0.836418	0.0589502	lmo0305
LM6179_2328	ytkL	putative metal-dependent hydrolase	-0.584967	0.0591188	lmo1577
LM6179_2432	metE	cobalamin-independent methionine synthase	-0.718419	0.0591924	lmo1681
LM6179_0322	arcA	Arginine deiminase	-0.575161	0.0596441	lmo0043
LM6179_1728		Aldose 1-epimerase	-0.591648	0.0598536	lmo2476
LM6179_2302	valS	valyl-tRNA synthetase	0.51948	0.060705	lmo1552
LM6179_0875	hisK	Histidinol-phosphatase	-0.631832	0.0613933	lmo0570
LM6179_1001	flaA	Flagellin	0.565797	0.0622208	lmo0690
LM6179_2417		conserved exported protein of unknown function	-0.496332	0.0622208	lmo1666
LM6179_0195	licT	Transcription antiterminator LicT	0.808255	0.0623682	lmo2773
LM6179_2984		conserved protein of unknown function	-0.752179	0.0626986	lmo2204
LM6179_0979	yadH	putative transporter subunit: membrane component of ABC superfamily	-0.549197	0.0637914	lmo0668
LM6179_1298		Drug resistance transporter, EmrB/QacA family	0.528335	0.0637914	lmo0981
LM6179_2877	pta	phosphotransacetylase	0.539388	0.0637914	lmo2103
LM6179_1806		conserved protein of unknown function	1.01232	0.0637914	lmo2466
LM6179_2591	prpC	phosphorylated protein phosphatase	-0.532162	0.0642852	lmo1821
LM6179_0459	glcU	glucose uptake protein	-0.576745	0.0644109	lmo0169
LM6179_0798		PTS system IIA component domain-containing protein	0.940811	0.0650646	lmo0501
LM6179_2869		conserved protein of unknown function	1.0615	0.0650646	lmo2098
LM6179_0310		Transcriptional regulator LacI family	0.699076	0.0674502	lmo0031
LM6179_1483	EutC	ethanolamine ammonia-lyase, small subunit (light chain)	1.05435	0.0681024	lmo1176
LM6179_2810	murE	UDP-N-acetylmuramoylalanyl-D-glutamate-2,6-diaminopimelate ligase	-0.519314	0.0681024	lmo2038
LM6179_0326		conserved exported protein of unknown function	0.601623	0.0703054	lmo0047
LM6179_1477	pduX	Propanediol utilization protein PduX / L-threonine kinase in B12 biosynthesis	0.719651	0.0703054	lmo1170
LM6179_2901	mdxD	maltogenic alpha-amylase	0.77042	0.0703054	lmo2126
LM6179_0273	jag	SpoIIIJ-associated RNA/ssDNA-binding protein	0.574109	0.0703054	lmo2853
LM6179_0538	rlmB	23S rRNA methyltransferase	-0.650935	0.0704538	lmo0241
LM6179_0637		conserved protein of unknown function	-0.701607	0.0704538	lmo0337
LM6179_0730		conserved protein of unknown function	0.771691	0.0704538	lmo0429
LM6179_1369	defB	formylmethionine deformylase A	0.638233	0.0704538	lmo1051
LM6179_2528	purM	phosphoribosylaminoimidazole synthetase	-0.735795	0.0704538	lmo1767
LM6179_2618	mntC	Manganese transport system membrane protein mntC	-0.538622	0.0704538	lmo1848
LM6179_2627	yozE	conserved hypothetical protein	-0.527726	0.0704538	lmo1857
LM6179_3026		conserved protein of unknown function	-0.571311	0.0704538	lmo2246
LM6179_1869		conserved protein of unknown function	-0.528931	0.0704538	lmo2403
LM6179_1384		Predicted protein	-0.616518	0.0704538	#N/A
LM6179_2491		ABC transporter	0.962352	0.0706252	lmo1732
LM6179_0477	rnmV	ribonuclease M5	-0.673892	0.0710511	lmo0187
LM6179_0567		Internalin C2	-0.578245	0.0710511	lmo0263
LM6179_2879	feoB	Ferrous iron transport protein B	-0.893788	0.0710511	lmo2105
LM6179_1656	thrC	threonine synthase	0.519516	0.0710511	lmo2546
LM6179_1515	cobQ	Cobyric acid synthase	-0.518437	0.0711592	lmo1208
LM6179_0596	walJ	putative hydrolase	-0.556324	0.0715316	lmo0291
LM6179_0469		Sugar ABC transporter	0.953445	0.0725574	lmo0179
LM6179_1095	manX	fragment of fused mannose-specific PTS enzymes: IIA component ; IIB component (part 2)	-0.674716	0.0728065	lmo0783
LM6179_2745	dinB	DNA polymerase IV	0.620511	0.0728065	lmo1975
LM6179_3029	ykaA	putative Pit accessory protein	0.683313	0.0728065	lmo2248
LM6179_0110	dhaK	dihydroxyacetone kinase, N-terminal domain	-0.621278	0.0728065	lmo2695
LM6179_1657	thrB	homoserine kinase	0.524459	0.0728898	lmo2545
LM6179_1098	azoR	FMN-dependent NADH-azoreductase 2	0.618058	0.072978	lmo0786
LM6179_1390	ylaN	conserved hypothetical protein	0.588407	0.0731515	lmo1070
LM6179_2131		Pyrroline-5-carboxylate reductase	-0.61678	0.0744164	lmo1387
LM6179_0264	p	Uncharacterized N-acetyltransferase p20	-0.62051	0.0744164	lmo2844
LM6179_2831		MOSC domain-containing protein	-0.570125	0.0745167	lmo2060
LM6179_1817	eno	enolase	0.527326	0.0745167	lmo2455
LM6179_0263		conserved protein of unknown function	-0.493523	0.0746125	lmo2843
LM6179_2286	rpmA	ribosomal protein L27 (BL24)	0.47011	0.075106	lmo1540
LM6179_2850	tsaE	tRNA(NNU) t(6)A37 threonylcarbamoyladenosine modification; ADP binding protein	-1.04042	0.075106	lmo2078
LM6179_0071	rpe	ribulose-5-phosphate 3-epimerase	1.05035	0.075106	lmo2659
LM6179_1655	hom	homoserine dehydrogenase	0.51954	0.0754063	lmo2547
LM6179_0692		Low temperature requirement protein LtrA	-0.703234	0.0757195	lmo0389
LM6179_2126		conserved protein of unknown function	-0.515704	0.0768743	lmo1382
LM6179_0554		protein of unknown function	0.700443	0.0772296	#N/A
LM6179_1261	yycB	Uncharacterized transporter YycB	0.663912	0.0774984	lmo0947
LM6179_2335	yteJ	putative integral inner membrane protein	0.596351	0.0774984	lmo1584
LM6179_1017		Flagellar hook-associated protein FlgL	0.488226	0.0780837	lmo0706
LM6179_1980	deaD	ATP-dependent RNA helicase	-0.537929	0.0780837	lmo1246
LM6179_0286	gyrA	DNA gyrase (subunit A)	0.506317	0.0817718	lmo0007
LM6179_1533		Transcriptional regulator	-0.564175	0.0820068	lmo1225
LM6179_2706	gpsA	NAD(P)H-dependent glycerol-3-phosphate dehydrogenase	0.541487	0.0820068	lmo1936
LM6179_3011	ydbO	putative cation efflux system	-0.561622	0.0821471	lmo2231
LM6179_0531	yacL	putative membrane protein	-0.473389	0.082264	lmo0234
LM6179_2733		conserved membrane protein of unknown function	-0.844385	0.0823528	lmo1963
LM6179_1712		conserved membrane protein of unknown function	-0.55649	0.0827207	lmo2492
LM6179_0480	ispE	4-(cytidine 5'-diphospho)-2-C-methyl-D-erythritol kinase	-0.538351	0.0829431	lmo0190
LM6179_0540	sigH	RNA polymerase sigma-30 factor (sigma(H))	-0.570309	0.0831985	lmo0243
LM6179_2615		conserved membrane protein of unknown function	0.526535	0.0834579	lmo1845
LM6179_0111	dhaL	PTS-dependent dihydroxyacetone kinase, ADP-binding subunit dhaL	-0.59727	0.0850437	lmo2696
LM6179_0602		putative Membrane protein	-0.74985	0.0858066	lmo0296
LM6179_2761	alsD	Alpha-acetolactate decarboxylase	-0.464954	0.0858066	lmo1992
LM6179_1870	yutD	conserved hypothetical protein	-0.582883	0.0858066	lmo2402
LM6179_misc_RNA_40		T-box	0.953397	0.0858066	#N/A
LM6179_0743		conserved protein of unknown function	-0.543168	0.0866887	lmo0439
LM6179_1319	ptsH	histidine-containing phosphocarrier protein of the phosphotransferase system (PTS) (HPr protein)	0.523479	0.088297	lmo1002
LM6179_1320	ptsI	phosphotransferase system (PTS) enzyme I	0.503376	0.0884941	lmo1003
LM6179_2929		Flavodoxin	-0.506658	0.0884941	lmo2153
LM6179_1808		conserved protein of unknown function	0.646537	0.0884941	lmo2464
LM6179_0175	dacA	D-alanyl-D-alanine carboxypeptidase (penicillin-binding protein 5)	-0.481916	0.0884941	lmo2754
LM6179_1016	flgK	Flagellar hook-associated protein FlgK	0.501298	0.0890569	lmo0705
LM6179_1377	yktA	conserved hypothetical protein	-0.548989	0.0890569	lmo1058
LM6179_2322	pfkA	6-phosphofructokinase	0.516148	0.0923336	lmo1571
LM6179_1451	pduU	putative carboxysome-like ethanolaminosome structural protein with putative role in ethanol utilization	0.891722	0.0929588	lmo1144
LM6179_2699	hepT	heptaprenyl diphosphate synthase component II	-0.483722	0.0929588	lmo1930
LM6179_1821	secG	preprotein translocase subunit	0.500329	0.0929588	lmo2451
LM6179_0009	rplM	ribosomal protein L13	0.497847	0.0929588	lmo2597
LM6179_2426	menD	2-oxoglutarate decarboxylase and 2-succinyl-5-enolpyruvyl-6-hydroxy-3-cyclohexene-1-carboxylic-acid synthase	-0.489312	0.0930131	lmo1675
LM6179_1527	arxR	transcriptional repressor	0.597382	0.0930591	lmo1220
LM6179_2721	scpA	chromosome condensation and partitioning factor	-0.65693	0.0930591	lmo1951
LM6179_2903	mdxR	transcriptional activator of the maltodextrin operon (LacI family)	0.639171	0.0930591	lmo2128
LM6179_2938		Sugar phosphate isomerase/epimerase	0.906093	0.0931301	lmo2160
LM6179_0915		conserved protein of unknown function	-0.596969	0.0933366	lmo0609
LM6179_1286	fabI	enoyl-acyl carrier protein reductase	-0.464553	0.0933366	lmo0970
LM6179_2275		Preprotein translocase, YajC subunit	0.551475	0.0933366	lmo1529
LM6179_1207	rsbV	anti-anti-sigma factor (antagonist of RsbW)	-0.523123	0.093635	lmo0893
LM6179_1265		conserved exported protein of unknown function	-0.528687	0.093635	lmo0951
LM6179_1500	cbiC	Cobalt-precorrin-8X methylmutase	1.01653	0.0943209	lmo1193
LM6179_2863	argH	argininosuccinate lyase	0.75298	0.094362	lmo2091
LM6179_0189		conserved membrane protein of unknown function	0.509762	0.094362	lmo2767
LM6179_2695	aroH	chorismate mutase	-0.646994	0.0948814	lmo1926
LM6179_0910		Mate family multi antimicrobial extrusion protein	0.601124	0.095452	lmo0605
LM6179_tRNA46		Asn tRNA	0.852962	0.0961421	#N/A
LM6179_2689	ypjA	putative integral inner membrane protein	-0.61934	0.0976062	lmo1920
LM6179_0431	appC	oligopeptide ABC transporter (permease)	0.561559	0.097764	lmo0137
LM6179_0442		conserved exported protein of unknown function	-0.456863	0.09787	lmo0152
LM6179_1333	opuAC	glycine betaine ABC transporter (glycine betaine-binding lipoprotein)	0.494822	0.0980416	lmo1016
LM6179_1898	licB	phosphotransferase system (PTS) lichenan-specific enzyme IIB component	0.526593	0.0980416	lmo2373
LM6179_0889	yubA	putative integral inner membrane protein	-0.477714	0.0998286	lmo0584
LM6179_2786	cspD	cold-shock protein, molecular chaperone, RNA-helicase co-factor	0.692207	0.100104	lmo2016
LM6179_2837		conserved protein of unknown function	0.928062	0.101418	lmo2066
LM6179_0200	engD	putative GTPase with RNA binding site	0.565018	0.101418	lmo2779
LM6179_2330	ald	L-alanine dehydrogenase	-0.49367	0.102456	lmo1579
LM6179_1945		conserved protein of unknown function	-0.946149	0.102456	#N/A
LM6179_1542	uvrC	excinuclease ABC (subunit C)	-0.468902	0.102634	lmo1234
LM6179_1292	rpiA	Ribose-5-phosphate isomerase A	-0.768599	0.104766	lmo0975
LM6179_2658	ypsA	conserved hypothetical protein	-0.598204	0.104766	lmo1889
LM6179_0244		D-isomer specific 2-hydroxyacid dehydrogenase	-0.464216	0.10499	lmo2824
LM6179_0356		conserved membrane protein of unknown function	-1.00079	0.10499	#N/A
LM6179_1217	gmuR	transcriptional regulator (GntR family)	-0.515436	0.105775	lmo0902
LM6179_2526	purH	fused phosphoribosylaminoimidazole carboxy formyl formyltransferase; inosine-monophosphate cyclohydrolase	-0.57389	0.106536	lmo1765
LM6179_2645	uup	putative ABC protein involved in RecA-independent precise excision of transposons	-0.455246	0.10713	lmo1875
LM6179_2853	crcB	Protein CrcB homolog 1	-0.747618	0.108907	lmo2081
LM6179_1614	fdhD	Protein FdhD homolog	0.827123	0.108907	lmo2584
LM6179_1888	mrpF	efflux transporter for Na+ and cholate	0.594008	0.109971	lmo2383
LM6179_1489	EutD	Phosphate propanoyltransferase	0.976848	0.110148	lmo1182
LM6179_2071	rpsO	ribosomal protein S15 (BS18)	0.510674	0.110765	lmo1330
LM6179_1981		conserved protein of unknown function	-0.598216	0.111762	lmo1247
LM6179_0153	cobB	NAD-dependent deacetylase	-0.563483	0.111819	lmo2739
LM6179_0787		Transcriptional regulator	0.674203	0.112161	lmo0488
LM6179_0580		conserved exported protein of unknown function	0.470721	0.112507	lmo0275
LM6179_1279	htpX	Protease HtpX homolog	0.458857	0.112626	lmo0963
LM6179_0461		Internalin protein	-0.600223	0.112772	lmo0171
LM6179_0781	rlmN	23S rRNA m2A2503 methyltransferase	0.59538	0.112772	lmo0482
LM6179_0873	hisG	ATP phosphoribosyltransferase	-0.631835	0.113062	lmo0568
LM6179_1645	dagK	Diacylglycerol kinase	-0.519622	0.113502	lmo2557
LM6179_0454	dnaH	subunit of the DNA replication complex	0.474667	0.114348	lmo0164
LM6179_0026	rpsE	ribosomal protein S5	0.534792	0.115849	lmo2615
LM6179_0887	iap	putative endopeptidase p60	-0.430146	0.116155	lmo0582
LM6179_2165	bilEA	BilEA	-0.473273	0.116155	lmo1421
LM6179_0776		Secreted protein	0.906494	0.116613	lmo0477
LM6179_0169	kptA	putative RNA 2'-phosphotransferase	-0.527564	0.116613	#N/A
LM6179_2095		conserved protein of unknown function	-0.564549	0.117068	lmo1352
LM6179_3018	ydiM	putative transporter; MFS superfamily	0.630129	0.117221	lmo2238
LM6179_0777		conserved protein of unknown function	0.958752	0.117333	lmo0478
LM6179_0992		Flagellar biosynthesis regulator FlhF	0.499853	0.117333	lmo0681
LM6179_2225	lepA	ribosomal elongation factor, GTPase	0.476762	0.117333	lmo1479
LM6179_2503		conserved protein of unknown function	-0.541725	0.117645	lmo1743
LM6179_1505	cbiG	CbiG protein	0.897195	0.11969	lmo1198
LM6179_2309	thrS	threonyl-tRNA synthetase	0.443088	0.11969	lmo1559
LM6179_2584	yloV	putative dihydroxyacetone/glyceraldehyde kinase	0.450064	0.11969	lmo1814
LM6179_1368		conserved protein of unknown function	-0.522687	0.120491	lmo1050
LM6179_2425	menH	putative 2-succinyl-6-hydroxy-2,4-cyclohexadiene-1-carboxylate synthase	-0.485365	0.120491	lmo1674
LM6179_2746	yqjQ	Uncharacterized oxidoreductase yqjQ	0.488872	0.120491	lmo1976
LM6179_2899	mdxF	maltodextrin ABC transport system (permease)	0.901945	0.120491	lmo2124
LM6179_1681	yocH	Cell wall-binding protein yocH	-0.618922	0.120491	lmo2522
LM6179_1962		Phage protein	-0.805556	0.120491	#N/A
LM6179_0027	rplR	ribosomal protein L18	0.582053	0.122578	lmo2616
LM6179_0155	mdtG	putative metabolite efflux transporter	-0.559981	0.12329	lmo2741
LM6179_1844		conserved exported protein of unknown function	-0.584448	0.12349	lmo2431
LM6179_3060	ytnJ	putative monooxygenase	-0.580125	0.123604	lmo2343
LM6179_0861		Phosphoglycerate mutase family protein	-0.535425	0.123886	lmo0556
LM6179_2178		Pyridine nucleotide-disulfide oxidoreductase	-0.483895	0.123886	lmo1433
LM6179_2210	yqfG	putative metal-dependent hydrolase	-0.445335	0.123898	lmo1465
LM6179_0789	ydiB	quinate/shikimate 5-dehydrogenase, NAD(P)-binding	0.557592	0.124029	lmo0490
LM6179_2851		conserved exported protein of unknown function	0.521887	0.124347	lmo2079
LM6179_2173		Proton-coupled thiamine transporter YuaJ	0.843552	0.125426	lmo1429
LM6179_1853	vanR	Regulatory protein vanR	-0.474055	0.126311	lmo2422
LM6179_2046	tkt	transketolase	0.450347	0.126692	lmo1305
LM6179_1018		Flagellar capping protein	0.449161	0.127002	lmo0707
LM6179_2332	ackA	acetate kinase	0.47846	0.127002	lmo1581
LM6179_2501		Sensor histidine kinase	-0.490556	0.127002	lmo1741
LM6179_0039	rpsS	ribosomal protein S19 (BS19)	0.42638	0.127002	lmo2628
LM6179_1967		conserved protein of unknown function	-0.881984	0.127002	#N/A
LM6179_2847	tsaD	tRNA(NNU) t(6)A37 threonylcarbamoyladenosine modification; glycation binding protein	-0.569594	0.1275	lmo2075
LM6179_rli39_short		LM6179_rli39_short	0.703071	0.12752	#N/A
LM6179_2690	ypiB	conserved hypothetical protein	-0.452353	0.127701	lmo1921
LM6179_2385	trpE	anthranilate synthase	-0.71476	0.128079	lmo1633
LM6179_2041		Acetyltransferase	0.528444	0.131003	lmo1301
LM6179_0904		Transcriptional regulator, PadR family	-0.780529	0.132352	lmo0599
LM6179_1774		LmaC	-0.928642	0.132352	#N/A
LM6179_2301	folC	folyl-polyglutamate synthase	0.505235	0.133101	lmo1551
LM6179_0179	guaB	inosine-monophosphate dehydrogenase	0.466218	0.133101	lmo2758
LM6179_0280		Lipoprotein, putative (fragment)	0.639543	0.133101	#N/A
LM6179_1255		conserved protein of unknown function	0.522528	0.133101	#N/A
LM6179_misc_RNA_15		SAM	0.737821	0.133101	#N/A
LM6179_0639		Inorganic pyrophosphatase	-0.564449	0.135298	lmo0339
LM6179_1123		Spermidine/putrescine ABC transporter	0.673341	0.135661	lmo0810
LM6179_1422		conserved protein of unknown function	0.494986	0.135661	lmo1120
LM6179_0679		conserved protein of unknown function	0.503252	0.136223	lmo0377
LM6179_0079		Galactitol-specific PTS enzyme IIB component	0.833789	0.136274	lmo2666
LM6179_1428		conserved protein of unknown function	-0.740776	0.137197	lmo1125
LM6179_3061	ytnI	putative redoxin	-0.579462	0.137372	lmo2344
LM6179_2534	purB	adenylosuccinate lyase	-0.496388	0.137528	lmo1773
LM6179_2732		Transcriptional regulator	-0.75464	0.138137	lmo1962
LM6179_0004		Crispr-associated protein Cas9/Csn1	0.45191	0.138412	#N/A
LM6179_1613		conserved protein of unknown function	0.584995	0.139129	lmo2585
LM6179_1364	moaC	molybdenum cofactor biosynthesis protein C	-0.540259	0.139495	lmo1046
LM6179_misc_RNA_17		SAM	0.554568	0.139646	#N/A
LM6179_1966		Phage minor structural protein	-0.569808	0.139646	#N/A
LM6179_1842		Tributyrin esterase	-0.451709	0.140203	lmo2433
LM6179_0642	tkt	transketolase	0.719664	0.141541	lmo0342
LM6179_0157	ywjH	putative transaldolase	0.454046	0.141541	lmo2743
LM6179_2952		GGDEF domain-containing protein	-0.478819	0.142546	lmo2174
LM6179_0529	clpC	class III stress response-related ATPase, AAA+ superfamily	-0.616968	0.142552	lmo0232
LM6179_0971		transposase	0.75066	0.142552	lmo0660
LM6179_1407	tarJ	putative ribitol-5-phosphate dehydrogenase	0.457162	0.142552	lmo1087
LM6179_2106	ispA	geranyltranstransferase	-0.428279	0.142552	lmo1363
LM6179_1903		MutT/nudix family protein	-0.455957	0.143347	lmo2368
LM6179_1010		Flagellar motor switch protein FliM	0.469426	0.143454	lmo0699
LM6179_0502		Acetyltransferase	0.516123	0.1457	lmo0212
LM6179_1266		conserved membrane protein of unknown function	0.519723	0.1457	lmo0952
LM6179_1429		conserved protein of unknown function	-0.72075	0.1457	lmo1126
LM6179_1884		conserved membrane protein of unknown function	-0.579189	0.1457	lmo2387
LM6179_1809		conserved membrane protein of unknown function	-0.469239	0.1457	lmo2463
LM6179_1536	rnhC	ribonuclease HIII	0.591701	0.145989	lmo1228
LM6179_0604		PTS system, IIC component	0.66925	0.146257	lmo0298
LM6179_1873	yhdP	putative transporter or sensor	-0.51253	0.147079	lmo2399
LM6179_1550		Gp35	0.503134	0.147205	#N/A
LM6179_1726	trxB	thioredoxin reductase	-0.442124	0.147639	lmo2478
LM6179_2848	rimI	ribosomal protein S18 alanine N-acetyltransferase	-0.592018	0.148589	lmo2076
LM6179_2077	rpmGA	ribosomal protein L33	0.533735	0.151089	lmo1335
LM6179_1944		conserved protein of unknown function	-0.876462	0.151089	lmo2306
LM6179_2886	nfrA	FMN reductase [NAD(P)H]	0.485119	0.151185	lmo2111
LM6179_2296	qacH	Quaternary ammonium compound-resistance protein qacH	0.584616	0.151185	#N/A
LM6179_0328	agrD	Accessory gene regulator protein D	0.646231	0.151978	lmo0049
LM6179_0586		cAMP-binding domain regulatory protein	-0.445457	0.152102	lmo0281
LM6179_1146		conserved protein of unknown function	0.725291	0.153782	lmo0834
LM6179_2357	ytpR	putative tRNA binding protein	-0.483097	0.153782	lmo1607
LM6179_2978	ohrA	peroxiredoxin	-0.534764	0.154039	lmo2199
LM6179_1376		Lactate/malate dehydrogenase family protein	-0.424462	0.154079	lmo1057
LM6179_2531	purQ	phosphoribosylformylglycinamidine synthetase I	-0.583189	0.154079	lmo1770
LM6179_2868		PTS system galactitol-specific enzyme IIB component	0.878691	0.154079	lmo2097
LM6179_2314	coaE	dephosphocoenzyme A kinase	-0.486959	0.154465	lmo1563
LM6179_1385	yktB	conserved hypothetical protein	-0.487357	0.156479	lmo1065
LM6179_2268	dtd	D-Tyr-tRNATyr deacylase	0.458085	0.156479	lmo1522
LM6179_0089	uvrX	putative UV-damage repair protein uvrX	0.541677	0.156479	lmo2676
LM6179_1859		conserved exported protein of unknown function	0.603603	0.156766	lmo2416
LM6179_1011		Flagellar motor switch protein FliN	0.415453	0.159187	lmo0700
LM6179_2444	fabL	enoyl-acyl carrier protein reductase III	-0.423276	0.159187	lmo1688
LM6179_0324	ssbA	single-strand DNA-binding protein	0.425011	0.160335	lmo0045
LM6179_0330	agrA	Accessory gene regulator protein A	0.67538	0.160445	lmo0051
LM6179_1545	racE	glutamate racemase	0.531288	0.16162	lmo1237
LM6179_0180	ymdB	conserved hypothetical protein	-0.616552	0.163541	lmo2759
LM6179_1169		Hydrolase	0.444716	0.164003	lmo0857
LM6179_0597		Serine protease	-0.455046	0.167571	lmo0292
LM6179_0489	prs	phosphoribosylpyrophosphate synthetase	0.498584	0.16812	lmo0199
LM6179_0874	hisZ	ATP phosphoribosyltransferase regulatory subunit	-0.538198	0.16812	lmo0569
LM6179_2609	pyrP	uracil permease	0.770599	0.169176	lmo1839
LM6179_3062	ytmO	putative monooxygenase	-0.542243	0.169176	lmo2345
LM6179_1665	upp	uracil phosphoribosyltransferase	0.4746	0.169176	lmo2538
LM6179_2099	accB	acetyl-CoA carboxylase subunit (biotin carboxyl carrier subunit)	-0.464654	0.169607	lmo1356
LM6179_2621	ctpA	carboxy-terminal processing protease	0.441663	0.169607	lmo1851
LM6179_2201	yqxD	conserved hypothetical protein	0.51174	0.16964	lmo1456
LM6179_0780		conserved exported protein of unknown function	-0.563607	0.169648	lmo0481
LM6179_2836		conserved membrane protein of unknown function	0.616365	0.169648	lmo2065
LM6179_1644	ami	Autolysin, amidase	0.408275	0.170056	lmo2558
LM6179_2896	mdxK	maltose phosphorylase	0.630775	0.170216	lmo2121
LM6179_3058		Carbohydrate kinase	0.656073	0.170216	lmo2341
LM6179_1871	yutF	putative p-nitrophenyl phosphatase	-0.412542	0.170216	lmo2401
LM6179_1620	ycnE	putative monooxygenase ycnE	0.637916	0.170216	lmo2579
LM6179_1921		Phage protein	0.836445	0.170348	LISIN_2395
LM6179_0394		conserved protein of unknown function	-0.452866	0.170348	lmo0100
LM6179_0892		putative secreted protein	-0.692348	0.170348	lmo0587
LM6179_2530	purL	phosphoribosylformylglycinamidine synthetase II	-0.527611	0.170348	lmo1769
LM6179_1293		Acetyltransferase	-0.47717	0.170388	lmo0976
LM6179_1510		Precorrin-2 C20-methyltransferase	0.864675	0.170456	lmo1203
LM6179_2430	metC	cystathionine beta-lyase	-0.842818	0.170456	lmo1679
LM6179_2451		conserved protein of unknown function	-0.453142	0.170456	lmo1694
LM6179_2616	norM	putative multidrug resistance protein norM	0.5653	0.170456	lmo1846
LM6179_1692		ComF operon protein C	-0.697896	0.17087	lmo2512
LM6179_0453	yaaT	conserved hypothetical protein	0.412113	0.171173	lmo0163
LM6179_0591	mtnE	methionine-glutamine aminotransferase	-0.517972	0.172497	lmo0286
LM6179_tRNA4		Ser tRNA	0.799089	0.173127	#N/A
LM6179_1367		Molybdopterin biosynthesis protein MoeB	0.483315	0.173675	lmo1049
LM6179_2220	grpE	nucleotide exchange factor for DnaK activity	-0.521877	0.174542	lmo1474
LM6179_0974		conserved protein of unknown function	-0.449052	0.175253	lmo0663
LM6179_1287		Extramembranal protein	0.426423	0.175253	lmo0971
LM6179_1112	ytvA	blue light GTP-binding receptor	-0.444187	0.175307	lmo0799
LM6179_0729	fruA	fragment of phosphotransferase system, fructose-specific IIBC component (part 2)	0.797975	0.176471	lmo0428
LM6179_1137	yvgN	glyoxal/methylglyoxal reductase	-0.455487	0.177733	lmo0823
LM6179_2108	dxs	1-deoxyxylulose-5-phosphate synthase	-0.410172	0.181606	lmo1365
LM6179_1879	yuzB	conserved hypothetical protein	-0.747238	0.181606	lmo2392
LM6179_1107	ywnB	putative oxidoreductase	-0.432859	0.182884	lmo0794
LM6179_2075		conserved exported protein of unknown function	0.499381	0.183132	lmo1333
LM6179_1253	yfkJ	Low molecular weight protein-tyrosine-phosphatase yfkJ	-0.446694	0.183271	lmo0938
LM6179_2921		conserved membrane protein of unknown function	0.521134	0.183271	lmo2145
LM6179_1811	sigL	RNA polymerase factor sigma-54	0.43787	0.183271	lmo2461
LM6179_1134		conserved protein of unknown function	-0.442486	0.183667	lmo0820
LM6179_1416	guaA	GMP synthetase	0.437268	0.185218	lmo1096
LM6179_1345	rnpZA	omega 1 subunit of RNA polymerase	-0.410011	0.185262	lmo1028
LM6179_1029		conserved protein of unknown function	0.421431	0.185639	lmo0718
LM6179_2954		conserved protein of unknown function	-0.479388	0.186598	lmo2176
LM6179_3075		conserved membrane protein of unknown function	-0.417801	0.188001	lmo2357
LM6179_0932		conserved protein of unknown function	-0.421594	0.189446	lmo0625
LM6179_2802	sepF	cell division machinery factor	-0.467476	0.189974	lmo2030
LM6179_2987		conserved membrane protein of unknown function	0.538377	0.189974	lmo2207
LM6179_1208	rsbW	switch protein/serine kinase and anti-sigma factor (inhibitory sigma-B binding protein)	-0.45374	0.190177	lmo0894
LM6179_2029	oatA	peptidoglycan O-acetyltransferase	-0.388457	0.191944	lmo1291
LM6179_1868		putative membrane protein	-0.438757	0.191944	lmo2404
LM6179_2685		Beta-lactamase	-0.462481	0.192173	lmo1916
LM6179_1629		putative Membrane protein	-0.462607	0.192271	lmo2570
LM6179_1130	paiA	polyamine N-acetyltransferase	-0.587873	0.192741	lmo0816
LM6179_2934	BDS	Alkyl/aryl-sulfatase BDS1	-0.425652	0.193964	lmo2157
LM6179_1396		conserved exported protein of unknown function	0.443306	0.194119	lmo1076
LM6179_3056	ybbK	conserved hypothetical protein	-0.606273	0.194119	lmo2339
LM6179_1732	whiA	putative morphogen	-0.414631	0.194119	lmo2472
LM6179_2014	trmFO	tRNA:m(5)U-54 methyltransferase	-0.430729	0.19793	lmo1276
LM6179_3055	pepC	Aminopeptidase C	-0.403935	0.1989	lmo2338
LM6179_2514	gatB	glutamyl-tRNA(Gln) amidotransferase (subunit B)	0.445485	0.19979	lmo1754
LM6179_2659		conserved protein of unknown function	-0.59277	0.19979	lmo1890
LM6179_1723	ppaX	P-Ser-HPr phosphatase	-0.402274	0.19979	lmo2481
LM6179_0164		Para-aminobenzoate synthase	-0.452108	0.19979	lmo2750
LM6179_0617	thiE	thiamine-phosphate pyrophosphorylase	0.690165	0.199985	lmo0318
LM6179_0944		Methyltransferase	-0.652996	0.200698	lmo0637
LM6179_0977	ywdK	conserved hypothetical protein	-0.413963	0.202106	lmo0666
LM6179_0218		conserved protein of unknown function	0.804562	0.202106	lmo2797
LM6179_2073	pnpA	polynucleotide phosphorylase (PNPase)	0.386357	0.202947	lmo1331
LM6179_2587	thiN	thiamine pyrophosphokinase	-0.438395	0.202947	lmo1817
LM6179_0575		conserved protein of unknown function	0.419814	0.202947	#N/A
LM6179_2993		conserved protein of unknown function	0.502762	0.202952	lmo2213
LM6179_1184		conserved protein of unknown function	-0.552352	0.203393	lmo0870
LM6179_0484	yvrO	putative ABC transporter (ATP-binding protein)	0.455444	0.20354	lmo0194
LM6179_2931	nrdA	Ribonucleoside-diphosphate reductase subunit alpha	-0.395473	0.203905	lmo2155
LM6179_0907		conserved protein of unknown function	-0.37557	0.203911	lmo0602
LM6179_0161	serS	seryl-tRNA synthetase	0.39906	0.203911	lmo2747
LM6179_3051		DNA-binding protein	0.484552	0.20446	lmo2334
LM6179_2789	ileS	isoleucyl-tRNA synthetase	0.370605	0.20541	lmo2019
LM6179_1165	ykkC	efflux transporter	-0.619665	0.206661	lmo0853
LM6179_1230		PTS system protein	0.782231	0.206761	lmo0914
LM6179_2396		conserved protein of unknown function	-0.39149	0.206761	lmo1644
LM6179_3021	ytrA	transcriptional regulator (GntR family)	-0.513289	0.206761	lmo2241
LM6179_2860		Transcriptional regulator	-0.735555	0.206869	lmo2088
LM6179_2750		conserved protein of unknown function	-0.522948	0.208794	lmo1981
LM6179_3077		conserved protein of unknown function	-0.422794	0.210921	lmo2359
LM6179_1003	cheA	chemotactic two-component sensor histidine kinase	0.358263	0.21221	lmo0692
LM6179_1501	cbiD	putative cobalt-precorrin-6A synthase [deacetylating]	0.774701	0.212285	lmo1194
LM6179_misc_RNA_41		ykoK	0.574157	0.212996	#N/A
LM6179_2384	pabA	4-amino-4-deoxychorismate synthase; anthranilate synthase (subunit II)	-0.683503	0.213215	lmo1632
LM6179_1886	yuxO	putative esterase	0.486516	0.213215	lmo2385
LM6179_1727	galE	UDP-galactose-4-epimerase	-0.402056	0.213215	lmo2477
LM6179_0038	rplV	ribosomal protein L22 (BL17)	0.391087	0.213215	lmo2627
LM6179_2360		conserved exported protein of unknown function	-0.403356	0.213356	lmo1610
LM6179_2395		conserved protein of unknown function	-0.417429	0.213356	lmo1643
LM6179_2496		Alcohol dehydrogenase	0.386372	0.213356	lmo1737
LM6179_2529	purF	glutamine phosphoribosylpyrophosphate amidotransferase	-0.51846	0.213779	lmo1768
LM6179_0925		conserved membrane protein of unknown function	0.463612	0.214294	lmo0618
LM6179_2700	menH	menaquinone methyltransferase	-0.367101	0.214294	lmo1931
LM6179_2170	opuCC	glycine betaine/carnitine/choline/choline sulfate ABC transporter (osmoprotectant-binding lipoprotein)	-0.390406	0.214367	lmo1426
LM6179_2193	ppaC	inorganic pyrophosphatase	0.377373	0.214367	lmo1448
LM6179_2821		conserved protein of unknown function	0.481306	0.214367	lmo2050
LM6179_0414		conserved protein of unknown function	-0.636541	0.215655	lmo0120
LM6179_2648	cspD	cold-shock protein, molecular chaperone, RNA-helicase co-factor	0.81876	0.216952	lmo1879
LM6179_1032	fbp	Fibronectin-binding protein, 25kDa	0.427485	0.217152	lmo0721
LM6179_1211	yvdB	putative anion transporter	0.664385	0.217152	lmo0897
LM6179_2755	ilvC	acetohydroxy-acid isomeroreductase	0.423719	0.220154	lmo1986
LM6179_1245	yhfI	putative metal-dependent hydrolase	-0.377791	0.221025	lmo0930
LM6179_2955		conserved membrane protein of unknown function	-0.582659	0.221025	lmo2177
LM6179_2985	gpmA	phosphoglyceromutase 1	-0.3876	0.221025	lmo2205
LM6179_3002		conserved protein of unknown function	0.46976	0.221025	lmo2222
LM6179_0421		conserved protein of unknown function	-0.676728	0.221025	#N/A
LM6179_1490	?	conserved protein of unknown function	0.717554	0.22142	lmo1183
LM6179_2550	exoA	apurinic/apyrimidinic endonuclease	-0.401866	0.22142	lmo1782
LM6179_3057	yeiN	conserved hypothetical protein	0.637551	0.22142	lmo2340
LM6179_1733	yqjM	NADPH-dependent flavin oxidoreductase	-0.397049	0.22142	lmo2471
LM6179_0640		conserved protein of unknown function	-0.512448	0.221673	lmo0340
LM6179_2803	ylmE	conserved hypothetical protein	-0.425532	0.22377	lmo2031
LM6179_2805	ftsA	cell-division protein essential fo Z-ring assembly	-0.3889	0.22377	lmo2033
LM6179_2884		conserved protein of unknown function	-0.487229	0.22377	lmo2109
LM6179_0720		conserved membrane protein of unknown function	-0.588948	0.224101	lmo0419
LM6179_1014		UDP-N-acetylenolpyruvoylglucosamine reductase	0.410783	0.224101	lmo0703
LM6179_1993		conserved protein of unknown function	-0.6055	0.224101	lmo1256
LM6179_1837		conserved protein of unknown function	-0.458348	0.224101	lmo2438
LM6179_3015		conserved protein of unknown function	0.739463	0.224496	lmo2235
LM6179_0885		Phospholipase/carboxylesterase	-0.382667	0.224736	lmo0580
LM6179_2791	niaR	transcriptional repressor of de novo NAD biosynthesis	-0.443334	0.224736	lmo2021
LM6179_1282		TPR domain-containing protein	-0.420085	0.225085	lmo0966
LM6179_0047		conserved exported protein of unknown function	0.409261	0.225085	lmo2636
LM6179_0562		conserved protein of unknown function	0.716926	0.225085	#N/A
LM6179_0376		Transcriptional regulator	-0.459969	0.225846	lmo0083
LM6179_2535	purK	N5-carboxyaminoimidazole ribonucleotide synthase	-0.409527	0.22603	lmo1774
LM6179_2573	ftsY	signal recognition particle (docking protein)	0.386061	0.227042	lmo1803
LM6179_2980	fabF	beta-ketoacyl-acyl carrier protein synthase II	0.356233	0.227621	lmo2201
LM6179_tRNA3		Asn tRNA	0.738479	0.227621	#N/A
LM6179_1802		Gp23	0.580133	0.228066	lmo2275
LM6179_0590	metQ	DL-methionine transporter subunit ; periplasmic-binding component of ABC superfamily	0.385842	0.22908	lmo0285
LM6179_0695	yqfA	conserved hypothetical protein	0.375815	0.230377	lmo0392
LM6179_2694	hisC	histidinol-phosphate aminotransferase; tyrosine/phenylalanine aminotransferase	-0.421397	0.230802	lmo1925
LM6179_2546	abcX	putative ABC transporter ATP-binding protein	-0.425988	0.231753	lmo1778
LM6179_1103		Protein ebsC	-0.488183	0.232137	lmo0790
LM6179_2363		conserved protein of unknown function	-0.722746	0.232137	lmo1613
LM6179_2890		ABC transporter	-0.388436	0.232137	lmo2115
LM6179_0154		conserved protein of unknown function	-0.531467	0.232137	lmo2740
LM6179_0472		conserved protein of unknown function	0.591606	0.235311	lmo0182
LM6179_0638		conserved protein of unknown function	-0.681657	0.235311	lmo0338
LM6179_0656	yhhX	Uncharacterized oxidoreductase yhhX	-0.355673	0.236528	lmo0356
LM6179_0843		conserved protein of unknown function	-0.488429	0.236528	lmo0538
LM6179_1140		conserved membrane protein of unknown function	0.393322	0.236528	lmo0826
LM6179_2532	purS	factor required for phosphoribosylformylglycinamidine synthetase activity	-0.636363	0.236528	lmo1771
LM6179_2644	thyB	thymidylate synthase B	-0.36473	0.236528	lmo1874
LM6179_1971		conserved protein of unknown function	0.67873	0.236528	lmo2272
LM6179_1666	mnaA	UDP-N-acetylmannosamine 2-epimerase	0.384487	0.238936	lmo2537
LM6179_1034		conserved exported protein of unknown function	0.338548	0.23992	lmo0723
LM6179_1264		conserved protein of unknown function	-0.374992	0.24086	lmo0950
LM6179_1719	yvlC	putative regulator (stress mediated)	-0.391599	0.24086	lmo2485
LM6179_3024		Pseudouridine synthase	0.434133	0.242585	lmo2244
LM6179_0571	mhqA	putative ring-cleaving dioxygenase mhqA	-0.492917	0.243867	lmo0267
LM6179_0317	aguA	putative agmatine deiminase 1	-0.607088	0.245145	lmo0038
LM6179_2490		ABC transporter	0.646536	0.246201	lmo1731
LM6179_0213		conserved protein of unknown function	0.347027	0.24649	lmo2792
LM6179_0097	licB	phosphotransferase system (PTS) lichenan-specific enzyme IIB component	0.559888	0.247093	lmo2683
LM6179_0859	yugJ	putative NADH-dependent butanol dehydrogenase	-0.402019	0.249757	lmo0554
LM6179_0107	yaaQ	conserved hypothetical protein	-0.354888	0.252821	lmo2692
LM6179_1108	yojE	Uncharacterized transporter yojE	-0.441648	0.253766	lmo0795
LM6179_2926		conserved exported protein of unknown function	0.739666	0.253766	lmo2150
LM6179_misc_RNA_30		T-box	-0.350163	0.254868	#N/A
LM6179_1424		conserved protein of unknown function	0.644732	0.254868	#N/A
LM6179_2319	ytwI	putative integral membrane protein	-0.437513	0.255675	lmo1568
LM6179_0371		conserved protein of unknown function	-0.547311	0.256523	lmo0079
LM6179_2859		conserved membrane protein of unknown function	-0.650694	0.256523	lmo2087
LM6179_2947		conserved protein of unknown function	-0.365465	0.256523	lmo2169
LM6179_1660	prmC	glutamine methylase of release factor 1 (and perhaps others) at a GGQ site	0.361591	0.256909	lmo2542
LM6179_0490	prfA	Listeriolysin regulatory protein	-0.375889	0.257013	lmo0200
LM6179_2665	asnS	asparaginyl-tRNA synthetase	0.37843	0.257013	lmo1896
LM6179_2898	mdxG	maltodextrin ABC transporter (permease)	0.734025	0.257013	lmo2123
LM6179_2918		conserved protein of unknown function	0.546585	0.257013	lmo2142
LM6179_0542	nusG	transcription antitermination factor	0.506454	0.25739	lmo0246
LM6179_2824	rsmD	putative ribosomal RNA small subunit methyltransferase D	-0.442222	0.257622	lmo2053
LM6179_1219		conserved protein of unknown function	-0.353052	0.257776	lmo0904
LM6179_1773		Gp63	0.446829	0.257907	#N/A
LM6179_1743		conserved protein of unknown function	-0.562969	0.258142	#N/A
LM6179_1110		Transcriptional regulator	0.472864	0.258814	lmo0797
LM6179_1720	yvlD	putative integral inner membrane protein	-0.362793	0.258996	lmo2484
LM6179_0880	gmuR	transcriptional regulator (GntR family)	0.388773	0.26005	lmo0575
LM6179_1901		conserved protein of unknown function	0.385619	0.26005	lmo2370
LM6179_0134	ytcI	putative acyl-coenzyme A synthetase	0.398819	0.26005	lmo2720
LM6179_2042	lexA	transcriptional repressor of the SOS regulon	0.391201	0.261091	lmo1302
LM6179_0501	ctc	ribosomal protein Ctc, binding 5S RNA	-0.391359	0.264733	lmo0211
LM6179_3078		putative Membrane protein	-0.420962	0.265606	lmo2360
LM6179_2704		Predicted protein	0.563883	0.265758	LISIN_1995
LM6179_0242		conserved protein of unknown function	-0.456205	0.266556	lmo2822
LM6179_2828	ctaB	protoheme IX farnesyltransferase 2	-0.378517	0.26722	lmo2057
LM6179_1517		conserved membrane protein of unknown function	0.419211	0.267599	lmo1210
LM6179_1452	pduV	Propanediol utilization protein pduV	0.608097	0.267707	lmo1145
LM6179_2069	truB	tRNA pseudouridine 55 synthase	0.38614	0.267707	lmo1328
LM6179_1735	yfnA	metabolite permease	0.3959	0.267707	lmo2469
LM6179_0368		Ada regulatory protein	-0.496602	0.267804	lmo0076
LM6179_1262		Transcriptional regulator	0.592046	0.267804	lmo0948
LM6179_2007	sipT	type I signal peptidase	-0.371249	0.267804	lmo1269
LM6179_0954		conserved membrane protein of unknown function	-0.340299	0.268062	lmo0644
LM6179_2316	polA	DNA polymerase I	-0.331541	0.268361	lmo1565
LM6179_0829		conserved membrane protein of unknown function	-0.339161	0.269177	lmo0524
LM6179_2504		conserved protein of unknown function	-0.378005	0.27112	lmo1744
LM6179_2613	rluD	pseudouridylate synthase	0.393327	0.27112	lmo1843
LM6179_0622		conserved protein of unknown function	0.496137	0.271741	lmo0323
LM6179_1952		Gp3 protein	-0.55891	0.271741	#N/A
LM6179_0589	metN	methionine ABC transporter (ATP-binding protein)	0.36722	0.272722	lmo0284
LM6179_1021		Flagellar basal-body rod protein FlgB	0.395482	0.272722	lmo0710
LM6179_2441	gsaB	glutamate-1-semialdehyde aminotransferase, class III aminotransferase	0.393776	0.272722	lmo1685
LM6179_2068	rbfA	ribosome-binding factor A	0.376832	0.273085	lmo1327
LM6179_23s_rRNA_2		ribosomal RNA 23s_rRNA	-0.653121	0.273085	#N/A
LM6179_23s_rRNA_1		ribosomal RNA 23s_rRNA	-0.662663	0.273555	#N/A
LM6179_0160		TfoX domain protein	0.414583	0.274905	lmo2746
LM6179_1215		conserved protein of unknown function	0.409357	0.276652	lmo0900
LM6179_2359	ytpP	putative thiol-disulfide oxidoreductase with thioredoxin domain	-0.424234	0.276652	lmo1609
LM6179_1118		conserved protein of unknown function	-0.408472	0.277693	lmo0805
LM6179_1356		Molybdopterin-guanine dinucleotide biosynthesis protein A	-0.427065	0.277693	lmo1038
LM6179_1819		conserved protein of unknown function	-0.349965	0.277693	lmo2453
LM6179_0860	dtpT	di-tripeptide-proton ABC symporter	-0.387822	0.278311	lmo0555
LM6179_2693	tyrA	prephenate dehydrogenase	-0.382248	0.281582	lmo1924
LM6179_2500		Predicted protein	0.68538	0.285744	LISIN_1798
LM6179_2297	tnpB	transposase	-0.441675	0.285744	#N/A
LM6179_2583	sdaAB	L-serine dehydratase (beta chain)	0.354465	0.285899	lmo1813
LM6179_1254		conserved protein of unknown function	-0.420484	0.285899	#N/A
LM6179_0696		conserved protein of unknown function	0.386845	0.287541	lmo0393
LM6179_2387		conserved protein of unknown function	-0.403931	0.287859	lmo1635
LM6179_2492	gltB	glutamate synthase (small subunit)	0.533099	0.288072	lmo1733
LM6179_1374	pdhD	dihydrolipoamide dehydrogenase E3 subunit of both pyruvate dehydrogenase and 2-oxoglutarate dehydrogenase complexes	0.414086	0.290079	lmo1055
LM6179_23s_rRNA_4		ribosomal RNA 23s_rRNA	-0.637434	0.290079	#N/A
LM6179_1513	cbiQ	Cobalt transport protein CbiQ	0.627744	0.290857	lmo1206
LM6179_0144		HAD-superfamily hydrolase, subfamily IA, variant 1	0.395866	0.290984	lmo2730
LM6179_1752		Gp41-1	0.44755	0.290984	#N/A
LM6179_1196	ydbS	conserved hypothetical protein	0.404246	0.291455	lmo0882
LM6179_1919		conserved protein of unknown function	-0.620121	0.291455	lmo2327
LM6179_2391		DNA-3-methyladenine glycosylase I	0.433811	0.291691	lmo1639
LM6179_2536	purE	N5-carboxyaminoimidazole ribonucleotide mutase	-0.596789	0.291691	lmo1775
LM6179_2138	ymfI	putative oxidoreductase	-0.318229	0.291803	lmo1394
LM6179_16s_rRNA_1		ribosomal RNA 16s_rRNA	-0.667106	0.291803	#N/A
LM6179_1204	rsbS	antagonist of RsbT	-0.334146	0.293762	lmo0890
LM6179_1493	EutH	putative ethanolamine transporter -- EutH	0.660917	0.293762	lmo1186
LM6179_0192	gshAB	Glutathione biosynthesis bifunctional protein gshAB [Includes: Glutamate--cysteine ligase ; Glutathione synthetase]	-0.325292	0.296567	lmo2770
LM6179_2508		conserved protein of unknown function	0.519898	0.298198	lmo1748
LM6179_2032	miaA	tRNA isopentenylpyrophosphate transferase	0.358436	0.299241	lmo1294
LM6179_0505		Polysaccharide biosynthesis family protein	0.359796	0.300456	lmo0215
LM6179_1488	EutT	ATP:cob(I)alamin adenosyltransferase protein - non-medal binding requirement	0.665722	0.300524	lmo1181
LM6179_1072	yodD	putative hydrolase	-0.41454	0.302606	lmo0760
LM6179_2675	mgsA	methylglyoxal synthase	-0.35393	0.302606	lmo1906
LM6179_misc_RNA_35		T-box	-0.348787	0.303138	#N/A
LM6179_2428	menA	putative 1,4-dihydroxy-2-naphthoate octaprenyltransferase	-0.320938	0.303399	lmo1677
LM6179_2676	dapB	dihydrodipicolinate reductase	-0.355409	0.303399	lmo1907
LM6179_1812	cggR	transcriptional regulator of gapA	0.348745	0.303422	lmo2460
LM6179_0332	rplI	ribosomal protein L9	-0.373811	0.304382	lmo0053
LM6179_1306		conserved protein of unknown function	0.43237	0.305016	lmo0989
LM6179_1435		Predicted protein	0.632474	0.305949	#N/A
LM6179_2471		conserved protein of unknown function	-0.557979	0.30602	LISIN_1768
LM6179_1516	pduO/cobA	putative ATP:cob(I)alamin adenosyltransferase	-0.388045	0.308093	lmo1209
LM6179_misc_RNA_rli47		LM6179_misc_RNA_rli47	0.348687	0.308414	#N/A
LM6179_0005		Predicted protein	-0.493388	0.308719	#N/A
LM6179_2157		Cell wall surface anchor family protein	-0.467285	0.311159	lmo1413
LM6179_0423		N-acetylmuramoyl-L-alanine amidase	-0.554254	0.311425	lmo0129
LM6179_misc_RNA_18		SAM	-0.406569	0.312183	#N/A
LM6179_3050	comK	ComK	-0.490977	0.312539	lmo2270
LM6179_0146		Phosphosugar-binding protein	0.47395	0.312539	lmo2732
LM6179_2036	glnR	transcriptional regulator (nitrogen metabolism)	0.501682	0.314671	lmo1298
LM6179_2047	yneF	conserved hypothetical protein	0.468123	0.314671	lmo1306
LM6179_23s_rRNA_3		ribosomal RNA 23s_rRNA	-0.606674	0.314671	#N/A
LM6179_2477		conserved protein of unknown function	0.387571	0.315579	lmo1718
LM6179_0762		putative membrane associated lipoprotein	-0.648478	0.315579	#N/A
LM6179_0865	gdhA	glutamate dehydrogenase, NADP-specific	-0.334759	0.3157	lmo0560
LM6179_0872	hisD	histidinol dehydrogenase	-0.441509	0.3157	lmo0567
LM6179_1717		conserved protein of unknown function	0.331599	0.316116	lmo2487
LM6179_2905	ydaO	putative metabolite transporter	-0.318306	0.316435	lmo2130
LM6179_1638		conserved protein of unknown function	-0.370966	0.316435	lmo2562
LM6179_0731		Transcriptional regulator	-0.379555	0.317319	lmo0430
LM6179_0953		conserved protein of unknown function	0.617628	0.317861	lmo0643
LM6179_0845	pbpX	putative penicillin-binding protein pbpX	-0.328657	0.317945	lmo0540
LM6179_2287		conserved protein of unknown function	0.353708	0.319396	lmo1541
LM6179_1847	rodA	factor involved in extension of the lateral walls of the cell	-0.436301	0.319396	lmo2428
LM6179_misc_RNA_23		TPP	-0.540039	0.319396	#N/A
LM6179_2798		conserved protein of unknown function	0.505611	0.319396	#N/A
LM6179_2308	ysxC	GTPase involved in ribosome 50S subunit assembly	0.376144	0.319428	lmo1558
LM6179_2060	proS	prolyl-tRNA synthetase	0.338794	0.322874	lmo1319
LM6179_1965		conserved protein of unknown function	-0.454646	0.322874	#N/A
LM6179_2449	yfhJ	conserved hypothetical protein	-0.40198	0.323467	lmo1692
LM6179_0933	ykoS	Uncharacterized membrane protein ykoS	-0.313181	0.324416	lmo0626
LM6179_2004	tig	prolyl isomerase (trigger factor)	0.333546	0.324416	lmo1267
LM6179_1899	hrtA	putative hemin import ATP-binding protein HrtA	0.333923	0.324416	lmo2372
LM6179_3010		putative Arsenate reductase	-0.334018	0.324425	lmo2230
LM6179_1889	mrpE	non essential component of Na+/H+ antiporter	0.365595	0.324528	lmo2382
LM6179_1260		conserved protein of unknown function	-0.42709	0.327035	lmo0946
LM6179_1641	pyrG	CTP synthetase	0.339068	0.328562	lmo2559
LM6179_1290	dltA	D-alanine:D-alanyl-carrier protein ligase	0.328421	0.331105	lmo0974
LM6179_2164	murB	UDP-N-acetylenolpyruvoylglucosamine reductase	-0.394134	0.332192	lmo1420
LM6179_0714		conserved protein of unknown function	-0.383779	0.33398	lmo0413
LM6179_0912		conserved protein of unknown function	-0.369886	0.335671	lmo0606
LM6179_2563		conserved protein of unknown function	-0.334648	0.335671	lmo1794
LM6179_1964		Gp15	-0.413824	0.335671	#N/A
LM6179_2943		conserved protein of unknown function	-0.408184	0.335751	lmo2165
LM6179_1327	ccpC	transcriptional repressor of citB and citZ	-0.329488	0.33598	lmo1010
LM6179_1354		conserved protein of unknown function	-0.420542	0.33598	lmo1036
LM6179_1408		conserved protein of unknown function	-0.38693	0.33697	lmo1088
LM6179_2482		putative Membrane protein	-0.42549	0.33697	lmo1723
LM6179_1839	licT	Transcription antiterminator LicT	0.321922	0.33697	lmo2436
LM6179_0239	yhaA	putative amidohydrolase	0.530445	0.33697	lmo2819
LM6179_0349		conserved protein of unknown function	-0.602319	0.33697	#N/A
LM6179_0400		conserved protein of unknown function	-0.408108	0.338111	lmo0106
LM6179_1395	tagH	Teichoic acids export ATP-binding protein TagH	0.317335	0.341784	lmo1075
LM6179_1439		ABC transporter	0.582947	0.341794	lmo1132
LM6179_2048		conserved protein of unknown function	-0.446956	0.343666	lmo1307
LM6179_2649	ypdQ	putative RNA binding protein	0.35611	0.343666	lmo1880
LM6179_2936		protein of unknown function	-0.603293	0.344405	#N/A
LM6179_2397		Exonuclease	-0.382527	0.346553	#N/A
LM6179_2139		conserved protein of unknown function	-0.300605	0.346887	lmo1395
LM6179_0503	pth	peptidyl-tRNA hydrolase	0.399446	0.346908	lmo0213
LM6179_0166	yfiC	putative ABC transporter (ATP-binding protein)	0.356578	0.346908	lmo2752
LM6179_0533	ispF	2-C-methyl-D-erythritol-2,4-cyclodiphosphate synthase	-0.351449	0.346945	lmo0236
LM6179_0570		Uncharacterized HTH-type transcriptional regulator BC_1936	-0.495185	0.346945	lmo0266
LM6179_1241		conserved protein of unknown function	-0.350759	0.346945	lmo0926
LM6179_2856		conserved protein of unknown function	-0.450977	0.346945	lmo2084
LM6179_2937		Oxidoreductase	0.528715	0.346945	lmo2159
LM6179_0087	ywlF	ribose 5-phosphate epimerase	-0.331515	0.346945	lmo2674
LM6179_1073		conserved protein of unknown function	-0.464318	0.349035	lmo0761
LM6179_2792	nifS	putative desulfurase involved in iron-sulfur clusters for NAD biosynthesis	-0.407016	0.349079	lmo2022
LM6179_1540	mutSB	putative DNA mismatch repair enzyme	-0.338691	0.35	lmo1232
LM6179_3019		conserved membrane protein of unknown function	-0.363411	0.35	lmo2239
LM6179_0700		conserved protein of unknown function	-0.317761	0.353944	lmo0397
LM6179_1539	polX	DNA polymerase/3'-5' exonuclease X	-0.329068	0.353944	lmo1231
LM6179_2031	glpD	glycerol-3-phosphate oxidase	-0.35802	0.353944	lmo1293
LM6179_2312		Replication initiation and membrane attachment protein	-0.317626	0.353944	lmo1561
LM6179_2577	fabG	beta-ketoacyl-acyl carrier protein reductase	0.329923	0.353944	lmo1807
LM6179_2995	ecsA	ABC transporter (ATP-binding protein)	-0.313708	0.353944	lmo2215
LM6179_0094	kdpB	potassium translocating ATPase, subunit B	-0.647721	0.353944	lmo2681
LM6179_misc_RNA_24		SRP_bact	0.66238	0.353944	#N/A
LM6179_1036		Peptidoglycan binding protein	0.51616	0.353996	lmo0725
LM6179_0223	rsmG	7-methylguanosine methyltransferase (16S rRNA, nucleotide G527)	-0.400208	0.354052	lmo2802
LM6179_0790	aroC	3-dehydroquinate dehydratase	0.36951	0.35414	lmo0491
LM6179_1004		Flagellar motor switch protein	0.321945	0.355705	lmo0693
LM6179_1415		PTS system, Lactose/Cellobiose specific IIB subunit subfamily	-0.359667	0.35607	lmo1095
LM6179_0739		Peptidoglycan binding protein	-0.388567	0.35616	lmo0435
LM6179_16s_rRNA_2		ribosomal RNA 16s_rRNA	-0.600424	0.356728	#N/A
LM6179_0998		conserved protein of unknown function	0.371155	0.356749	lmo0687
LM6179_1572		conserved protein of unknown function	-0.557395	0.356749	#N/A
LM6179_0930		conserved protein of unknown function	-0.406633	0.357773	lmo0623
LM6179_0983		conserved membrane protein of unknown function	-0.552864	0.358072	lmo0672
LM6179_2375		conserved membrane protein of unknown function	-0.322778	0.358072	lmo1623
LM6179_1366	moaB	Molybdenum cofactor biosynthesis protein B	0.391802	0.359544	lmo1048
LM6179_2660	recU	Holliday junction resolvase	0.338826	0.359544	lmo1891
LM6179_1037		conserved protein of unknown function	0.505376	0.359847	lmo0726
LM6179_2683		EAL domain-containing protein	0.329302	0.359847	lmo1914
LM6179_0353		conserved protein of unknown function	-0.543248	0.359847	#N/A
LM6179_1359		conserved exported protein of unknown function	-0.395586	0.360113	lmo1041
LM6179_1846	fhuC	ferrichrome ABC transporter (ATP-binding protein)	-0.356499	0.360996	lmo2429
LM6179_0285	gyrB	DNA gyrase (subunit B)	0.301421	0.361151	lmo0006
LM6179_2595	coaBC	Coenzyme A biosynthesis bifunctional protein CoaBC; phosphopantothenoylcysteine synthetase/decarboxylase	0.335786	0.361473	lmo1825
LM6179_1551		conserved protein of unknown function	0.393799	0.361473	#N/A
LM6179_1960		conserved protein of unknown function	-0.509422	0.361473	#N/A
LM6179_2727	fhuG	ferrichrome ABC transporter (permease)	-0.495345	0.361638	lmo1957
LM6179_misc_RNA_10		RNaseP_bact_b	0.312119	0.361638	#N/A
LM6179_0449		Cell wall surface anchor family protein	-0.623122	0.362199	lmo0159
LM6179_1209	sigB	RNA polymerase sigma-37 factor (sigma(B))	-0.331626	0.362199	lmo0895
LM6179_1310	ktrD	K+-transporting ATPase	-0.326246	0.362199	lmo0993
LM6179_1492	?	conserved protein of unknown function	0.618593	0.362199	lmo1185
LM6179_2245	yrrL	conserved hypothetical protein	0.383063	0.362199	lmo1499
LM6179_2483		ABC transporter ATP-binding protein	-0.422269	0.362199	lmo1724
LM6179_1588		conserved protein of unknown function	0.448545	0.362199	#N/A
LM6179_1672	atpA	ATP synthase (subunit alpha, component F1)	0.342029	0.365067	lmo2531
LM6179_2493	gltA	glutamate synthase (large subunit)	0.464474	0.367231	lmo1734
LM6179_2344	iscSB	cysteine desulfurase	0.408156	0.368377	lmo1593
LM6179_2996	hinT	Hit-family hydrolase	0.307696	0.368377	lmo2216
LM6179_3040		conserved protein of unknown function	-0.464347	0.368502	lmo2260
LM6179_1283	relP	(p)ppGpp synthetase	-0.340176	0.369187	lmo0967
LM6179_rli39_long		LM6179_rli39_long	0.349237	0.370209	#N/A
LM6179_0386	atpD	ATP synthase (subunit beta, component F1)	-0.620419	0.370563	lmo0092
LM6179_0966	yozB	putative integral inner membrane protein	-0.351157	0.370563	lmo0656
LM6179_2923		conserved membrane protein of unknown function	0.48576	0.370563	lmo2147
LM6179_0212	parA	chromosome partitioning protein; transcriptional regulator	0.331275	0.370563	lmo2791
LM6179_0022	adk	adenylate kinase	0.317052	0.374192	lmo2611
LM6179_2582	sdaAA	L-serine dehydratase (alpha chain)	-0.346622	0.374984	lmo1812
LM6179_1891	mrpC	component of Na+/H+ antiporter	0.430801	0.374997	lmo2380
LM6179_0792		putative Membrane protein	-0.457035	0.377028	lmo0495
LM6179_0965		Serine/threonine protein phosphatase	-0.336487	0.377028	lmo0655
LM6179_1247	yhjE	Uncharacterized membrane protein yhjE	-0.379876	0.377914	lmo0932
LM6179_1453	non-pdu gene	conserved protein of unknown function	0.517427	0.377914	lmo1146
LM6179_1985		conserved protein of unknown function	0.439119	0.377914	lmo1251
LM6179_2411	leuS	leucyl-tRNA synthetase	0.293167	0.377914	lmo1660
LM6179_2588	rpe	ribulose-5-phosphate 3-epimerase	-0.299285	0.377914	lmo1818
LM6179_1670	atpF	ATP synthase (subunit b, component F0)	0.344474	0.377914	lmo2533
LM6179_0219		conserved protein of unknown function	0.558532	0.377914	lmo2798
LM6179_2561	trmD	tRNA(m1G37)methyltransferase	-0.315469	0.3787	lmo1792
LM6179_2495		Acetyltransferase, GNAT family	0.327704	0.384226	lmo1736
LM6179_0316		Amino acid permease family protein	-0.510088	0.384444	lmo0037
LM6179_16s_rRNA_3		ribosomal RNA 16s_rRNA	-0.562827	0.384444	#N/A
LM6179_1248	ykcC	putative glycosyltransferase	0.313383	0.384929	lmo0933
LM6179_1007		Flagellar hook capping protein	0.326829	0.385225	lmo0696
LM6179_1658	tdk	Thymidine kinase	0.360557	0.385225	lmo2544
LM6179_1609		Transcriptional regulator, TetR family	-0.484199	0.385225	lmo2589
LM6179_2512		conserved exported protein of unknown function	-0.445086	0.387311	lmo1752
LM6179_1662	tsaC	tRNA(NNU) t(6)A37 threonylcarbamoyladenosine modification; threonine-dependent ADP-forming ATPase	0.339912	0.387311	lmo2541
LM6179_misc_RNA_37		T-box	-0.288213	0.387311	#N/A
LM6179_0744		conserved protein of unknown function	0.494613	0.388354	lmo0440
LM6179_2277	queA	S-adenosylmethionine tRNA ribosyltransferase-isomerase	-0.293321	0.388354	lmo1531
LM6179_2749		conserved protein of unknown function	0.393756	0.388354	lmo1979
LM6179_0248		conserved protein of unknown function	0.412045	0.388354	lmo2828
LM6179_1220		conserved protein of unknown function	-0.314869	0.392265	lmo0905
LM6179_0993		Flagellar basal body rod protein FlgG	0.330748	0.393398	lmo0682
LM6179_16s_rRNA_4		ribosomal RNA 16s_rRNA	-0.558512	0.394783	#N/A
LM6179_2624	csoR	repressor of copper utilisation proteins	-0.473417	0.397383	lmo1854
LM6179_2144		Acetyltransferase	-0.312228	0.397523	lmo1400
LM6179_1689	yviA	conserved hypothetical protein	-0.291623	0.400705	lmo2514
LM6179_2463		Deoxyguanosine kinase	0.449602	0.400791	lmo1705
LM6179_0399		Chitinase B	0.378608	0.401674	lmo0105
LM6179_2889	bceA	bacitracin ABC efflux transporter (ATP-binding protein)	-0.470674	0.401674	lmo2114
LM6179_1951		Phage terminase, large subunit, PBSX family	-0.429372	0.401674	#N/A
LM6179_2674	cca	tRNA nucleotidyltransferase	-0.298736	0.402141	lmo1905
LM6179_3001		conserved protein of unknown function	0.289622	0.402141	lmo2221
LM6179_0240		Transcriptional regulator	0.329504	0.402141	lmo2820
LM6179_0986		conserved protein of unknown function	0.482827	0.40299	lmo0675
LM6179_1135		conserved exported protein of unknown function	-0.307148	0.40299	lmo0821
LM6179_0234		Transcriptional regulator	-0.445552	0.403054	lmo2814
LM6179_0601		conserved protein of unknown function	-0.507596	0.404272	lmo0295
LM6179_2403	yheI	ABC transporter (ATP-binding protein) involved in the signalling pathway that activates KinA during sporulation initiation	-0.367193	0.405322	lmo1652
LM6179_2590	prkC	protein kinase	-0.307842	0.405885	lmo1820
LM6179_1444		conserved protein of unknown function	-0.431606	0.406286	lmo1137
LM6179_2967	pepF	oligoendopeptidase F	-0.301573	0.40655	lmo2188
LM6179_1256		conserved protein of unknown function	0.311226	0.408361	lmo0942
LM6179_1305	prfC	Peptide chain release factor 3	0.310623	0.408361	lmo0988
LM6179_1316		putative Membrane protein	-0.301904	0.408717	lmo0999
LM6179_2498	artR	High affinity arginine ABC transporter (ATP-binding protein)	-0.489341	0.408717	lmo1739
LM6179_2843	rex	transcription repressor of cydABCD and yjlC-ndh expression	-0.284289	0.409126	lmo2072
LM6179_1826		conserved protein of unknown function	0.403417	0.409549	lmo2447
LM6179_2486		Transcriptional regulator	0.343854	0.411387	lmo1727
LM6179_1222		Phosphoglycerate mutase	-0.324294	0.41181	lmo0907
LM6179_1393	yvrC	Uncharacterized ABC transporter substrate-binding lipoprotein yvrC	0.301118	0.41181	lmo1073
LM6179_1736	clpP	ATP-dependent Clp protease proteolytic subunit	0.327266	0.41181	lmo2468
LM6179_1210		putative Sigma-B negative effector	-0.281681	0.411848	lmo0896
LM6179_2927		conserved protein of unknown function	-0.410707	0.412434	lmo2151
LM6179_0253	ycjT	putative glycosyl hydrolase/phosphorylase	-0.420856	0.412876	lmo2833
LM6179_2130	spoIIIE	spore DNA translocase	0.278662	0.413805	lmo1386
LM6179_2127	fni	Isopentenyl-diphosphate delta-isomerase	-0.290639	0.415246	lmo1383
LM6179_2378		conserved membrane protein of unknown function	0.415237	0.415556	lmo1626
LM6179_0021	infA	initiation factor IF-I	0.264077	0.415556	lmo2610
LM6179_0929		conserved membrane protein of unknown function	-0.510351	0.416269	lmo0622
LM6179_0456	yazA	putative UvrC-Intron-type (URI) endonuclease	-0.417673	0.416827	lmo0166
LM6179_2971		fragment of putative oligopeptide transport protein (ABC superfamily, atp_bind) (part 2)	0.326707	0.416827	lmo2192
LM6179_0112	dhaM	PTS-dependent dihydroxyacetone kinase, phosphotransferase subunit dhaM	-0.358475	0.416827	lmo2697
LM6179_0411		Antigen B	-0.379096	0.417338	lmo0117
LM6179_1091		conserved membrane protein of unknown function	-0.291555	0.419231	lmo0779
LM6179_2708	rpfA	RNA degradation presenting factor (ribosomal protein S1 homolog)	0.271938	0.420001	lmo1938
LM6179_0740		Transcription regulator	-0.336213	0.422585	lmo0436
LM6179_1413	nadE	ammonium-dependent NAD+ synthetase	-0.275295	0.422878	lmo1093
LM6179_2323	accA	acetyl-CoA carboxylase (carboxyltransferase alpha subunit)	0.285268	0.422878	lmo1572
LM6179_1353	bglP	PTS system beta-glucoside-specific EIIBCA component [Includes: Beta-glucoside-specific phosphotransferase enzyme IIB component ; Beta-glucoside permease IIC component ; Beta-glucoside-specific phosphotransferase enzyme IIA component]	-0.414773	0.423259	lmo1035
LM6179_1476	cobD	Threonine-phosphate decarboxylase	0.345551	0.423259	lmo1169
LM6179_2163	ydbI	putative integral inner membrane protein	-0.361471	0.424089	lmo1419
LM6179_0763		conserved exported protein of unknown function	-0.516877	0.424723	lmo0460
LM6179_misc_RNA_22		tmRNA	0.323426	0.424723	#N/A
LM6179_2057	cdsA	phosphatidate cytidylyltransferase (CDP-diglyceride synthase)	-0.302991	0.424917	lmo1316
LM6179_2231	yqeM	conserved hypothetical protein	0.419148	0.424917	lmo1485
LM6179_3006		conserved membrane protein of unknown function	-0.415621	0.424917	lmo2226
LM6179_1989		conserved protein of unknown function	-0.588709	0.426982	LISIN_1296
LM6179_1132	yloB	Calcium-transporting ATPase	-0.277038	0.42798	lmo0818
LM6179_1281	yjbK	putative RNA/thiamine triphosphatase	-0.281923	0.427993	lmo0965
LM6179_1523		N-acetylmuramoyl-L-alanine amidase, family 4	0.394781	0.428339	lmo1216
LM6179_0085		Transcriptional regulator	-0.352666	0.42903	lmo2672
LM6179_0768		conserved protein of unknown function	-0.519576	0.42903	#N/A
LM6179_0425		EAL domain-containing protein	-0.290521	0.429199	lmo0131
LM6179_0470		Sugar ABC transporter	0.548216	0.429199	lmo0180
LM6179_0753		conserved membrane protein of unknown function	-0.310677	0.429199	lmo0452
LM6179_0826	licH	6-phospho-beta-glucosidase	0.300225	0.429199	lmo0521
LM6179_0870	hisH	amidotransferase (glutaminase)	-0.393934	0.429199	lmo0565
LM6179_1012		conserved exported protein of unknown function	0.26244	0.429199	lmo0701
LM6179_1340	ktrC	potassium uptake protein	0.304383	0.429199	lmo1023
LM6179_1403	spsJ	dTDP-glucose 4,6-dehydratase	-0.304538	0.429199	lmo1083
LM6179_2215	rpsU	ribosomal protein S21	0.283353	0.429199	lmo1469
LM6179_2487		conserved protein of unknown function	0.353522	0.429199	lmo1728
LM6179_2518	ligA	DNA ligase	0.262731	0.429199	lmo1758
LM6179_2633		conserved protein of unknown function	0.295528	0.429199	lmo1863
LM6179_2678	ypjC	putative integral inner membrane protein	0.343335	0.429199	lmo1909
LM6179_2705		conserved protein of unknown function	-0.289178	0.429199	lmo1935
LM6179_3043	yitU	putative phosphatase	-0.287558	0.429199	lmo2263
LM6179_1687	yvyE	putative translation regulator	0.351779	0.429199	lmo2516
LM6179_0208	bglP	PTS system beta-glucoside-specific EIIBCA component [Includes: Beta-glucoside-specific phosphotransferase enzyme IIB component ; Beta-glucoside permease IIC component ; Beta-glucoside-specific phosphotransferase enzyme IIA component]	0.539271	0.429199	lmo2787
LM6179_0032	rplX	ribosomal protein L24 (BL23)	0.271053	0.430138	lmo2621
LM6179_0631		Internalin like protein	-0.462822	0.430138	#N/A
LM6179_0741		Isoflavone reductase	0.494207	0.430748	lmo0437
LM6179_misc_RNA_20		L21_leader	-0.335905	0.430748	#N/A
LM6179_1896		conserved protein of unknown function	-0.364113	0.432008	lmo2375
LM6179_0923		Glycerophosphoryl diester phosphodiesterase	-0.307743	0.433533	lmo0616
LM6179_1271	nagA	N-acetylglucosamine-6-phosphate deacetylase	-0.25257	0.43439	lmo0956
LM6179_0673		conserved protein of unknown function	0.370444	0.434713	lmo0371
LM6179_0274	oxaAA	Sec-independent factor for membrane protein insertion (YidC/SpoIIIJ family)	0.328162	0.434713	lmo2854
LM6179_2629	msrB	peptide methionine R-sulfoxide reductase	-0.314817	0.4356	lmo1859
LM6179_1982		MutT/nudix family protein	0.392611	0.437031	lmo1248
LM6179_2140	pgsA	CDP-diacylglycerol-glycerol-3-phosphate 3-phosphatidyltransferase	0.308809	0.437031	lmo1396
LM6179_0659		Fructose-bisphosphate aldolase	-0.329885	0.437973	lmo0359
LM6179_2470		conserved membrane protein of unknown function	-0.327159	0.438014	lmo1712
LM6179_0238	norB	Quinolone resistance protein norB	0.50674	0.438014	lmo2818
LM6179_2076		conserved protein of unknown function	0.374247	0.438094	lmo1334
LM6179_2703	hbs	non-specific DNA-binding protein HBsu; signal recognition particle-like (SRP) component	0.278936	0.438094	lmo1934
LM6179_2894		conserved exported protein of unknown function	-0.25977	0.438094	lmo2119
LM6179_1890	mrpD	proton transporter component of Na+/H+ antiporter	0.281485	0.438094	lmo2381
LM6179_1854		Sensor histidine kinase	-0.267637	0.438094	lmo2421
LM6179_0053		Serine/threonine protein phosphatase family protein	0.28015	0.438094	lmo2642
LM6179_0745		Penicillin-binding protein	0.275272	0.438563	lmo0441
LM6179_3014		conserved protein of unknown function	0.491506	0.438665	lmo2234
LM6179_1387	bipA	GTPase	0.295963	0.438852	lmo1067
LM6179_1149	ywjA	putative ABC lipid transporter (ATP-binding protein)	0.321964	0.43894	lmo0837
LM6179_2908		conserved protein of unknown function	-0.318877	0.43894	lmo2132
LM6179_2925		conserved protein of unknown function	0.39248	0.43894	lmo2149
LM6179_2893	glmM	phosphoglucosamine mutase	0.279237	0.439471	lmo2118
LM6179_2656	ypsC	putative methylase with RNA interaction domain	-0.266589	0.440225	lmo1887
LM6179_2680		conserved membrane protein of unknown function	0.293611	0.441435	lmo1911
LM6179_1895		putative peptidyl-prolyl cis-trans isomerase	-0.295542	0.441435	lmo2376
LM6179_2393	citB	aconitate hydratase (aconitase)	0.29362	0.44581	lmo1641
LM6179_0412	lmaA	AA protein	-0.362442	0.446166	lmo0118
LM6179_2756	leuA	2-isopropylmalate synthase	0.31399	0.448638	lmo1987
LM6179_2944		Cyclic nucleotide-binding protein	-0.342174	0.448709	lmo2166
LM6179_1841		putative glutamate decarboxylase gamma	-0.306711	0.448825	lmo2434
LM6179_0710		conserved protein of unknown function	-0.299454	0.449756	lmo0407
LM6179_2321	pyk	pyruvate kinase	0.272277	0.449907	lmo1570
LM6179_2594	priA	primosomal replication factor Y (primosomal protein N')	-0.303217	0.449907	lmo1824
LM6179_1229	gabD	succinate-semialdehyde dehydrogenase	-0.326628	0.450566	lmo0913
LM6179_2063	nusA	transcription translation coupling factor involved in Rho-dependent transcription termination	0.251894	0.451108	lmo1322
LM6179_2020	yneQ	conserved hypothetical protein	-0.331709	0.452821	lmo1282
LM6179_2641		Phosphoglucomutase/phosphomannomutase	0.292564	0.45485	lmo1871
LM6179_2429	samT	homocysteine S-methyltransferase using (R,S)AdoMet and methylenetetrahydrofolate reductase [NAD(P)H]	-0.442849	0.455045	lmo1678
LM6179_2814	mraZ	putative protein involved in cell division or replication	-0.323069	0.455045	lmo2042
LM6179_1849	yusI	putative oxidoreductase with thioredoxin domain	-0.265987	0.455045	lmo2426
LM6179_0165		ABC transporter	0.27764	0.455045	lmo2751
LM6179_0351		conserved protein of unknown function	-0.420583	0.455045	#N/A
LM6179_3037		conserved protein of unknown function	-0.291452	0.456067	lmo2256
LM6179_2970	spxA	redox-sensitive regulator enzyme	0.255637	0.457278	lmo2191
LM6179_0685	iolR	transcriptional regulator (DeoR family)	-0.516331	0.457464	lmo0382
LM6179_2945		conserved protein of unknown function	-0.286837	0.457464	lmo2167
LM6179_0883		putative conserved membrane protein	-0.316397	0.462543	lmo0578
LM6179_1070		conserved protein of unknown function	-0.38969	0.462543	lmo0758
LM6179_2064	ylxR	putative RNA binding protein; putative new fold	0.269575	0.462543	lmo1323
LM6179_2270	apt	adenine phosphoribosyltransferase	0.283774	0.462543	lmo1524
LM6179_3079		conserved protein of unknown function	-0.369243	0.463003	lmo2361
LM6179_1499	cobD	Cobalamin biosynthesis protein CobD	0.528694	0.463438	lmo1192
LM6179_1995		Hydrolase	-0.322692	0.463438	lmo1258
LM6179_2092	gcvPA	glycine decarboxylase (subunit 1) (glycine cleavage system protein P)	-0.270557	0.463438	lmo1349
LM6179_2266	hisS	histidyl-tRNA synthetase	-0.255035	0.463438	lmo1520
LM6179_2288	rplU	ribosomal protein L21 (BL20)	0.262028	0.463438	lmo1542
LM6179_2313	nrdR	negative regulator of transcription of ribonucleotide reductase nrd genes and operons	-0.27998	0.463438	lmo1562
LM6179_1725		TPR domain-containing protein	-0.288161	0.463438	lmo2479
LM6179_0363		conserved protein of unknown function	-0.528871	0.463438	#N/A
LM6179_0374		conserved protein of unknown function	-0.466579	0.463438	#N/A
LM6179_1958		Phage protein	-0.409376	0.463438	#N/A
LM6179_1061	ygzD	Uncharacterized HTH-type transcriptional regulator ygzD	-0.400566	0.464659	lmo0749
LM6179_2381	trpF	N-(5'-phosphoribosyl)anthranilate isomerase (PRAI)	-0.420215	0.465379	lmo1629
LM6179_0603		PRD/PTS system IIA 2 domain-containing protein	0.404235	0.46623	lmo0297
LM6179_2135	nupQ	permease of ABC guanosine transporter	0.287365	0.46623	lmo1391
LM6179_2666	aspB	putative aspartate aminotransferase	0.250588	0.466257	lmo1897
LM6179_0101		Cell division protein	0.492547	0.466384	lmo2687
LM6179_0334	purA	adenylosuccinate synthetase	0.27286	0.466474	lmo0055
LM6179_1182		conserved protein of unknown function	-0.455883	0.466474	lmo0868
LM6179_1232		conserved protein of unknown function	0.528003	0.466474	lmo0916
LM6179_2008		Signal peptidase I	-0.254465	0.466474	lmo1270
LM6179_2211	yqfF	putative membrane associate hydrolase	-0.237612	0.466474	lmo1466
LM6179_2285	glpF	glycerol permease	0.271045	0.466474	lmo1539
LM6179_0050		conserved exported protein of unknown function	0.295513	0.466474	lmo2639
LM6179_0190		conserved membrane protein of unknown function	-0.295919	0.466474	lmo2768
LM6179_0320		conserved protein of unknown function	-0.358543	0.467277	lmo0041
LM6179_0825		conserved protein of unknown function	-0.457333	0.467508	lmo0520
LM6179_3082	gadB	Glutamate decarboxylase beta	-0.48989	0.467834	lmo2363
LM6179_0846		ABC transporter	-0.505169	0.46834	lmo0541
LM6179_1445	clpP	ATP-dependent Clp protease proteolytic subunit 3	0.270411	0.46834	lmo1138
LM6179_2006	clpX	protein unfolding ATPase required for presentation of proteins to proteases	0.257625	0.470163	lmo1268
LM6179_1737		Chitin-binding protein	-0.29242	0.470728	lmo2467
LM6179_1035		conserved protein of unknown function	0.268134	0.472474	lmo0724
LM6179_1541	trxA	thioredoxin	-0.260523	0.472474	lmo1233
LM6179_2885	yvyI	putative phosphohexomutase ; cupin family	0.245205	0.472474	lmo2110
LM6179_3003	yheA	conserved hypothetical protein	0.34712	0.472474	lmo2223
LM6179_0336	yukE	conserved hypothetical protein	0.447737	0.472665	lmo0056
LM6179_1278	lemA	Protein LemA	0.25088	0.472665	lmo0962
LM6179_1398	gtaB	UTP-glucose-1-phosphate uridylyltransferase	0.327203	0.472665	lmo1078
LM6179_0772		conserved protein of unknown function	-0.445437	0.47363	lmo0474
LM6179_1330	ykuT	putative small-conductance mechanosensitive channel	-0.241034	0.47363	lmo1013
LM6179_1372	pdhB	pyruvate dehydrogenase (E1 beta subunit)	0.299416	0.47363	lmo1053
LM6179_0877		conserved protein of unknown function	-0.273581	0.474576	lmo0572
LM6179_1235		ABC transporter ATP-binding protein	-0.410298	0.476477	lmo0919
LM6179_1170		putative transcriptional regulator, LacI family	0.334291	0.47702	lmo0858
LM6179_0315	ptcA	Putrescine carbamoyltransferase	0.460115	0.477241	lmo0036
LM6179_1360		Molybdopterin biosynthesis protein MoeA	0.271219	0.477252	lmo1042
LM6179_2333	ytxK	putative nucleic acid methyltransferase	0.289127	0.477252	lmo1582
LM6179_2116	bkdAB	branched-chain alpha-keto acid dehydrogenase E1 subunit	0.294058	0.477291	lmo1373
LM6179_3009	pbpF	Penicillin-binding protein 1F	0.251667	0.477291	lmo2229
LM6179_2293	mreC	cell-shape determining protein	0.25631	0.477423	lmo1547
LM6179_0905		conserved membrane protein of unknown function	-0.32937	0.481176	lmo0600
LM6179_1019		conserved protein of unknown function	0.251712	0.481176	lmo0708
LM6179_1336		conserved protein of unknown function	-0.270874	0.481176	lmo1019
LM6179_2119		conserved protein of unknown function	-0.262266	0.481176	lmo1375
LM6179_2467	mapA	methionine aminopeptidase	0.281602	0.481176	lmo1709
LM6179_2617	mntA	Manganese-binding lipoprotein mntA	-0.262514	0.481176	lmo1847
LM6179_2809	mraY	phospho-N-acetylmuramoyl-pentapeptide transferase	0.25347	0.481176	lmo2037
LM6179_2816		Bacterial extracellular solute-binding protein	-0.300323	0.481176	lmo2044
LM6179_1973		conserved protein of unknown function	0.511113	0.481969	#N/A
LM6179_1206	rsbU	serine phosphatase; controls the activity of the piezosome (stressosome)	-0.229863	0.482151	lmo0892
LM6179_0968		Endonuclease III domain-containing protein	-0.281927	0.48362	lmo0658
LM6179_1857	metP	methionine ABC transporter, permease component	0.282635	0.483908	lmo2418
LM6179_2736	xpaC	putative phosphatase	-0.292142	0.484892	lmo1966
LM6179_1674	atpD	ATP synthase (subunit beta, component F1)	0.299751	0.484892	lmo2529
LM6179_0083		conserved protein of unknown function	-0.325561	0.484892	lmo2670
LM6179_0088		conserved protein of unknown function	0.442374	0.484892	lmo2675
LM6179_0297	bglH	aryl-phospho-beta-d-glucosidase	0.31701	0.486973	lmo0018
LM6179_2751		Ribosomal-protein-alanine N-acetyltransferase	-0.357506	0.486973	lmo1982
LM6179_2257		conserved exported protein of unknown function	-0.259345	0.487985	lmo1511
LM6179_0420		conserved protein of unknown function	-0.431777	0.489316	lmo0126
LM6179_0664		putative enzyme	0.425668	0.489631	lmo0363
LM6179_1447		conserved protein of unknown function	-0.26007	0.489631	lmo1140
LM6179_0435		conserved protein of unknown function	-0.488464	0.490002	lmo0147
LM6179_1631		conserved exported protein of unknown function	0.381522	0.493297	lmo2568
LM6179_0168		protein of unknown function	-0.363608	0.493493	#N/A
LM6179_2864	opuD	glycine betaine transporter	-0.260231	0.493968	lmo2092
LM6179_1099	ydgF	putative amino acid permease	0.242005	0.494272	lmo0787
LM6179_2279	ruvA	Holliday junction DNA helicase	-0.264981	0.494623	lmo1533
LM6179_1824	rnr	ribonuclease R	-0.313021	0.494731	lmo2449
LM6179_0348		conserved protein of unknown function	-0.414068	0.495026	#N/A
LM6179_1779	g	Minor structural protein Gp20	-0.422585	0.495513	#N/A
LM6179_1326	ykuL	conserved hypothetical protein	0.310476	0.496828	lmo1009
LM6179_2030		conserved protein of unknown function	-0.325872	0.496828	lmo1292
LM6179_tRNA18		Tyr tRNA	0.51212	0.496828	#N/A
LM6179_0757		conserved membrane protein of unknown function	-0.431209	0.499532	lmo0456
LM6179_1227		conserved protein of unknown function	0.259914	0.499532	lmo0911
LM6179_1322	ykwC	putative beta-hydroxyacid dehydrogenase	-0.297104	0.499532	lmo1005
LM6179_1537	yshA	conserved hypothetical protein	0.27932	0.499532	lmo1229
LM6179_2468	ykuP	putative flavodoxin-2	0.313416	0.499532	lmo1710
LM6179_2663	nth	endonuclease III	0.263203	0.499532	lmo1894
LM6179_2642		conserved protein of unknown function	-0.320767	0.500538	lmo1872
LM6179_1880	yhfK	Uncharacterized sugar epimerase yhfK	-0.287653	0.500856	lmo2391
LM6179_0051		Heptaprenyl diphosphate synthase component I	0.269393	0.501691	lmo2640
LM6179_1607		Phage protein gp29	-0.382892	0.501691	#N/A
LM6179_1251	nfrAA	FMN-containing NADPH-linked nitro/flavin reductase	-0.251039	0.503494	lmo0936
LM6179_2050		conserved protein of unknown function	0.387138	0.503494	lmo1309
LM6179_2614	lspA	signal peptidase II	0.332872	0.50397	lmo1844
LM6179_1124		conserved protein of unknown function	0.458594	0.504015	#N/A
LM6179_1750		Gp40	-0.502499	0.504924	#N/A
LM6179_0633	inlI	Internalin-I	-0.289895	0.50589	lmo0333
LM6179_3046		Fumarylacetoacetate hydrolase family protein	-0.26156	0.508788	lmo2266
LM6179_2172	opuCA	glycine betaine/carnitine/choline/choline sulfate ABC transporter (ATP-binding protein)	-0.249999	0.510053	lmo1428
LM6179_1667	atpI	AtpI protein	-0.231328	0.510701	lmo2536
LM6179_1259		conserved exported protein of unknown function	-0.283403	0.511633	lmo0945
LM6179_1402	rmlC	dTDP-4-deoxyrhamnose-3,5-epimerase	-0.226327	0.511633	lmo1082
LM6179_1518		conserved membrane protein of unknown function	-0.287409	0.511633	lmo1211
LM6179_2056	uppS	undecaprenyl pyrophosphate synthase	-0.25734	0.511633	lmo1315
LM6179_2272	yrvD	conserved hypothetical protein	-0.266591	0.511633	lmo1526
LM6179_0121		conserved exported protein of unknown function	0.251673	0.511633	lmo2706
LM6179_1068	yhcH	putative ABC transporter (ATP-binding protein)	-0.29853	0.51191	lmo0756
LM6179_1850	yusH	putative glycine cleavage system protein H	-0.234761	0.51191	lmo2425
LM6179_1611		conserved protein of unknown function	-0.245373	0.512396	lmo2587
LM6179_0492	hly	Listeriolysin O	0.415714	0.512584	lmo0202
LM6179_2424	menB	dihydroxynapthoic acid synthetase	-0.261517	0.513661	lmo1673
LM6179_1955		Main capsid protein	-0.345501	0.514055	#N/A
LM6179_0102	ftsW	Lipid II flippase FtsW	0.4524	0.51491	lmo2688
LM6179_0418		conserved protein of unknown function	-0.398329	0.515112	lmo0124
LM6179_0577	yxeH	putative hydrolase	0.371335	0.515112	lmo0272
LM6179_0707		conserved membrane protein of unknown function	-0.291273	0.515112	lmo0404
LM6179_3038		Ribulose-phosphate 3-epimerase family protein	0.365295	0.515112	lmo2258
LM6179_0262	ycjW	putative DNA-binding transcriptional regulator	-0.300061	0.515112	lmo2842
LM6179_1866	yunF	conserved hypothetical protein	-0.330232	0.516935	lmo2406
LM6179_0560	malL	Oligo-1,6-glucosidase	-0.440653	0.516935	#N/A
LM6179_misc_RNA_34		T-box	-0.319508	0.516935	#N/A
LM6179_1409	tagD	glycerol-3-phosphate cytidylyltransferase	-0.253028	0.517185	lmo1089
LM6179_2159	mvaS	Hydroxymethylglutaryl-CoA synthase	-0.240145	0.51767	lmo1415
LM6179_0686	mmsA	methylmalonate-semialdehyde dehydrogenase	0.477747	0.517671	lmo0383
LM6179_2156		DNA topology modulation protein FlaR	-0.364052	0.517671	lmo1412
LM6179_2698	ndk	nucleoside diphosphate kinase	-0.248203	0.517671	lmo1929
LM6179_2849	tsaB	tRNA(NNU) t(6)A37 threonylcarbamoyladenosine modification; protease involved in TsaD function	-0.303557	0.517671	lmo2077
LM6179_2298	tnpA	transposase	-0.320695	0.517671	#N/A
LM6179_1804		Gp25	-0.316812	0.519103	#N/A
LM6179_0467	metS	methionyl-tRNA synthetase	0.221036	0.519157	lmo0177
LM6179_2045	ynzC	conserved hypothetical protein	-0.323808	0.519157	lmo1304
LM6179_2464	rbn	putative ribonuclease BN	-0.235101	0.519363	lmo1706
LM6179_2854	yhdV	integral membrane protein possibly involved in chromosome condensation	-0.362722	0.519363	lmo2082
LM6179_2897		conserved membrane protein of unknown function	0.467414	0.519363	lmo2122
LM6179_0793	ynzC	conserved hypothetical protein	0.416425	0.52061	lmo0496
LM6179_0863		conserved protein of unknown function	0.255728	0.52061	lmo0558
LM6179_2188		conserved membrane protein of unknown function	-0.283512	0.52061	lmo1443
LM6179_2388	yhcH	Uncharacterized ABC transporter ATP-binding protein YhcH	0.229603	0.524554	lmo1636
LM6179_2423	menE	O-succinylbenzoic acid-CoA ligase	-0.267049	0.524554	lmo1672
LM6179_2447	yfhP	putative membrane hydrolase	-0.237118	0.526648	lmo1690
LM6179_2692	aroA	3-phosphoshikimate 1-carboxyvinyltransferase (5-enolpyruvoylshikimate-3-phosphate synthase)	-0.257239	0.52699	lmo1923
LM6179_2956		conserved exported protein of unknown function	-0.302381	0.52699	lmo2178
LM6179_3072	yttB	Uncharacterized MFS-type transporter yttB	-0.292763	0.527006	lmo2355
LM6179_0377		putative aldo-keto reductase 2	-0.30752	0.528658	lmo0084
LM6179_2212	phoH	phosphate starvation-induced protein	-0.21843	0.528773	lmo1467
LM6179_3081	gadC	glutamate:gamma-aminobutyric acid antiporter	0.386588	0.528773	lmo2362
LM6179_0881		conserved membrane protein of unknown function	-0.263112	0.529888	lmo0576
LM6179_1610	ycnB	putative efflux transporter	-0.29811	0.529888	lmo2588
LM6179_0913		conserved membrane protein of unknown function	-0.247284	0.52996	lmo0607
LM6179_2034	hflX	ribosome associating GTPase	-0.303967	0.52996	lmo1296
LM6179_2122	lisK	LisK	-0.216896	0.530272	lmo1378
LM6179_0185		conserved membrane protein of unknown function	0.303751	0.530272	lmo2763
LM6179_1948		Gp61	-0.387523	0.530832	#N/A
LM6179_1961		Phage protein	-0.338554	0.530832	#N/A
LM6179_2735	nudF	ADP-ribose pyrophosphatase	0.26361	0.5311	lmo1965
LM6179_0309		Hydrolase	0.305366	0.531601	lmo0030
LM6179_1430		conserved protein of unknown function	-0.376275	0.532545	lmo1127
LM6179_2479	licB	phosphotransferase system (PTS) lichenan-specific enzyme IIB component	0.340223	0.532545	lmo1720
LM6179_0770		conserved protein of unknown function	-0.302215	0.532545	#N/A
LM6179_0691		conserved membrane protein of unknown function	-0.301167	0.533643	lmo0388
LM6179_0810		conserved protein of unknown function	-0.249102	0.534548	lmo0513
LM6179_2128	ybfQ	putative enzyme with rhodanese domain	0.290021	0.535245	lmo1384
LM6179_1083		conserved membrane protein of unknown function	-0.283081	0.535297	lmo0771
LM6179_1321		conserved membrane protein of unknown function	-0.270312	0.535297	lmo1004
LM6179_2066	infB	initiation factor IF-2	0.224756	0.535297	lmo1325
LM6179_2240	mtnN	methylthioadenosine / S-adenosylhomocysteine nucleosidase	0.253994	0.535297	lmo1494
LM6179_1063		conserved protein of unknown function	0.389975	0.536728	lmo0751
LM6179_0813		conserved protein of unknown function	0.271441	0.537305	lmo0515
LM6179_0927		conserved protein of unknown function	-0.340851	0.537305	#N/A
LM6179_1600		conserved protein of unknown function	-0.431184	0.537305	#N/A
LM6179_1202	ndoA	endoribonuclease toxin	0.240112	0.538222	lmo0888
LM6179_0375		conserved exported protein of unknown function	-0.32709	0.541888	#N/A
LM6179_2439	perR	transcriptional regulator (Fur family)	0.262731	0.54202	lmo1683
LM6179_2418		L-2-hydroxyisocaproate dehydrogenase	-0.310812	0.542264	lmo1667
LM6179_0003		Crispr-associated protein cas1	0.27287	0.542841	#N/A
LM6179_1025	fliG	putative flagellar switch protein	0.224944	0.543597	lmo0714
LM6179_2304	hemB	delta-aminolevulinic acid dehydratase (porphobilinogen synthase)	0.226874	0.546983	lmo1554
LM6179_2427	menF	Menaquinone-specific isochorismate synthase	-0.209181	0.546983	lmo1676
LM6179_1794		Gp20	0.403991	0.546983	lmo2283
LM6179_0198		conserved membrane protein of unknown function	0.46907	0.547664	lmo2778
LM6179_1274		protein of unknown function	0.290366	0.549045	LISIN_0990
LM6179_0672	phnA	conserved hypothetical protein	0.226168	0.549045	lmo0370
LM6179_0188		Phosphosugar-binding transcriptional regulator	0.248046	0.549045	lmo2766
LM6179_2055	frr	ribosome recycling factor	0.230391	0.549304	lmo1314
LM6179_2562	rimM	16S rRNA processing protein	-0.235282	0.549304	lmo1793
LM6179_1852		Cation efflux family protein	-0.36097	0.549304	lmo2423
LM6179_1803		Protein gp29	0.274498	0.549304	#N/A
LM6179_misc_RNA_33		T-box	0.4118	0.549304	#N/A
LM6179_1113		conserved protein of unknown function	-0.298762	0.55077	lmo0800
LM6179_2484	yhcF	putative transcriptional regulator (GntR family)	-0.325799	0.55077	lmo1725
LM6179_2942		conserved protein of unknown function	0.279434	0.55077	lmo2164
LM6179_1626		conserved protein of unknown function	-0.241021	0.55077	lmo2573
LM6179_0284	recF	DNA repair and genetic recombination factor	0.259965	0.553813	lmo0005
LM6179_0549		putative Transcriptional repressor CopY	0.409214	0.553813	lmo0252
LM6179_1257	dps	DNA protection during starvation protein	0.210379	0.553813	lmo0943
LM6179_2790	divIVA	cell-division initiation protein	0.218466	0.553813	lmo2020
LM6179_1300	gpo	Glutathione peroxidase	-0.213674	0.554232	lmo0983
LM6179_2585	yloU	conserved hypothetical protein	0.250385	0.554232	lmo1815
LM6179_1348		Transcriptional regulator	-0.274429	0.55506	lmo1030
LM6179_2129		conserved membrane protein of unknown function	-0.249408	0.55506	lmo1385
LM6179_1988		conserved protein of unknown function	0.260155	0.555189	LISIN_1295
LM6179_0151	ccpB	transcriptional repressor of carbon supply (LacI family)	-0.299156	0.555893	lmo2737
LM6179_0520	lysS	lysyl-tRNA synthetase	0.205746	0.555934	lmo0228
LM6179_3035	pbuO	hypoxanthine/guanine permease	0.385484	0.556165	lmo2254
LM6179_2715	fmnP	FMN permease	-0.247898	0.556225	lmo1945
LM6179_0098	licC	phosphotransferase system (PTS) lichenan-specific enzyme IIC component	0.228718	0.556225	lmo2684
LM6179_1740		Gp33	-0.270686	0.556225	#N/A
LM6179_0782		conserved protein of unknown function	-0.22363	0.556324	lmo0483
LM6179_1753		Phage protein	-0.364741	0.556324	#N/A
LM6179_2554		Internalin C	0.362269	0.556597	lmo1786
LM6179_2784	mngB	putative mannosylglycerate hydrolase	-0.327409	0.556597	lmo2014
LM6179_0099	licA	phosphotransferase system (PTS) lichenan-specific enzyme IIA component	0.316765	0.556597	lmo2685
LM6179_1006		conserved protein of unknown function	-0.226394	0.558568	lmo0695
LM6179_1203	rsbRA	component of the piezosome (stressosome); positive regulation of sigma(B) activity in response to salt and heat stress	-0.210088	0.558568	lmo0889
LM6179_1258		conserved protein of unknown function	-0.222115	0.558568	lmo0944
LM6179_2760	ilvA	threonine dehydratase	0.253257	0.558568	lmo1991
LM6179_1856	metN	methionine ABC transporter (ATP-binding protein)	0.237562	0.558568	lmo2419
LM6179_1704		Two-component sensor histidine kinase	-0.216307	0.558568	lmo2500
LM6179_0361		conserved protein of unknown function	-0.359673	0.5586	#N/A
LM6179_0736	inlB	Internalin B	-0.299419	0.559904	lmo0434
LM6179_1791		Phage protein	0.357419	0.56021	lmo2286
LM6179_2278	ruvB	Holliday junction DNA helicase, ATP-dependent component	-0.213425	0.560454	lmo1532
LM6179_0119	dnaX	DNA polymerase III (gamma and tau subunits)	-0.20348	0.560454	lmo2704
LM6179_1106		putative Membrane protein	-0.295716	0.561214	lmo0793
LM6179_1143		conserved membrane protein of unknown function	-0.233154	0.561214	lmo0831
LM6179_2759	leuD	3-isopropylmalate dehydratase (small subunit)	0.269979	0.561214	lmo1990
LM6179_2775	yajO	aldoketo-oxidoreductase, NADP-binding	-0.280111	0.561214	lmo2005
LM6179_1858	metQ	methionine ABC transporter, substrate binding lipoprotein	0.204978	0.561214	lmo2417
LM6179_1605		Gp22	0.281744	0.561214	#N/A
LM6179_0623		conserved exported protein of unknown function	-0.39715	0.561235	lmo0324
LM6179_0704		Alpha-mannosidase	0.282254	0.561235	lmo0401
LM6179_0871	hisB	imidazoleglycerol-phosphate dehydratase	-0.29386	0.561235	lmo0566
LM6179_1084		Transcriptional regulator	-0.253131	0.561235	lmo0772
LM6179_1546	rph	ribonuclease PH	0.251813	0.561235	lmo1238
LM6179_2380	trpB	tryptophan synthase (beta subunit)	-0.308373	0.561235	lmo1628
LM6179_2599	yloA	putative persistent RNA/DNA binding protein	-0.224549	0.561235	lmo1829
LM6179_1781		Gp7	-0.424683	0.561235	#N/A
LM6179_1845	fecD	iron-dicitrate transporter subunit ; membrane component of ABC superfamily; KpLE2 phage-like element	-0.261199	0.561869	lmo2430
LM6179_2545		HD domain protein	-0.381407	0.562104	lmo1777
LM6179_1581		conserved protein of unknown function	0.307266	0.562104	#N/A
LM6179_2734		ABC transporter	-0.288696	0.562259	lmo1964
LM6179_0747	msrR	Regulatory protein msrR	0.210003	0.562922	lmo0443
LM6179_0308		conserved membrane protein of unknown function	-0.224777	0.563314	lmo0029
LM6179_0867	hisI	fragment of phosphoribosyl-AMP cyclohydrolase; phosphoribosyl-ATP pyrophosphohydrolase (part 1)	-0.337728	0.563314	lmo0562
LM6179_1331	opuAA	glycine betaine ABC transporter (ATP-binding protein)	-0.225991	0.563314	lmo1014
LM6179_2636	yqfL	positive regulator of gluconeogenesis	0.293382	0.563314	lmo1866
LM6179_2713		conserved protein of unknown function	0.29727	0.563314	lmo1943
LM6179_2845	ydiF	putative ABC transporter (ATP-binding protein)	-0.206334	0.563314	lmo2073
LM6179_2822	ylbL	putative degradative enzyme	-0.213482	0.570701	lmo2051
LM6179_tRNA17		Thr tRNA	0.433034	0.570701	#N/A
LM6179_0452	holB	DNA polymerase III delta' subunit	0.241219	0.572026	lmo0162
LM6179_1383		Magnesium transporter CorA family protein	-0.212201	0.572026	lmo1064
LM6179_1796		Gp22	-0.429288	0.572026	lmo2281
LM6179_2019	yneP	acyl-CoA thioesterase	-0.251426	0.572252	lmo1281
LM6179_2811	pbpB	penicillin-binding protein 2B	-0.194954	0.572252	lmo2039
LM6179_2091	gcvT	aminomethyltransferase (glycine cleavage system protein T)	-0.243852	0.573057	lmo1348
LM6179_3013		Transcriptional regulator	0.306051	0.573057	lmo2233
LM6179_0516	folP	dihydropteroate synthase	-0.242616	0.573101	lmo0224
LM6179_0517	folB	dihydroneopterin aldolase	-0.243647	0.573101	lmo0225
LM6179_1020		conserved protein of unknown function	0.224167	0.573101	lmo0709
LM6179_1199	acpS	holo-acyl carrier protein synthase	-0.262856	0.573101	lmo0885
LM6179_2232	rsfS	ribosomal silencing factor	-0.212096	0.573101	lmo1486
LM6179_3022	adaB	O6-methylguanine-DNA methyltransferase	-0.30492	0.573101	lmo2242
LM6179_0207		conserved protein of unknown function	0.420177	0.573101	lmo2786
LM6179_1378		conserved protein of unknown function	-0.210763	0.573229	lmo1059
LM6179_2081	glcK	glucose kinase	-0.196242	0.573229	lmo1339
LM6179_1606		Phage protein	0.333767	0.573411	#N/A
LM6179_0643	ywjH	putative transaldolase	0.423357	0.573666	lmo0343
LM6179_0806	prs	phosphoribosylpyrophosphate synthetase	0.203751	0.573666	lmo0509
LM6179_0897		conserved protein of unknown function	-0.210076	0.573666	lmo0592
LM6179_0967		conserved protein of unknown function	-0.286072	0.573666	lmo0657
LM6179_1289	dltB	putative D-alanine esterase for lipoteichoic acid and wall teichoic acid	0.198569	0.573666	lmo0973
LM6179_2021		Aldose epimerase	-0.217375	0.573666	lmo1283
LM6179_2203	glyS	glycyl-tRNA synthetase (beta subunit)	0.216427	0.573666	lmo1458
LM6179_2804	ftsZ	cell-division initiation protein	-0.238827	0.573666	lmo2032
LM6179_1691	comFA	helicase competence protein	-0.33872	0.573666	lmo2513
LM6179_1835		conserved protein of unknown function	-0.287692	0.573734	lmo2440
LM6179_1065		Transcriptional regulator	0.345421	0.574591	lmo0753
LM6179_2525	purD	phosphoribosylglycinamide synthetase	-0.232703	0.574591	lmo1764
LM6179_1834		conserved protein of unknown function	-0.280248	0.574591	lmo2441
LM6179_1918		conserved protein of unknown function	-0.418114	0.574728	LISIN_2398
LM6179_1200	alrA	D-alanine racemase	-0.223548	0.574728	lmo0886
LM6179_0627		conserved protein of unknown function	0.280005	0.575357	#N/A
LM6179_1121		Spermidine/putrescine ABC transporter, permease protein	0.328473	0.575404	lmo0808
LM6179_2412	ytqA	putative Fe-S oxidoreductase	0.273689	0.575404	lmo1661
LM6179_tRNA29		Thr tRNA	0.430515	0.575404	#N/A
LM6179_0641		Pediocin immunity protein	0.278701	0.575809	lmo0341
LM6179_1632		conserved protein of unknown function	0.310161	0.575809	lmo2567
LM6179_0663	tatAY	component of the twin-arginine pre-protein translocation pathway	0.395688	0.577614	lmo0362
LM6179_2547		conserved protein of unknown function	0.298307	0.577614	lmo1779
LM6179_2999	prsA	molecular chaperone lipoprotein	0.235148	0.579275	lmo2219
LM6179_2120	gndA	NADP+-dependent 6-P-gluconate dehydrogenase	-0.194629	0.5795	lmo1376
LM6179_1923		conserved protein of unknown function	-0.410987	0.5795	#N/A
LM6179_1244		conserved protein of unknown function	-0.217001	0.579703	lmo0929
LM6179_0294	qoxC	cytochrome aa3-600 quinol oxidase (subunit III)	0.23818	0.581956	lmo0015
LM6179_1874	yutG	putative phosphatidylglycerophosphatase A	-0.216788	0.582943	lmo2398
LM6179_1675	atpC	ATP synthase (subunit epsilon, F1 subunit)	0.252312	0.582943	lmo2528
LM6179_0181		ABC transporter	-0.399107	0.582943	lmo2760
LM6179_0760		conserved protein of unknown function	-0.289664	0.582943	#N/A
LM6179_0405		EAL domain protein	0.231896	0.583597	lmo0111
LM6179_0434		conserved protein of unknown function	-0.298722	0.587345	#N/A
LM6179_0931	yycN	Uncharacterized N-acetyltransferase YycN	-0.201033	0.589167	lmo0624
LM6179_1191		conserved protein of unknown function	-0.379496	0.589558	lmo0877
LM6179_1652	yfdH	bactoprenol glucosyl transferase; CPS-53 (KpLE1) prophage	-0.213245	0.589558	lmo2550
LM6179_1139	mvaA	3-hydroxy-3-methylglutaryl-coenzyme A reductase	0.242783	0.59029	lmo0825
LM6179_2247	yrzB	putative anti-sigma factor	0.205197	0.590571	lmo1501
LM6179_0086		conserved protein of unknown function	-0.250765	0.590571	lmo2673
LM6179_0187	licA	phosphotransferase system (PTS) lichenan-specific enzyme IIA component	0.404372	0.590571	lmo2765
LM6179_2186	ispG	4-hydroxy-3-methylbut-2-en-1-yl diphosphate synthase (1-hydroxy-2-methyl-2-(E)-butenyl 4-diphosphate synthase)	-0.211984	0.593044	lmo1441
LM6179_2291	minC	putative septum site-determining protein MinC	-0.217637	0.594109	lmo1545
LM6179_0706		conserved membrane protein of unknown function	-0.283836	0.594268	lmo0403
LM6179_1520		PadR family transcriptional regulator	-0.303829	0.594268	lmo1213
LM6179_2593	fmt	methionyl-tRNA formyltransferase	-0.241733	0.594268	lmo1823
LM6179_2204	glyQ	glycyl-tRNA synthetase (alpha subunit)	0.208286	0.595258	lmo1459
LM6179_2117	bkdB	branched-chain alpha-keto acid dehydrogenase E2 subunit (lipoamide acyltransferase)	0.211933	0.596131	lmo1374
LM6179_0494	actA	Actin assembly-inducing protein	-0.353898	0.596295	lmo0204
LM6179_0020	rpsM	ribosomal protein S13	0.191009	0.596295	lmo2608
LM6179_2169	opuCD	glycine betaine/carnitine/choline/choline sulfate ABC transporter (permease)	-0.205396	0.596322	lmo1425
LM6179_2472	mreBH	cell-shape determining protein	-0.209748	0.598194	lmo1713
LM6179_1392	pycA	pyruvate carboxylase	-0.217224	0.599028	lmo1072
LM6179_2681		GGDEF domain-containing protein	-0.202345	0.599489	lmo1912
LM6179_2608	pyrB	aspartate carbamoyltransferase	0.34074	0.600331	lmo1838
LM6179_1013		conserved protein of unknown function	0.208234	0.600934	lmo0702
LM6179_0751		conserved membrane protein of unknown function	-0.227252	0.601958	lmo0450
LM6179_0864		Magnesium transporter	0.341904	0.601958	lmo0559
LM6179_1005		conserved protein of unknown function	-0.207642	0.601958	lmo0694
LM6179_1071	mhqA	putative hydroquinone-specific extradiol dioxygenase	-0.235513	0.601958	lmo0759
LM6179_1273		Transcriptional regulator	-0.188116	0.601958	lmo0958
LM6179_1412	pncB	nicotinate phosphoribosyltransferase	-0.182398	0.601958	lmo1092
LM6179_2162		Type I phosphodiesterase/nucleotide pyrophosphatase	-0.223319	0.601958	lmo1418
LM6179_2171	opuCB	glycine betaine/carnitine/choline/choline sulfate ABC transporter (permease)	-0.209246	0.601958	lmo1427
LM6179_2234	nadD	nicotinate-nucleotide adenylyltransferase	0.201389	0.601958	lmo1488
LM6179_2812	ftsL	Cell division protein FtsL	-0.189185	0.601958	lmo2040
LM6179_1875		NifU family protein	0.272783	0.601958	lmo2397
LM6179_1721	hprK	serine/threonine protein kinase/phosphorylase	0.212581	0.601958	lmo2483
LM6179_misc_RNA_38		T-box	-0.256105	0.601958	#N/A
LM6179_1028		Transglycosylase	0.218097	0.602189	lmo0717
LM6179_2239		Peptidase, M3 family	0.211249	0.602848	lmo1493
LM6179_2842		conserved protein of unknown function	-0.260835	0.602848	lmo2071
LM6179_2640	apl	Alkaline phosphatase-like protein	0.26836	0.60315	lmo1870
LM6179_1531		ABC transporter ATP-binding protein	0.25108	0.604171	lmo1223
LM6179_2981	fabHA	beta-ketoacyl-acyl carrier protein synthase III 1	0.216971	0.606214	lmo2202
LM6179_2443	ygaC	putative factor	0.201725	0.606296	lmo1687
LM6179_1375		conserved protein of unknown function	0.293476	0.606609	lmo1056
LM6179_2243	udk	uridine kinase	0.277668	0.606609	lmo1497
LM6179_2342	argC	N-acetylglutamate gamma-semialdehyde dehydrogenase	0.402524	0.606609	lmo1591
LM6179_0206	katX	major catalase in spores	-0.228041	0.606609	lmo2785
LM6179_0773		conserved membrane protein of unknown function	-0.395911	0.608712	lmo0475
LM6179_1023	fliE	Flagellar hook-basal body complex protein FliE	0.208654	0.608712	lmo0712
LM6179_2974	oppB	oligopeptide ABC transporter (permease)	0.181386	0.608712	lmo2195
LM6179_0677		conserved protein of unknown function	0.314622	0.60922	lmo0375
LM6179_0975	maa	maltose O-acetyltransferase	-0.18995	0.610109	lmo0664
LM6179_1530	pheT	phenylalanyl-tRNA synthetase (beta subunit)	0.186752	0.610109	lmo1222
LM6179_1954		Phage protein	-0.278479	0.610109	#N/A
LM6179_1709	pstBB	phosphate ABC transporter (ATP-binding protein)	-0.332907	0.610299	lmo2495
LM6179_1167	ddl	D-alanyl-D-alanine ligase A	0.196797	0.612657	lmo0855
LM6179_1863	sufU	iron-sulfur cluster assembly scaffold protein	-0.214429	0.612935	lmo2412
LM6179_2168	mntH	putative manganese transport protein mntH	-0.175718	0.613448	lmo1424
LM6179_2246		conserved membrane protein of unknown function	0.316017	0.613448	lmo1500
LM6179_2273	secDF	protein-export membrane protein	-0.1757	0.613448	lmo1527
LM6179_0068		Deoxyguanosinetriphosphate triphosphohydrolase-like protein	0.199173	0.613448	#N/A
LM6179_2249	yrzL	conserved hypothetical protein	0.222689	0.61533	lmo1503
LM6179_0373		conserved protein of unknown function	-0.350021	0.616538	lmo0080
LM6179_0396		YneC family protein	-0.374121	0.616806	lmo0102
LM6179_1126		HD domain-containing protein	0.25386	0.616806	lmo0812
LM6179_1307	mepA	Multidrug export protein mepA	-0.380479	0.616806	lmo0990
LM6179_2250	alaS	alanyl-tRNA synthetase	0.18831	0.616806	lmo1504
LM6179_2712	recQ	ATP-dependent DNA helicase	0.223708	0.616806	lmo1942
LM6179_misc_RNA_47		Glycine	0.338109	0.616806	#N/A
LM6179_2345	ezrA	Septation ring formation regulator EzrA	0.185626	0.618307	lmo1594
LM6179_0295	qoxD	cytochrome aa3-600 quinol oxidase (subunit IV)	0.226556	0.61917	lmo0016
LM6179_0869	hisA	phosphoribosylformimino-5-aminoimidazole carboxamide ribotide isomerase	-0.275571	0.620325	lmo0564
LM6179_1046		LacI family transcription regulator	-0.269003	0.620325	lmo0734
LM6179_2367		Phosphotransferase enzyme family protein	-0.183611	0.620325	lmo1616
LM6179_1904	pgi	glucose-6-phosphate isomerase	0.187312	0.621254	lmo2367
LM6179_0779		conserved protein of unknown function	-0.286341	0.622614	lmo0480
LM6179_0440		conserved protein of unknown function	-0.377384	0.626513	#N/A
LM6179_1295	ilvE	Branched-chain-amino-acid aminotransferase	-0.177187	0.628367	lmo0978
LM6179_2206		conserved protein of unknown function	0.201923	0.628367	lmo1461
LM6179_2398		Exonuclease SbcD	-0.228251	0.628367	lmo1646
LM6179_2718	resD	two-component response regulator	-0.18534	0.628367	lmo1948
LM6179_1616		Sensor histidine kinase	0.194683	0.628367	lmo2582
LM6179_2597	gmk	guanylate kinase	0.203899	0.628866	lmo1827
LM6179_2390	yocD	putative carboxypeptidase	0.201383	0.62988	lmo1638
LM6179_2559	yobT	putative enzyme	-0.221162	0.632517	lmo1790
LM6179_0866	hisI	fragment of phosphoribosyl-AMP cyclohydrolase; phosphoribosyl-ATP pyrophosphohydrolase (part 2)	-0.259074	0.633348	lmo0561
LM6179_2222	hemN	coproporphyrinogen III oxidase	-0.20252	0.633348	lmo1476
LM6179_2671	panB	ketopantoate hydroxymethyltransferase	0.185689	0.633348	lmo1902
LM6179_0419		conserved protein of unknown function	-0.310557	0.63376	lmo0125
LM6179_1040		Riboflavin kinase/FMN adenylyltransferase	-0.250841	0.63376	lmo0728
LM6179_2027		conserved exported protein of unknown function	-0.309081	0.63376	lmo1289
LM6179_2331		conserved protein of unknown function	-0.195462	0.63376	lmo1580
LM6179_2348	tyrS	tyrosyl-tRNA synthetase	0.191126	0.63376	lmo1598
LM6179_1647		Glycosyl transferase	-0.171571	0.63376	lmo2555
LM6179_1596		conserved protein of unknown function	-0.371043	0.63376	#N/A
LM6179_2600		Short chain dehydrogenase	-0.211843	0.634728	lmo1830
LM6179_2049		conserved protein of unknown function	-0.212747	0.63475	lmo1308
LM6179_2574	smc	chromosome condensation and segregation SMC ATPase	0.176462	0.63576	lmo1804
LM6179_misc_RNA_45		LhrC	0.340844	0.635929	#N/A
LM6179_0182		conserved protein of unknown function	-0.369215	0.636062	LISIN_2851
LM6179_0389		conserved protein of unknown function	-0.302009	0.636939	lmo0095
LM6179_0616	thiD	phosphomethylpyrimidine kinase, 4-amino-5-hydroxymethyl-2-methylpyrimidine and 4-amino-5-hydroxymethyl-2-methylpyrimidine pyrophosphate kinase	0.302734	0.636939	lmo0317
LM6179_1198	hemY	Protoporphyrinogen oxidase	-0.19017	0.636939	lmo0884
LM6179_1535	ung	uracil-DNA glycosylase	-0.215164	0.636939	lmo1227
LM6179_1987	yxkD	efflux transporter	-0.31446	0.637672	lmo1252
LM6179_0148		conserved protein of unknown function	-0.258304	0.637938	lmo2734
LM6179_1956		Predicted protein	-0.319667	0.638119	#N/A
LM6179_0323	rpsF	ribosomal protein S6 (BS9)	0.211043	0.638357	lmo0044
LM6179_1234		conserved protein of unknown function	-0.289627	0.640038	lmo0918
LM6179_1237	ycgQ	conserved hypothetical protein	-0.199449	0.640038	lmo0921
LM6179_2315	mutM	formamidopyrimidine-DNA glycosidase	-0.203875	0.640038	lmo1564
LM6179_2414	asnB	asparagine synthetase	0.176399	0.640038	lmo1663
LM6179_2280	ldh	L-lactate dehydrogenase 2	0.20384	0.640348	lmo1534
LM6179_1119		DNA-binding protein	0.323398	0.641043	lmo0806
LM6179_2610	pyrR	transcriptional attenuator and uracil phosphoribosyltransferase activity	0.296022	0.641043	lmo1840
LM6179_2783		Twin-arginine translocation pathway signal	-0.279785	0.641043	lmo2013
LM6179_1793		Gp19	-0.318387	0.642063	lmo2284
LM6179_misc_RNA_25		Purine	0.230187	0.642063	#N/A
LM6179_2977	trpS	tryptophanyl-tRNA synthetase	0.187052	0.64307	lmo2198
LM6179_0479	veg	conserved hypothetical protein	0.227861	0.644401	lmo0189
LM6179_0550		conserved membrane protein of unknown function	0.323764	0.644401	lmo0253
LM6179_1848		Cell division protein	-0.196342	0.644401	lmo2427
LM6179_2919		conserved protein of unknown function	0.360618	0.645623	lmo2143
LM6179_2097	yqhT	putative aminopeptidase	0.182119	0.646826	lmo1354
LM6179_1787		Portein gp13	0.346118	0.647971	lmo2290
LM6179_1183		conserved protein of unknown function	-0.218673	0.64805	lmo0869
LM6179_2026	luxS	S-ribosylhomocysteine lyase	0.223562	0.64805	lmo1288
LM6179_2592	rsmB	RNA-binding Sun protein; 16S rRNA m5C967 methyltransferase, S-adenosyl-L-methionine-dependent	-0.186057	0.64805	lmo1822
LM6179_1391	ftsW	cell-division protein	-0.179314	0.649163	lmo1071
LM6179_2167		conserved protein of unknown function	-0.16567	0.649163	lmo1423
LM6179_2205	recO	DNA double strand break repair and homologous recombination factor	0.201454	0.649163	lmo1460
LM6179_3041	yitW	conserved hypothetical protein	-0.196853	0.649163	lmo2261
LM6179_0054		conserved protein of unknown function	-0.206287	0.649163	lmo2643
LM6179_0128		Peptidoglycan anchored protein	-0.171796	0.652026	lmo2714
LM6179_0152		CBS domain-containing protein	0.178032	0.652026	lmo2738
LM6179_2104	xseA	exodeoxyribonuclease VII (large subunit)	0.179258	0.652144	lmo1361
LM6179_2813	mraW	S-adenosyl-dependent methyltransferase active on membrane-located substrates	0.166257	0.652245	lmo2041
LM6179_2248	yrrK	putative Holliday junction resolvase	0.215131	0.653514	lmo1502
LM6179_2753	ilvB	acetolactate synthase (acetohydroxy-acid synthase) (large subunit)	0.216638	0.653514	lmo1984
LM6179_2871		Transcriptional regulator	-0.212839	0.653514	lmo2100
LM6179_1711	czrA	transcriptional regulator (multiple metal-sensing ArsR-SmtB transcriptional repressors family)	0.259615	0.653514	lmo2493
LM6179_0046		1,4-dihydroxy-2-naphthoate octaprenyltransferase	0.204495	0.653514	lmo2635
LM6179_0355		conserved protein of unknown function	-0.338958	0.653514	#N/A
LM6179_0458	abrB	transcriptional regulator for transition state genes	0.296968	0.65355	lmo0168
LM6179_1894	yuxJ	putative exporter	-0.184062	0.654307	lmo2377
LM6179_0193	bglH	aryl-phospho-beta-d-glucosidase	0.338784	0.654307	lmo2771
LM6179_1957		conserved protein of unknown function	-0.266092	0.656144	#N/A
LM6179_2209	dgkA	undecaprenol kinase	0.197344	0.656562	lmo1464
LM6179_1136		Uncharacterized HTH-type transcriptional regulator HI_0186	-0.224571	0.656657	lmo0822
LM6179_0769		conserved protein of unknown function	-0.303829	0.657622	lmo0336
LM6179_0369		conserved protein of unknown function	0.219469	0.659197	lmo0077
LM6179_0124		conserved protein of unknown function	-0.250428	0.659252	lmo2709
LM6179_1050	bglP	phosphotransferase system (PTS) beta-glucoside-specific enzyme IIBCA component	-0.297378	0.661176	lmo0738
LM6179_0211	parB	site-specific DNA-binding protein	0.170122	0.666077	lmo2790
LM6179_2416		conserved membrane protein of unknown function	0.219679	0.666669	lmo1665
LM6179_2509	aroK	Shikimate kinase	0.204165	0.666669	lmo1749
LM6179_2054	pyrH	uridylate kinase	-0.204868	0.667522	lmo1313
LM6179_2638		conserved protein of unknown function	-0.194157	0.667522	lmo1868
LM6179_misc_RNA_32		T-box	0.245416	0.667991	#N/A
LM6179_0648		Dihydroxyacetone kinase	0.343842	0.66841	lmo0348
LM6179_2114	lpdV	branched-chain alpha-keto acid dehydrogenase E3 subunit (dihydrolipoamide dehydrogenase)	-0.166518	0.66841	lmo1371
LM6179_0233		conserved protein of unknown function	-0.275328	0.66841	lmo2813
LM6179_0532	ispD	2-C-methyl-D-erythritol 4-phosphate cytidylyltransferase, nonmevalonate isoprenoid pathway	-0.184571	0.668655	lmo0235
LM6179_1323	dapX	N-acetyl-L,L-diaminopimelate aminotransferase	-0.182065	0.668655	lmo1006
LM6179_3070		Sodium/hydrogen exchanger family protein	0.178028	0.668655	lmo2353
LM6179_1979		conserved protein of unknown function	-0.271243	0.669467	lmo1245
LM6179_2992	hemE	uroporphyrinogen III decarboxylase	-0.162455	0.669922	lmo2212
LM6179_0921		conserved protein of unknown function	-0.203554	0.670333	lmo0614
LM6179_1129	yybA	putative transcriptional regulator (MarR family)	-0.276713	0.670333	lmo0815
LM6179_1153		putative Calcium-transporting ATPase	0.180856	0.670333	lmo0841
LM6179_2111	recN	factor for double strand breaks DNA repair and genetic recombination	-0.155122	0.670333	lmo1368
LM6179_1864	sufB	FeS cluster formation protein	0.193435	0.670333	lmo2411
LM6179_1239		ABC transporter	-0.192481	0.671014	lmo0923
LM6179_2134	nupP	permease of ABC guanosine transporter	0.170703	0.672137	lmo1390
LM6179_1431		conserved exported protein of unknown function	-0.23615	0.672733	lmo1128
LM6179_2110	ahrC	transcriptional regulator	0.175498	0.672733	lmo1367
LM6179_2986	clpB	protein disaggregation chaperone	-0.173615	0.672733	lmo2206
LM6179_1693	hpf	ribosome-associated sigma 54 modulation protein	-0.169846	0.672733	lmo2511
LM6179_0814		conserved exported protein of unknown function	0.202942	0.675306	lmo0516
LM6179_0448		conserved protein of unknown function	-0.183984	0.675766	lmo0158
LM6179_0488	gcaD	bifunctional glucosamine-1-phosphate N-acetyltransferase/UDP-N-acetylglucosamine pyrophosphorylase	0.183984	0.675766	lmo0198
LM6179_2016	clpQ	two-component ATP-dependent protease (N-terminal serine protease)	-0.164925	0.675766	lmo1278
LM6179_2259	iscSA	cysteine desulfurase involved in tRNA thiolation	-0.205531	0.675766	lmo1513
LM6179_2998		conserved membrane protein of unknown function	0.345052	0.675766	lmo2218
LM6179_1897	yclM	aspartate kinase III	0.207022	0.675766	lmo2374
LM6179_0565		conserved protein of unknown function	-0.188225	0.67586	lmo0260
LM6179_0514	cysK	cysteine synthase	-0.159614	0.676049	lmo0223
LM6179_1252		conserved protein of unknown function	-0.345734	0.676049	lmo0937
LM6179_0519	dusB	tRNA-dihydrouridine synthase B	0.158762	0.6773	lmo0227
LM6179_1332	opuAB	glycine betaine ABC transporter (permease)	0.167059	0.6773	lmo1015
LM6179_1969		N-acetylmuramoyl-L-alanine amidase BlyA (fragment)	-0.276417	0.6773	#N/A
LM6179_0984		conserved protein of unknown function	0.17105	0.678611	lmo0673
LM6179_2548	pepT	peptidase T (tripeptidase)	-0.184364	0.678629	lmo1780
LM6179_1365	moaA	Molybdenum cofactor biosynthesis protein A	-0.196555	0.67906	lmo1047
LM6179_2158	atoB	acetyl-CoA acetyltransferase	-0.159119	0.67906	lmo1414
LM6179_2221	hrcA	transcriptional regulator of heat-shock genes	-0.171799	0.67906	lmo1475
LM6179_0934		Pepdidoglycan bound protein	-0.277129	0.679521	lmo0627
LM6179_1677	murAA	UDP-N-acetylglucosamine 1-carboxyvinyltransferase	0.173901	0.679521	lmo2526
LM6179_0241	inlJ	Internalin-J	-0.314415	0.679521	#N/A
LM6179_2011	rnhB	ribonuclease HII	0.179738	0.679676	lmo1273
LM6179_0498	ybjQ	conserved hypothetical protein	0.173677	0.679904	lmo0208
LM6179_1111	lysP	lysine transporter	0.305543	0.679904	lmo0798
LM6179_1275	tagO	putative undecaprenyl-phosphate N-acetylglucosaminyl 1-phosphate transferase	0.157064	0.679904	lmo0959
LM6179_1343	lytR	Transcriptional regulator lytR	0.158678	0.679904	lmo1026
LM6179_2557		conserved protein of unknown function	0.2255	0.679904	lmo1788
LM6179_2891		conserved membrane protein of unknown function	0.193871	0.679904	lmo2116
LM6179_0045	ecfT	component of the influx ECF transporters	0.164146	0.679904	lmo2634
LM6179_0109	yaaO	putative decarboxylase	-0.18347	0.679904	lmo2694
LM6179_0530	radA	DNA repair protein; 6-O-methylguanine-DNA methyltransferase	-0.199937	0.679932	lmo0233
LM6179_1624	czcD	potassium/proton-divalent cation antiporter	-0.240359	0.681728	lmo2575
LM6179_1931		Cytosine-specific methyltransferase	-0.313358	0.68188	#N/A
LM6179_0943		Rrf2 family protein	-0.282124	0.681985	lmo0636
LM6179_2717	resE	two-component sensor histidine kinase	-0.161369	0.681985	lmo1947
LM6179_0417		conserved protein of unknown function	-0.235396	0.682185	lmo0123
LM6179_0407		conserved protein of unknown function	0.182493	0.682865	lmo0113
LM6179_2218	dnaJ	co-factor of molecular chaperone	-0.208008	0.682865	lmo1472
LM6179_0147		conserved membrane protein of unknown function	0.209784	0.682865	lmo2733
LM6179_2176	ykpA	ABC efflux transporter (ATP-binding protein)	0.200905	0.684366	lmo1431
LM6179_2620	ypoP	Uncharacterized HTH-type transcriptional regulator ypoP	0.172384	0.684366	lmo1850
LM6179_0499		conserved protein of unknown function	-0.18363	0.684691	lmo0209
LM6179_0862		Phosphoglycerate mutase	0.171411	0.684691	lmo0557
LM6179_1155		conserved membrane protein of unknown function	-0.256737	0.684691	lmo0843
LM6179_2241		conserved protein of unknown function	-0.164752	0.684691	lmo1495
LM6179_2497		Amino acid ABC transporter	-0.249445	0.684691	lmo1738
LM6179_0041	rplW	ribosomal protein L23	-0.155458	0.684691	lmo2630
LM6179_2997		conserved exported protein of unknown function	0.149115	0.68649	lmo2217
LM6179_1653	gtcA	Cell wall teichoic acid glycosylation protein gtcA	0.186309	0.68649	lmo2549
LM6179_0748		putative transcription regulator	0.284374	0.687023	#N/A
LM6179_1432		Acetyltransferase	-0.254957	0.687194	lmo1129
LM6179_0272		conserved protein of unknown function	0.248996	0.687194	lmo2852
LM6179_0609	bbvIM	restriction modification system LmoJ2M	0.157012	0.687194	#N/A
LM6179_1714	csbA	putative CsbA membrane protein	0.23759	0.687726	lmo2490
LM6179_0455	yabB	putative methyltransferase	0.224944	0.688959	lmo0165
LM6179_0606	lacG	6-phospho-beta-galactosidase	0.266999	0.688959	lmo0300
LM6179_1448	cobU	Siroheme synthase subunit family protein	-0.312073	0.688959	lmo1141
LM6179_2192	zurA	Zinc uptake system ATP-binding protein ZurA	0.244702	0.688959	lmo1447
LM6179_2216	rsmE	methylase of U1498 in 16S rRNA	-0.193321	0.688959	lmo1470
LM6179_2253	yclJ	two-component response regulator [YclK]	-0.170465	0.688959	lmo1507
LM6179_2858		conserved protein of unknown function	0.256648	0.688959	lmo2086
LM6179_1892	phaAB	fragment of pH adaptation potassium efflux system transmembrane protein (part 2)	0.183102	0.688959	lmo2379
LM6179_0120		conserved protein of unknown function	0.149312	0.688959	lmo2705
LM6179_0191		ABC transporter	-0.206191	0.688959	lmo2769
LM6179_2303	hemL	glutamate-1-semialdehyde 2,1-aminotransferase	0.151668	0.690519	lmo1553
LM6179_1088		conserved protein of unknown function	0.229893	0.690931	lmo0776
LM6179_1914		conserved exported protein of unknown function	-0.177864	0.691268	#N/A
LM6179_0511	coaX	pantothenate kinase	-0.164558	0.694556	lmo0221
LM6179_2003		conserved protein of unknown function	0.183725	0.695546	lmo1266
LM6179_2294	mreB	cell-shape determining protein	0.173253	0.697148	lmo1548
LM6179_2748	zwf	glucose-6-phosphate 1-dehydrogenase	-0.147941	0.69819	lmo1978
LM6179_1953		Gp4	-0.263361	0.69819	#N/A
LM6179_0281	dnaN	DNA polymerase III (beta subunit)	-0.141824	0.699013	lmo0002
LM6179_0553	ybxB	ribosomal RNA methyltransferase	0.198341	0.700347	lmo0256
LM6179_1443		Cell wall surface anchor family protein	0.248246	0.700347	lmo1136
LM6179_2657	gpsB	cell division protein	0.173122	0.700438	lmo1888
LM6179_0958		Magnesium transporter	-0.151279	0.701709	lmo0648
LM6179_1115	relQ	(p)ppGpp synthetase	0.258133	0.701709	lmo0802
LM6179_1922		conserved protein of unknown function	-0.261435	0.701709	#N/A
LM6179_0690	fra	frataxin; iron chaperone	0.172425	0.702763	lmo0387
LM6179_0844	lacD	Tagatose 1,6-diphosphate aldolase	-0.164591	0.704514	lmo0539
LM6179_2838	cbh	Choloylglycine hydrolase	-0.156051	0.706079	lmo2067
LM6179_1698	ftsX	cell-division ABC transporter	-0.15068	0.707042	lmo2506
LM6179_0139		MATE efflux family protein	0.190309	0.70831	lmo2725
LM6179_2326	nrnA	oligoribonuclease (nanoRNAse), 3',5'-bisphosphate nucleotidase	-0.183841	0.709708	lmo1575
LM6179_2502	ade	Adenine deaminase	-0.160317	0.709856	lmo1742
LM6179_1138		conserved protein of unknown function	0.213306	0.711526	lmo0824
LM6179_1836		conserved protein of unknown function	-0.30488	0.711526	lmo2439
LM6179_1008		putative Flagellar hook protein FlgE	0.149266	0.712135	lmo0697
LM6179_2834		conserved exported protein of unknown function	0.276507	0.712135	lmo2063
LM6179_0172		conserved protein of unknown function	-0.293888	0.712135	#N/A
LM6179_2005		conserved protein of unknown function	0.204066	0.712135	#N/A
LM6179_0726		conserved protein of unknown function	0.275497	0.713299	lmo0425
LM6179_1317		conserved protein of unknown function	0.196466	0.713299	lmo1000
LM6179_0886	ywbD	putative AdoMet-dependent methyltransferase	-0.162388	0.714447	lmo0581
LM6179_0972		4-carboxymuconolactone decarboxylase	0.26883	0.714447	lmo0661
LM6179_1514		putative enzyme	0.211893	0.714447	lmo1207
LM6179_1522	lytG	Exo-glucosaminidase lytG	0.20034	0.714447	lmo1215
LM6179_2051		conserved protein of unknown function	0.243328	0.714447	lmo1310
LM6179_2578	fabD	malonyl CoA:acyl carrier protein transacylase	-0.139096	0.714447	lmo1808
LM6179_2661	ponA	peptidoglycan glycosyltransferase (penicillin-binding proteins 1A and 1B)	0.136454	0.714447	lmo1892
LM6179_0013	ecfA	energizing coupling factor of ABC influx transporter (ATP-binding protein)	-0.162977	0.714447	lmo2601
LM6179_1089		conserved protein of unknown function	-0.182334	0.716413	lmo0777
LM6179_2067	ylxP	conserved hypothetical protein	0.139413	0.717467	lmo1326
LM6179_2549		conserved protein of unknown function	-0.272711	0.719282	lmo1781
LM6179_1577		conserved protein of unknown function	-0.292603	0.719282	#N/A
LM6179_2325	dnaE	DNA polymerase III (alpha subunit)	0.140133	0.719847	lmo1574
LM6179_2355	murC	UDP-N-acetyl muramate-alanine ligase	0.146179	0.719847	lmo1605
LM6179_0636		conserved protein of unknown function	-0.290532	0.719847	#N/A
LM6179_1280		conserved protein of unknown function	-0.147375	0.721064	lmo0964
LM6179_0634		conserved protein of unknown function	0.252331	0.722023	lmo0334
LM6179_1064		putative enzyme	-0.191698	0.722023	lmo0752
LM6179_1400		Minor teichoic acids biosynthesis protein GgaB	-0.160929	0.722023	lmo1080
LM6179_2714	fer	ferredoxin	0.301779	0.722023	lmo1944
LM6179_misc_RNA_28		T-box	0.230684	0.722023	#N/A
LM6179_3044	yitT	putative integral inner membrane protein	0.144222	0.72247	lmo2264
LM6179_1683	menC	o-succinylbenzoate synthase	0.157205	0.72247	lmo2520
LM6179_0908		conserved membrane protein of unknown function	0.156017	0.723508	lmo0603
LM6179_2454		Cation efflux family protein	0.162699	0.723508	lmo1697
LM6179_3020		ABC transporter, ATP-binding protein	-0.160471	0.723508	lmo2240
LM6179_2688	yugP	putative membrane protease yugP	0.166498	0.72434	lmo1919
LM6179_1090		conserved protein of unknown function	0.28115	0.724682	lmo0778
LM6179_2035	ynbB	putative C-S lyase	0.159107	0.724682	lmo1297
LM6179_2198	trmK	tRNA (adenine(22)-N(1))-methyltransferase	0.154208	0.724682	lmo1453
LM6179_1818		conserved protein of unknown function	0.176173	0.724682	lmo2454
LM6179_1696	yvjA	putative integral inner membrane protein	0.144004	0.724682	lmo2508
LM6179_0226		conserved protein of unknown function	-0.236625	0.724862	lmo2804
LM6179_1102		Phenazine biosynthesis protein	-0.186642	0.724898	lmo0789
LM6179_2061	polC	DNA polymerase III (alpha subunit)	0.149161	0.727328	lmo1320
LM6179_0251	ycjU	putative glucose-1-phosphate phosphodismutase, beta-phosphoglucomutase	-0.155125	0.727606	lmo2831
LM6179_0946		Glutamyl endopeptidase	0.28691	0.728117	#N/A
LM6179_0718		conserved membrane protein of unknown function	0.263852	0.728244	lmo0417
LM6179_1334		putative PTS system, glucose-specific, IIA component	0.173927	0.728858	lmo1017
LM6179_1724	yvoF	putative O-acetyltransferase	0.153583	0.728858	lmo2480
LM6179_0055		conserved protein of unknown function	-0.162322	0.728858	lmo2644
LM6179_0839		conserved protein of unknown function	0.152882	0.729014	lmo0534
LM6179_1193		conserved protein of unknown function	0.24254	0.729014	lmo0879
LM6179_1309		conserved membrane protein of unknown function	-0.172012	0.729014	lmo0992
LM6179_1525	ysgA	putative RNA methylase	0.140714	0.729014	lmo1218
LM6179_2825	ylbG	conserved hypothetical protein	-0.158913	0.729014	lmo2054
LM6179_0216		Phosphosugar-binding transcriptional regulator	0.169901	0.729014	lmo2795
LM6179_2009	sipS	type I signal peptidase	-0.159256	0.729686	lmo1271
LM6179_1885	yuiD	putative integral inner membrane protein	0.153033	0.729686	lmo2386
LM6179_1548	ysnB	phosphoesterase	-0.147861	0.729795	lmo1240
LM6179_2305		Uroporphyrinogen-III synthase	-0.142315	0.729795	lmo1555
LM6179_0365		conserved membrane protein of unknown function	-0.286661	0.729819	#N/A
LM6179_0473		Alpha-glucosidase 2	0.231319	0.730048	lmo0183
LM6179_1051	bglH	aryl-phospho-beta-d-glucosidase	-0.20236	0.730048	lmo0739
LM6179_0114		conserved protein of unknown function	-0.180582	0.731974	lmo2699
LM6179_1950		TerS	-0.221017	0.733092	#N/A
LM6179_0474	treA	trehalose-6-phosphate hydrolase	0.189169	0.73311	lmo0184
LM6179_1521		conserved protein of unknown function	-0.197525	0.733918	lmo1214
LM6179_1977		conserved protein of unknown function	-0.151748	0.733918	lmo1243
LM6179_1263	ydbI	putative integral inner membrane protein	-0.158301	0.734289	lmo0949
LM6179_2830		conserved membrane protein of unknown function	0.174813	0.734439	lmo2059
LM6179_0665		Transcriptional regulator	-0.275887	0.734957	lmo0364
LM6179_2133	nupO	guanosine ABC transporter (ATP-binding protein)	0.139931	0.734957	lmo1389
LM6179_2155	yozG	putative transcriptional regulator	-0.226293	0.734957	lmo1411
LM6179_2219	dnaK	molecular chaperone	-0.186626	0.734957	lmo1473
LM6179_2523		conserved membrane protein of unknown function	-0.203245	0.734957	lmo1762
LM6179_2928		conserved protein of unknown function	-0.132158	0.734957	lmo2152
LM6179_1617		ABC transporter	-0.273215	0.734957	lmo2581
LM6179_2904		conserved protein of unknown function	-0.198601	0.736332	lmo2129
LM6179_2072		Predicted protein	-0.258968	0.736385	LISIN_1375
LM6179_0307		conserved protein of unknown function	-0.211186	0.736385	lmo0028
LM6179_0436		conserved protein of unknown function	-0.26542	0.736385	lmo0148
LM6179_0625		conserved protein of unknown function	-0.144856	0.736385	lmo0325
LM6179_0788		NADH:flavin oxidoreductase	0.270762	0.736385	lmo0489
LM6179_1186	ytbD	putative transporter	-0.264445	0.736385	lmo0872
LM6179_1534		Membrane protein	-0.148637	0.736385	lmo1226
LM6179_2187		AzlC family protein	-0.162622	0.736385	lmo1442
LM6179_2311	dnaI	helicase loader	-0.143753	0.736385	lmo1560
LM6179_2371	dat	D-alanine aminotransferase	0.13308	0.736385	lmo1619
LM6179_2383	trpD	Anthranilate phosphoribosyltransferase	-0.198815	0.736385	lmo1631
LM6179_2452		conserved membrane protein of unknown function	-0.130854	0.736385	lmo1695
LM6179_2719	rluB	pseudouridine synthase	-0.143316	0.736385	lmo1949
LM6179_2747	rnz	ribonuclease Z	0.183985	0.736385	lmo1977
LM6179_2966		conserved protein of unknown function	0.260128	0.736385	lmo2187
LM6179_1782		Phage protein	-0.243544	0.736385	lmo2295
LM6179_1830		Glycosyl hydrolase	-0.243674	0.736385	lmo2444
LM6179_0117	recR	DNA repair and recombination protein	0.131888	0.736385	lmo2702
LM6179_0145		conserved protein of unknown function	0.164073	0.736385	lmo2731
LM6179_0252	glxK	Glycerate kinase	0.142966	0.736385	lmo2832
LM6179_1573		51.5 kDa protein	0.234763	0.736385	#N/A
LM6179_1754		Gp38	-0.278063	0.736385	#N/A
LM6179_1015		conserved protein of unknown function	-0.151726	0.738202	lmo0704
LM6179_1386	suhB	inositol monophosphatase	0.139554	0.739498	lmo1066
LM6179_1851		conserved protein of unknown function	-0.175454	0.73995	lmo2424
LM6179_1401	spsI	glucose-1-phosphate thymidylyltransferase	-0.123371	0.741681	lmo1081
LM6179_misc_RNA_5		L13_leader	-0.201387	0.741681	#N/A
LM6179_0475	yabD	metal-dependent DNase	-0.170489	0.742012	lmo0185
LM6179_1031		conserved protein of unknown function	0.169055	0.742012	lmo0720
LM6179_1404		dTDP-4-dehydrorhamnose reductase	0.130717	0.742386	lmo1084
LM6179_2787		conserved membrane protein of unknown function	0.153431	0.742386	lmo2017
LM6179_3028		conserved protein of unknown function	0.27526	0.743204	LISIN_2313
LM6179_0719		conserved protein of unknown function	0.278981	0.743204	lmo0418
LM6179_1347	ykrA	putative hydrolase	-0.14515	0.743255	lmo1029
LM6179_2827	ylbC	conserved hypothetical protein	-0.158589	0.743255	lmo2056
LM6179_0347		conserved protein of unknown function	-0.228111	0.744078	#N/A
LM6179_0599	yydA	conserved hypothetical protein	-0.260856	0.744835	lmo0293
LM6179_2846		conserved exported protein of unknown function	-0.140788	0.745636	lmo2074
LM6179_2507	bceA	bacitracin ABC efflux transporter (ATP-binding protein)	0.173367	0.74578	lmo1747
LM6179_1074	hflX	GTPase HflX	0.14298	0.746846	lmo0762
LM6179_0485		ABC transporter	0.141794	0.746865	lmo0195
LM6179_2307	hemA	glutamyl-tRNA reductase	-0.147141	0.746865	lmo1557
LM6179_0483		conserved exported protein of unknown function	0.153749	0.747828	lmo0193
LM6179_2356		FtsK/SpoIIIE family protein	-0.122619	0.747828	lmo1606
LM6179_misc_RNA_2		PyrR	0.245192	0.747872	#N/A
LM6179_0450		conserved exported protein of unknown function	0.144275	0.749215	lmo0160
LM6179_2289		conserved protein of unknown function	-0.142824	0.750084	lmo1543
LM6179_1526		conserved protein of unknown function	0.201509	0.750272	lmo1219
LM6179_1860	sufC	sulfur mobilizing ABC protein, ATPase	-0.126958	0.751835	lmo2415
LM6179_1591		conserved protein of unknown function	0.239488	0.751835	#N/A
LM6179_0816		CRISPR-associated protein, TM1814 family, Cas6	-0.25349	0.754194	#N/A
LM6179_1420		conserved protein of unknown function	0.201284	0.754194	#N/A
LM6179_0507		conserved exported protein of unknown function	0.12642	0.75422	lmo0217
LM6179_0578		conserved protein of unknown function	0.166996	0.75422	lmo0273
LM6179_1122		Spermidine/putrescine ABC transporter	0.197643	0.75422	lmo0809
LM6179_2096	yqhQ	conserved hypothetical protein	0.163077	0.75422	lmo1353
LM6179_2124		conserved protein of unknown function	0.132443	0.75422	lmo1380
LM6179_2329	ykvY	putative Xaa-Pro dipeptidase	-0.142518	0.75422	lmo1578
LM6179_2835	mscL	large conductance mechanosensitive channel protein	0.145278	0.75422	lmo2064
LM6179_0149	ycjM	putative sucrose phosphorylase	-0.2161	0.75422	lmo2735
LM6179_1959		Phage protein	-0.229505	0.75422	#N/A
LM6179_2374		conserved protein of unknown function	-0.137291	0.754908	lmo1622
LM6179_1441		conserved protein of unknown function	-0.234764	0.754961	lmo1134
LM6179_1801		conserved protein of unknown function	0.156574	0.754961	lmo2276
LM6179_1883		conserved protein of unknown function	0.159908	0.754961	lmo2388
LM6179_0100		conserved exported protein of unknown function	-0.174666	0.754961	lmo2686
LM6179_0135	yieK	putative 6-phosphogluconolactonase	-0.241753	0.754961	lmo2721
LM6179_0136		conserved protein of unknown function	0.177925	0.754961	lmo2722
LM6179_0162	ydaG	General stress protein 26	-0.130956	0.754961	lmo2748
LM6179_0409	lmaD	AD protein	-0.222167	0.756683	lmo0115
LM6179_0982		conserved exported protein of unknown function	-0.17337	0.756683	lmo0671
LM6179_CDS2202041R	tnpC	transposase	-0.225668	0.756683	#N/A
LM6179_2571	ffh	signal recognition particle-like (SRP) GTPase	-0.12002	0.757299	lmo1801
LM6179_1590		Gp7 protein	-0.235164	0.757299	#N/A
LM6179_0300		PTS system protein	-0.218843	0.757596	lmo0021
LM6179_0372		conserved protein of unknown function	-0.211707	0.758361	#N/A
LM6179_0717		conserved protein of unknown function	0.224112	0.758802	lmo0416
LM6179_0964		conserved protein of unknown function	-0.127718	0.758802	lmo0654
LM6179_0143		conserved protein of unknown function	0.167835	0.758938	lmo2729
LM6179_0858		CBS domain protein	-0.115442	0.760105	lmo0553
LM6179_1156	yabJ	aminoacrylate/iminopropionate hydrolase/deaminase	-0.129288	0.760105	lmo0844
LM6179_1303		ABC transporter	-0.229962	0.760105	lmo0986
LM6179_1314	clpE	ATP-dependent Clp protease (class III stress gene)	-0.158217	0.760105	lmo0997
LM6179_2078		conserved protein of unknown function	0.181551	0.760105	lmo1336
LM6179_3071	ytcJ	putative amidohydrolase ytcJ	0.145956	0.760105	lmo2354
LM6179_1668	atpB	ATP synthase (subunit a, component F0)	0.126189	0.760105	lmo2535
LM6179_2228		ComEC	-0.154016	0.760574	lmo1482
LM6179_2511	rlmCD	methyltransferase of m5U747 and m5U1939 in 23S RNA	0.133953	0.760574	lmo1751
LM6179_1213	ydcK	conserved hypothetical protein	0.157682	0.760854	lmo0899
LM6179_1299	yhfE	putative endoglucanase	-0.123505	0.761331	lmo0982
LM6179_1389		conserved protein of unknown function	0.201239	0.761331	lmo1069
LM6179_2284	glpK	glycerol kinase	0.116524	0.761341	lmo1538
LM6179_1410		conserved protein of unknown function	-0.128986	0.761436	lmo1090
LM6179_2318	citZ	citrate synthase II	-0.128965	0.761557	lmo1567
LM6179_0350		conserved protein of unknown function	-0.208504	0.761557	#N/A
LM6179_2235	yqeI	putative RNA-binding protein	0.134229	0.762135	lmo1489
LM6179_0917		protein of unknown function	0.168767	0.762339	LISIN_0633
LM6179_1388		conserved exported protein of unknown function	-0.121066	0.762339	lmo1068
LM6179_2292		Cell shape-determining protein MreD	-0.124339	0.762339	lmo1546
LM6179_2413	ytqB	putative RNA methylase	0.147066	0.762339	lmo1662
LM6179_1867		conserved membrane protein of unknown function	-0.151665	0.762339	lmo2405
LM6179_1671	atpH	ATP synthase subunit delta	0.13013	0.762339	lmo2532
LM6179_0329		Accessory gene regulator protein C	0.251849	0.76235	lmo0050
LM6179_0384	atpA	ATP synthase (subunit alpha, component F1)	-0.24921	0.76235	lmo0090
LM6179_2059	rseP	inner membrane zinc metalloprotease required for the extracytoplasmic stress response mediated by sigma(E) (YaeL)	-0.1151	0.76235	lmo1318
LM6179_0125		conserved protein of unknown function	0.191363	0.76235	lmo2710
LM6179_0699	proC	pyrroline-5-carboxylate reductase, NAD(P)-binding	-0.122508	0.762542	lmo0396
LM6179_0304		conserved protein of unknown function	-0.242128	0.762554	lmo0025
LM6179_1820		Carboxylesterase	-0.118097	0.763578	lmo2452
LM6179_2154		conserved membrane protein of unknown function	-0.232691	0.765136	lmo1410
LM6179_1722	lgt	prelipoprotein diacylglycerol transferase	-0.131704	0.766918	lmo2482
LM6179_2555		conserved protein of unknown function	0.242352	0.766918	#N/A
LM6179_2070	ribC	bifunctional riboflavin kinase FAD synthase	-0.121458	0.767321	lmo1329
LM6179_2227	holA	DNA polymerase delta subunit	-0.1449	0.767321	lmo1481
LM6179_0836		conserved membrane protein of unknown function	0.121602	0.767461	lmo0531
LM6179_0629		conserved exported protein of unknown function	-0.159454	0.767755	lmo0331
LM6179_0832		Transmembrane protein	-0.148744	0.767755	lmo0527
LM6179_2102	nusB	transcription termination factor NusB	0.120253	0.767755	lmo1359
LM6179_0006		conserved protein of unknown function	-0.143065	0.767755	#N/A
LM6179_2476		Transcriptional regulator	0.202564	0.767755	#N/A
LM6179_0290		Diphosphomevalonate decarboxylase	-0.123474	0.767791	lmo0011
LM6179_0653		Acetyltransferase	0.202788	0.767791	lmo0353
LM6179_2338	argF	ornithine carbamoyltransferase	-0.237336	0.767791	lmo1587
LM6179_0116	yaaL	conserved hypothetical protein	0.122509	0.767791	lmo2701
LM6179_0388		conserved membrane protein of unknown function	-0.239968	0.767792	lmo0094
LM6179_2907		conserved protein of unknown function	-0.214236	0.767792	lmo2131
LM6179_0142	adhR	HTH-type transcriptional regulator AdhR	-0.178605	0.768501	lmo2728
LM6179_2669	panD	aspartate 1-decarboxylase	0.129032	0.768601	lmo1900
LM6179_1341		conserved membrane protein of unknown function	0.143502	0.769142	lmo1024
LM6179_2478	licA	phosphotransferase system (PTS) lichenan-specific enzyme IIA component	-0.150944	0.769835	lmo1719
LM6179_0287	cls	Cardiolipin synthase 1	-0.111496	0.770349	lmo0008
LM6179_2079		Rhomboid family protein	0.124855	0.770349	lmo1337
LM6179_2262	amtB	ammonium transporter	0.216707	0.770349	lmo1516
LM6179_2711		conserved protein of unknown function	0.144144	0.770349	lmo1941
LM6179_misc_RNA_39		T-box	0.150998	0.770349	#N/A
LM6179_2778		conserved membrane protein of unknown function	-0.240968	0.773341	lmo2008
LM6179_0001		Crispr-associated protein Csn2	0.132649	0.773341	#N/A
LM6179_2145	ymdB	putative hydrolase involved in biofilm formation	0.132013	0.773547	lmo1401
LM6179_0898		conserved membrane protein of unknown function	0.12596	0.773573	lmo0593
LM6179_2829	ctaA	heme-A synthase	0.144576	0.773573	lmo2058
LM6179_0246		Efflux protein	-0.187553	0.773573	lmo2826
LM6179_0752		conserved protein of unknown function	0.142784	0.773595	lmo0451
LM6179_1664	glyA	serine hydroxymethyltransferase	0.115709	0.773803	lmo2539
LM6179_1747		Gp37	-0.220537	0.773803	#N/A
LM6179_1831		Leucine rich repeat domain-containing protein	-0.222642	0.773976	#N/A
LM6179_0879	gmuD	mannoside-phospho-beta-d-glucosidase	0.136049	0.774212	lmo0574
[truncated: 1,163 more rows]

## Sheet: 6179 and S111 72 h plate
Feature	Gene	Product	log2FoldChange	Q-Value	EGDe Locus_Tag
LM6179_1459	pduB	Propanediol utilization protein PduB	7.82723	1.56309e-29	lmo1152
LM6179_1463	pduG	Diol dehydratase-reactivating factor alpha subunit	6.99989	4.081e-26	lmo1156
LM6179_1460	pduC	Propanediol dehydratase large subunit	7.1667	2.34255e-25	lmo1153
LM6179_1458	pduA	putative carboxysome-like ethanolaminosome structural protein, ethanolamine utilization protein	7.05942	3.01865e-23	lmo1151
LM6179_0492	hly	Listeriolysin O	4.323	8.65424e-23	lmo0202
LM6179_1462	pduE	Propanediol dehydratase small subunit	6.82896	2.82294e-22	lmo1155
LM6179_1461	pduD	Propanediol dehydratase medium subunit	6.63562	1.18783e-20	lmo1154
LM6179_1466	pduJ	putative carboxysome-like ethanolaminosome structural protein, ethanolamine utilization protein	6.66726	1.43883e-20	lmo1159
LM6179_1467	pduL	Phosphate propanoyltransferase	6.61848	1.60586e-20	lmo1160
LM6179_1465	pduK	conserved protein of unknown function	6.69005	7.04453e-20	lmo1158
LM6179_1468	eutJ	Ethanolamine utilization protein eutJ	6.44255	1.05604e-19	lmo1161
LM6179_1469	pduM	conserved protein of unknown function	6.27895	2.04408e-18	lmo1162
LM6179_1497	cblT	putative b12 precursor transporter	5.42904	2.64534e-18	lmo1190
LM6179_1464	pduH	conserved protein of unknown function	6.37654	3.61667e-18	lmo1157
LM6179_1471	pduO	ATP:cob(I)alamin adenosyltransferase protein PduO	5.78063	8.44897e-16	lmo1164
LM6179_1472	pduP	putative aldehyde dehydrogenase, ethanolamine utilization protein	5.8921	2.16762e-15	lmo1165
LM6179_misc_RNA_9		cobalamine riboswitch - repression of cbiA and possibly cblT	5.12654	2.46089e-15	rli57
LM6179_1473	pduQ	Propanol dehydrogenase	5.65948	2.2669e-13	lmo1166
LM6179_1505	cbiG	CbiG protein	4.90602	3.61949e-12	lmo1198
LM6179_1474	pduF	glycerol permease	5.31591	1.56145e-11	lmo1167
LM6179_1453	non-pdu gene	conserved protein of unknown function	4.30481	2.95722e-11	lmo1146
LM6179_1470	pduN	Carbon dioxide concentrating mechanism protein CcmL	5.10635	3.3791e-11	lmo1163
LM6179_1449	pduS	conserved protein of unknown function	4.32234	2.04928e-10	lmo1142
LM6179_1502	cbiE	putative cobalt-precorrin-6Y C(5)-methyltransferase	4.55038	9.06673e-10	lmo1195
LM6179_1498	cobB/cbiA	Cobyrinic acid A,C-diamide synthase	4.40911	9.92285e-10	lmo1191
LM6179_1450	pduT	PduT	4.05234	2.69294e-09	lmo1143
LM6179_1504	cbiF	Cobalt-precorrin-4 C(11)-methyltransferase	4.15202	6.41259e-09	lmo1197
LM6179_rli39_short		LM6179_rli39_short	3.13212	6.41259e-09	#N/A
LM6179_1499	cobD	Cobalamin biosynthesis protein CobD	4.25283	2.09257e-08	lmo1192
LM6179_1506	cbiH	Cobalt-precorrin-3B C(17)-methyltransferase	4.25283	2.09257e-08	lmo1199
LM6179_1500	cbiC	Cobalt-precorrin-8X methylmutase	4.40376	2.6066e-08	lmo1193
LM6179_1452	pduV	Propanediol utilization protein pduV	3.83456	2.90359e-08	lmo1145
LM6179_0891		conserved exported protein of unknown function	4.22369	4.1268e-07	lmo0586
LM6179_1451	pduU	putative carboxysome-like ethanolaminosome structural protein with putative role in ethanol utilization	3.62886	2.9854e-06	lmo1144
LM6179_0890		conserved exported protein of unknown function	3.82149	3.4647e-06	lmo0585
LM6179_1475	pduW	acetate kinase	3.39845	4.1707e-06	lmo1168
LM6179_1501	cbiD	putative cobalt-precorrin-6A synthase [deacetylating]	3.84204	4.51627e-06	lmo1194
LM6179_1454	cobU	bifunctional cobinamide kinase and cobinamide phosphate guanylyltransferase	3.56814	6.0294e-06	lmo1147
LM6179_rli39_long		LM6179_rli39_long	3.15961	1.11935e-05	#N/A
LM6179_0232		conserved exported protein of unknown function	3.51241	1.61213e-05	lmo2812
LM6179_0985	mogR	Motility gene repressor mogR	1.81538	1.68449e-05	lmo0674
LM6179_1509	cbiK	Sirohydrochlorin cobaltochelatase	3.8472	1.68449e-05	lmo1202
LM6179_1657	thrB	homoserine kinase	2.91977	1.68449e-05	lmo2545
LM6179_0098	licC	phosphotransferase system (PTS) lichenan-specific enzyme IIC component	2.18265	1.68449e-05	lmo2684
LM6179_0984		conserved protein of unknown function	1.91139	1.69154e-05	lmo0673
LM6179_0899	metX	Homoserine O-acetyltransferase	2.04719	1.7382e-05	lmo0594
LM6179_1655	hom	homoserine dehydrogenase	2.80327	2.61895e-05	lmo2547
LM6179_1507		Precorrin-6X reductase	3.68295	3.97002e-05	lmo1200
LM6179_1656	thrC	threonine synthase	2.62026	8.39762e-05	lmo2546
LM6179_0099	licA	phosphotransferase system (PTS) lichenan-specific enzyme IIA component	2.13848	0.000111355	lmo2685
LM6179_1508		Uroporphyrin-III C-methyltransferase/uroporphyrinogen-III synthase	3.36239	0.000122281	lmo1201
LM6179_2603	pyrD	dihydroorotate dehydrogenase (catalytic subunit)	2.98215	0.0001554	lmo1833
LM6179_1510		Precorrin-2 C20-methyltransferase	3.33685	0.000459888	lmo1203
LM6179_0589	metN	methionine ABC transporter (ATP-binding protein)	2.64692	0.000503762	lmo0284
LM6179_1476	cobD	Threonine-phosphate decarboxylase	2.32458	0.000512886	lmo1169
LM6179_0179	guaB	inosine-monophosphate dehydrogenase	2.07075	0.000522057	lmo2758
LM6179_0097	licB	phosphotransferase system (PTS) lichenan-specific enzyme IIB component	1.66517	0.000523131	lmo2683
LM6179_1227		conserved protein of unknown function	-1.58469	0.000531252	lmo0911
LM6179_1137	yvgN	glyoxal/methylglyoxal reductase	-1.9963	0.00058879	lmo0823
LM6179_2935		conserved protein of unknown function	-1.73937	0.00058879	lmo2158
LM6179_1812	cggR	transcriptional regulator of gapA	-1.94318	0.000624165	lmo2460
LM6179_1392	pycA	pyruvate carboxylase	1.42472	0.000663374	lmo1072
LM6179_0811		Cell wall surface anchor family protein	2.92134	0.000983466	lmo0514
LM6179_2606	pyrAA	pyrimidine-specific carbamoyl-phosphate synthetase (small subunit, glutaminase subunit)	2.92003	0.00143429	lmo1836
LM6179_2857		Cell wall surface anchor family protein	-1.5825	0.00143429	lmo2085
LM6179_0712	pps	putative PEP-dependent enzyme	1.90517	0.00180126	lmo0411
LM6179_2828	ctaB	protoheme IX farnesyltransferase 2	-1.43214	0.00200687	lmo2057
LM6179_2786	cspD	cold-shock protein, molecular chaperone, RNA-helicase co-factor	-1.75391	0.00224305	lmo2016
LM6179_2605	pyrAB	pyrimidine-specific carbamoyl-phosphate synthetase (large subunit)	2.72056	0.00227825	lmo1835
LM6179_2602	pyrF	orotidine 5'-phosphate decarboxylase	2.90436	0.00237107	lmo1832
LM6179_0745		Penicillin-binding protein	1.4895	0.00240461	lmo0441
LM6179_1288	dltC	D-alanyl carrier protein	-1.99225	0.00242177	lmo0972
LM6179_1311		conserved membrane protein of unknown function	-1.44686	0.00253698	lmo0994
LM6179_1290	dltA	D-alanine:D-alanyl-carrier protein ligase	-1.92642	0.00262435	lmo0974
LM6179_2604	pyrK	dihydroorotate dehydrogenase (electron transfer subunit)	2.7417	0.00276944	lmo1834
LM6179_0014		conserved membrane protein of unknown function	-1.60722	0.00279654	lmo2602
LM6179_2993		conserved protein of unknown function	-1.86036	0.00289121	lmo2213
LM6179_16s_rRNA_3		ribosomal RNA 16s_rRNA	2.24862	0.00306792	#N/A
LM6179_2160		conserved membrane protein of unknown function	1.94003	0.00331543	lmo1416
LM6179_2609	pyrP	uracil permease	2.8018	0.00346252	lmo1839
LM6179_0287	cls	Cardiolipin synthase 1	1.39928	0.00371338	lmo0008
LM6179_1113		conserved protein of unknown function	-1.9935	0.00371338	lmo0800
LM6179_2157		Cell wall surface anchor family protein	2.40059	0.00371338	lmo1413
LM6179_1268		putative Lipoprotein	-1.45576	0.00382933	lmo0953
LM6179_2500		Predicted protein	2.54769	0.00388523	LISIN_1798
LM6179_16s_rRNA_1		ribosomal RNA 16s_rRNA	2.15475	0.00390337	#N/A
LM6179_1813	gapA	glyceraldehyde-3-phosphate dehydrogenase	-1.65812	0.00493883	lmo2459
LM6179_0900	metY	homocysteine synthase	1.88064	0.0050079	lmo0595
LM6179_16s_rRNA_2		ribosomal RNA 16s_rRNA	2.07351	0.00512483	#N/A
LM6179_0909		conserved membrane protein of unknown function	-2.38715	0.00531446	lmo0604
LM6179_0588	metP	methionine ABC transporter, permease component	2.48761	0.00545844	lmo0283
LM6179_1629		putative Membrane protein	-1.35658	0.00545844	lmo2570
LM6179_misc_RNA_40		T-box	2.48296	0.0055247	#N/A
LM6179_2654	xpt	xanthine phosphoribosyltransferase	2.51288	0.00573739	lmo1885
LM6179_2983		protein of unknown function	-2.02353	0.00627203	LISIN_2268
LM6179_16s_rRNA_4		ribosomal RNA 16s_rRNA	2.14578	0.00627203	#N/A
LM6179_2984		conserved protein of unknown function	-1.77505	0.00666765	lmo2204
LM6179_0569	dapE	putative succinyl-diaminopimelate desuccinylase	-1.6668	0.00681537	lmo0265
LM6179_1858	metQ	methionine ABC transporter, substrate binding lipoprotein	1.45825	0.00699143	lmo2417
LM6179_0399		Chitinase B	1.47762	0.00730358	lmo0105
LM6179_2933		conserved exported protein of unknown function	-2.17256	0.00753137	lmo2156
LM6179_misc_RNA_2		PyrR	2.5692	0.00755295	#N/A
LM6179_0594		conserved protein of unknown function	1.36739	0.00909117	lmo0289
LM6179_2726	fur	transcriptional regulator for iron transport and metabolism	1.3583	0.0100548	lmo1956
LM6179_0491	plcA	1-phosphatidylinositol phosphodiesterase	2.55446	0.0106441	lmo0201
LM6179_1169		Hydrolase	1.17319	0.0118195	lmo0857
LM6179_2181	dapG	aspartokinase I (alpha and beta subunits)	1.52394	0.0125047	lmo1436
LM6179_0015		conserved protein of unknown function	-1.35719	0.0129615	lmo2603
LM6179_2205	recO	DNA double strand break repair and homologous recombination factor	-1.47697	0.0133141	lmo1460
LM6179_0812		protein of unknown function	2.68243	0.0134434	lmo0514
LM6179_1289	dltB	putative D-alanine esterase for lipoteichoic acid and wall teichoic acid	-1.72086	0.0137538	lmo0973
LM6179_2138	ymfI	putative oxidoreductase	1.23296	0.0137538	lmo1394
LM6179_2432	metE	cobalamin-independent methionine synthase	2.06414	0.0137538	lmo1681
LM6179_2607	pyrC	dihydroorotase	2.51962	0.0137538	lmo1837
LM6179_0123		putative PTS system, cellobiose-specific, IIC component	1.49433	0.0143241	lmo2708
LM6179_1398	gtaB	UTP-glucose-1-phosphate uridylyltransferase	1.37827	0.0154378	lmo1078
LM6179_1097		Sigma54-associated activator ManR	1.49541	0.0160135	lmo0785
LM6179_2610	pyrR	transcriptional attenuator and uracil phosphoribosyltransferase activity	2.18092	0.016985	lmo1840
LM6179_2957		Cell wall surface anchor family protein	2.46333	0.0174832	lmo2179
LM6179_1291	ywzH	conserved hypothetical protein	-1.86791	0.0177418	LISIN_1008
LM6179_1247	yhjE	Uncharacterized membrane protein yhjE	-1.53148	0.0181297	lmo0932
LM6179_misc_RNA_31		T-box	1.38202	0.0183601	#N/A
LM6179_2139		conserved protein of unknown function	1.10284	0.0185458	lmo1395
LM6179_1503	cbiT	putative cobalt-precorrin-6Y C(15)-methyltransferase [decarboxylating]	2.55842	0.0193037	lmo1196
LM6179_2265	aspS	aspartyl-tRNA synthetase	1.58208	0.0193037	lmo1519
LM6179_2758	leuC	3-isopropylmalate dehydratase (large subunit)	2.23754	0.0193037	lmo1989
LM6179_2851		conserved exported protein of unknown function	1.42775	0.0193037	lmo2079
LM6179_2985	gpmA	phosphoglyceromutase 1	-1.24146	0.0193037	lmo2205
LM6179_23s_rRNA_2		ribosomal RNA 23s_rRNA	1.83401	0.0193037	#N/A
LM6179_misc_RNA_39		T-box	2.06798	0.0195199	#N/A
LM6179_2608	pyrB	aspartate carbamoyltransferase	2.43092	0.020347	lmo1838
LM6179_1161		Amidase	2.35801	0.0210627	lmo0849
LM6179_2411	leuS	leucyl-tRNA synthetase	1.45048	0.0211184	lmo1660
LM6179_1809		conserved membrane protein of unknown function	-1.21919	0.0231755	lmo2463
LM6179_0678		conserved protein of unknown function	1.61962	0.0232672	lmo0376
LM6179_0883		putative conserved membrane protein	-1.6812	0.0232672	lmo0578
LM6179_0157	ywjH	putative transaldolase	-1.49158	0.024766	lmo2743
LM6179_0590	metQ	DL-methionine transporter subunit ; periplasmic-binding component of ABC superfamily	2.20495	0.024806	lmo0285
LM6179_1396		conserved exported protein of unknown function	1.13764	0.0250707	lmo1076
LM6179_0156		conserved protein of unknown function	-1.40669	0.0250707	lmo2742
LM6179_1457	pocR	Regulatory protein pocR	1.60616	0.0251355	lmo1150
LM6179_1880	yhfK	Uncharacterized sugar epimerase yhfK	-1.05708	0.0251355	lmo2391
LM6179_2599	yloA	putative persistent RNA/DNA binding protein	1.22548	0.0251404	lmo1829
LM6179_2923		conserved membrane protein of unknown function	1.89779	0.0261741	lmo2147
LM6179_2033	hfq	Hfq RNA chaperone	-1.10424	0.0269252	lmo1295
LM6179_2918		conserved protein of unknown function	1.71714	0.0269252	lmo2142
LM6179_2826	ylbF	putative regulatory protein	-1.27007	0.0275742	lmo2055
LM6179_1814	pgk	phosphoglycerate kinase	-1.42381	0.0282605	lmo2458
LM6179_23s_rRNA_3		ribosomal RNA 23s_rRNA	1.75493	0.0297718	#N/A
LM6179_1323	dapX	N-acetyl-L,L-diaminopimelate aminotransferase	1.34316	0.0314048	lmo1006
LM6179_2041		Acetyltransferase	1.79987	0.0314048	lmo1301
LM6179_2734		ABC transporter	-1.55079	0.0314048	lmo1964
LM6179_1878	yuzD	putative sulfur oxido-reduction management enzyme	-1.5146	0.0314048	lmo2393
LM6179_1816	pgm	phosphoglycerate mutase	-1.30706	0.0315876	lmo2456
LM6179_2484	yhcF	putative transcriptional regulator (GntR family)	1.51716	0.0325744	lmo1725
LM6179_2733		conserved membrane protein of unknown function	-1.79642	0.0325744	lmo1963
LM6179_2386	ADH	Aldehyde-alcohol dehydrogenase 2 [Includes: Alcohol dehydrogenase ; Acetaldehyde dehydrogenase]	2.01005	0.0326287	lmo1634
LM6179_2979	ohrR	transcriptional regulator sensing organic peroxides	-1.03085	0.0326287	lmo2200
LM6179_3030	pit	low-affinity inorganic phosphate transporter	-1.33927	0.0326287	lmo2249
LM6179_23s_rRNA_4		ribosomal RNA 23s_rRNA	1.61834	0.0326287	#N/A
LM6179_1455	cobS	Cobalamin synthase	2.22887	0.0328469	lmo1148
LM6179_2894		conserved exported protein of unknown function	0.95762	0.0328469	lmo2119
LM6179_2427	menF	Menaquinone-specific isochorismate synthase	-1.26123	0.0336183	lmo1676
LM6179_2764	deoC	deoxyribose-phosphate aldolase	1.26064	0.0336183	lmo1995
LM6179_1627		conserved protein of unknown function	-0.956427	0.0337099	lmo2572
LM6179_0049		Pyridine nucleotide-disulfide oxidoreductase family protein	-1.34943	0.0337946	lmo2638
LM6179_1287		Extramembranal protein	-1.56346	0.0348491	lmo0971
LM6179_0597		Serine protease	-1.12837	0.0351837	lmo0292
LM6179_2617	mntA	Manganese-binding lipoprotein mntA	0.953686	0.0351837	lmo1847
LM6179_1178	cshA	ATP-dependent RNA helicase; cold shock	-1.32135	0.0353674	lmo0866
LM6179_3029	ykaA	putative Pit accessory protein	-1.52066	0.0353674	lmo2248
LM6179_0808		Glutamine amidotransferase	1.28769	0.0375421	lmo0511
LM6179_0138		conserved protein of unknown function	-1.2886	0.0385238	lmo2724
LM6179_0933	ykoS	Uncharacterized membrane protein ykoS	-1.18885	0.0394743	lmo0626
LM6179_0428	yjdJ	putative acyltransferase with acyl-CoA N-acyltransferase domain	-1.43769	0.041277	lmo0134
LM6179_2477		conserved protein of unknown function	1.18435	0.041277	lmo1718
LM6179_2753	ilvB	acetolactate synthase (acetohydroxy-acid synthase) (large subunit)	2.03093	0.041277	lmo1984
LM6179_0871	hisB	imidazoleglycerol-phosphate dehydratase	1.51699	0.0423297	lmo0566
LM6179_1857	metP	methionine ABC transporter, permease component	1.34899	0.0423297	lmo2418
LM6179_0596	walJ	putative hydrolase	-1.24233	0.0429464	lmo0291
LM6179_2802	sepF	cell division machinery factor	-1.00248	0.0429464	lmo2030
LM6179_0427	yjdI	conserved hypothetical protein	-1.9086	0.0431128	lmo0133
LM6179_2600		Short chain dehydrogenase	-1.01942	0.0431128	lmo1830
LM6179_1644	ami	Autolysin, amidase	1.14211	0.0431128	lmo2558
LM6179_2350	aroX	3-deoxy-D-arabino-heptulosonate 7-phosphate synthase; chorismate mutase-isozyme 3	1.26804	0.0444337	lmo1600
LM6179_2732		Transcriptional regulator	-1.70221	0.0445455	lmo1962
LM6179_0912		conserved protein of unknown function	-1.37728	0.044568	lmo0606
LM6179_2978	ohrA	peroxiredoxin	-1.02539	0.0447542	lmo2199
LM6179_2765	deoR	transcriptional regulator	1.46662	0.0457517	lmo1996
LM6179_0133	tadA	tRNA specific adenosine deaminase	-1.21755	0.0496985	lmo2719
LM6179_2182	asd	aspartate-semialdehyde dehydrogenase	1.22188	0.0502578	lmo1437
LM6179_0327		putative AgrB-like protein	-1.346	0.0524139	lmo0048
LM6179_2757	leuB	3-isopropylmalate dehydrogenase	2.15546	0.0524139	lmo1988
LM6179_2955		conserved membrane protein of unknown function	-1.44856	0.0536551	lmo2177
LM6179_1664	glyA	serine hydroxymethyltransferase	1.21872	0.0536998	lmo2539
LM6179_0747	msrR	Regulatory protein msrR	1.11004	0.0557293	lmo0443
LM6179_2429	samT	homocysteine S-methyltransferase using (R,S)AdoMet and methylenetetrahydrofolate reductase [NAD(P)H]	1.68935	0.0557293	lmo1678
LM6179_misc_RNA_3		PyrR	2.01707	0.0589357	#N/A
LM6179_2352		conserved exported protein of unknown function	-0.875946	0.0594788	lmo1602
LM6179_2508		conserved protein of unknown function	1.37196	0.0594788	lmo1748
LM6179_2756	leuA	2-isopropylmalate synthase	2.01924	0.0594788	lmo1987
LM6179_1815	tpiA	triose phosphate isomerase	-1.32166	0.0594788	lmo2457
LM6179_2752	ilvD	dihydroxy-acid dehydratase	1.95826	0.0598657	lmo1983
LM6179_0419		conserved protein of unknown function	-1.43043	0.0619517	lmo0125
LM6179_0134	ytcI	putative acyl-coenzyme A synthetase	1.77819	0.0628649	lmo2720
LM6179_2042	lexA	transcriptional repressor of the SOS regulon	1.50684	0.063812	lmo1302
LM6179_1252		conserved protein of unknown function	-1.63346	0.0646958	lmo0937
LM6179_2838	cbh	Choloylglycine hydrolase	-0.951672	0.0650651	lmo2067
LM6179_2266	hisS	histidyl-tRNA synthetase	1.49292	0.0664046	lmo1520
LM6179_0423		N-acetylmuramoyl-L-alanine amidase	-1.5997	0.0675415	lmo0129
LM6179_1817	eno	enolase	-1.22274	0.0684174	lmo2455
LM6179_23s_rRNA_1		ribosomal RNA 23s_rRNA	1.51241	0.0699532	#N/A
LM6179_0595		conserved protein of unknown function	1.04852	0.0705841	lmo0290
LM6179_2027		conserved exported protein of unknown function	1.97273	0.0705841	lmo1289
LM6179_0209		Transcriptional antiterminator	-1.482	0.0705841	lmo2788
LM6179_2681		GGDEF domain-containing protein	-1.12376	0.0706112	lmo1912
LM6179_1346		protein of unknown function	-1.92405	0.0706658	LISIN_1063
LM6179_2113	buk	branched-chain fatty-acid kinase	-1.58689	0.0706658	lmo1370
LM6179_1101		Cell wall surface anchor family protein	2.02009	0.0706658	#N/A
LM6179_misc_RNA_22		tmRNA	1.73859	0.0733064	#N/A
LM6179_2653	pbuX	xanthine permease	1.9279	0.0755922	lmo1884
LM6179_0490	prfA	Listeriolysin regulatory protein	-1.27127	0.0758763	lmo0200
LM6179_2835	mscL	large conductance mechanosensitive channel protein	-1.38169	0.0769869	lmo2064
LM6179_0625		conserved protein of unknown function	-1.42276	0.078514	lmo0325
LM6179_3049		YhzC protein (fragment)	-0.915113	0.078514	lmo2269
LM6179_1511	cbiM	Cobalt transport protein CbiM	2.09526	0.0785537	lmo1204
LM6179_2926		conserved exported protein of unknown function	-1.50335	0.0785537	lmo2150
LM6179_0406		conserved protein of unknown function	1.88457	0.0798063	lmo0112
LM6179_1228	yrhG	putative formate/nitrite transporter	-1.12968	0.0799342	lmo0912
LM6179_2803	ylmE	conserved hypothetical protein	-1.11225	0.0799342	lmo2031
LM6179_misc_RNA_35		T-box	-0.977846	0.0799342	#N/A
LM6179_misc_RNA_4		6S	1.65193	0.0799342	#N/A
LM6179_1194		LysM domain protein (LPXTG motif)	-1.18634	0.0813889	lmo0880
LM6179_2760	ilvA	threonine dehydratase	1.83991	0.0813889	lmo1991
LM6179_2633		conserved protein of unknown function	1.031	0.0821854	lmo1863
LM6179_1807		conserved protein of unknown function	-2.00703	0.0821854	lmo2465
LM6179_1884		conserved membrane protein of unknown function	-1.11122	0.0842145	lmo2387
LM6179_2077	rpmGA	ribosomal protein L33	-1.87854	0.084819	lmo1335
LM6179_0964		conserved protein of unknown function	-0.837523	0.0848965	lmo0654
LM6179_0263		conserved protein of unknown function	1.51828	0.0848965	lmo2843
LM6179_0478	ksgA	dimethyladenosine 16S ribosomal RNA transferase	1.24501	0.0866176	lmo0188
LM6179_1856	metN	methionine ABC transporter (ATP-binding protein)	1.21889	0.0866176	lmo2419
LM6179_2284	glpK	glycerol kinase	-0.836886	0.0876177	lmo1538
LM6179_1628		conserved protein of unknown function	-0.924133	0.0881982	lmo2571
LM6179_misc_RNA_15		SAM	-1.65801	0.0881982	#N/A
LM6179_2496		Alcohol dehydrogenase	0.953367	0.0892052	lmo1737
LM6179_3009	pbpF	Penicillin-binding protein 1F	0.957509	0.0894684	lmo2229
LM6179_2510		conserved protein of unknown function	1.40727	0.09101	lmo1750
LM6179_2715	fmnP	FMN permease	-1.22029	0.09101	lmo1945
LM6179_1534		Membrane protein	-0.989088	0.0944218	lmo1226
LM6179_2285	glpF	glycerol permease	-0.887266	0.0967181	lmo1539
LM6179_0699	proC	pyrroline-5-carboxylate reductase, NAD(P)-binding	1.04701	0.0978682	lmo0396
LM6179_0468		Xylose repressor protein	1.53111	0.0992639	lmo0178
LM6179_2934	BDS	Alkyl/aryl-sulfatase BDS1	-1.35431	0.0997928	lmo2157
LM6179_1838		conserved protein of unknown function	1.20017	0.0997928	lmo2437
LM6179_0250		Thioredoxin	-1.17416	0.0997928	lmo2830
LM6179_0208	bglP	PTS system beta-glucoside-specific EIIBCA component [Includes: Beta-glucoside-specific phosphotransferase enzyme IIB component ; Beta-glucoside permease IIC component ; Beta-glucoside-specific phosphotransferase enzyme IIA component]	-1.39849	0.100591	lmo2787
LM6179_misc_RNA_24		SRP_bact	1.69556	0.102447	#N/A
LM6179_0917		protein of unknown function	-1.33988	0.105191	LISIN_0633
LM6179_2631		conserved protein of unknown function	1.07944	0.106383	lmo1861
LM6179_0459	glcU	glucose uptake protein	-1.22856	0.107791	lmo0169
LM6179_2424	menB	dihydroxynapthoic acid synthetase	-1.30565	0.107791	lmo1673
LM6179_0868	hisF	imidazole glycerol phosphate synthase subunit	1.23325	0.112902	lmo0563
LM6179_0872	hisD	histidinol dehydrogenase	1.22332	0.113024	lmo0567
LM6179_0508	yabR	putative RNA degradation protein; polyribonucleotide nucleotidyltransferase or phosphorylase	0.948792	0.11415	lmo0218
LM6179_0659		Fructose-bisphosphate aldolase	0.913017	0.11415	lmo0359
LM6179_2956		conserved exported protein of unknown function	1.39023	0.11415	lmo2178
LM6179_0494	actA	Actin assembly-inducing protein	1.85294	0.117826	lmo0204
LM6179_2931	nrdA	Ribonucleoside-diphosphate reductase subunit alpha	-1.35325	0.119114	lmo2155
LM6179_1416	guaA	GMP synthetase	0.874669	0.121935	lmo1096
LM6179_0295	qoxD	cytochrome aa3-600 quinol oxidase (subunit IV)	-1.25122	0.123623	lmo0016
LM6179_0414		conserved protein of unknown function	-1.42445	0.123815	lmo0120
LM6179_misc_RNA_10		RNaseP_bact_b	1.32679	0.125949	#N/A
LM6179_3013		Transcriptional regulator	1.17474	0.128016	lmo2233
LM6179_0288	speG	spermidine N1-acetyltransferase	1.23264	0.128705	lmo0009
LM6179_0486	spoVG	regulator required for spore cortex synthesis (stage V sporulation)	-1.27542	0.132723	lmo0196
LM6179_3078		putative Membrane protein	-1.391	0.132723	lmo2360
LM6179_1994		conserved protein of unknown function	1.41286	0.133649	lmo1257
LM6179_3037		conserved protein of unknown function	-0.855179	0.135129	lmo2256
LM6179_0023	secY	preprotein translocase subunit	-0.789463	0.135622	lmo2612
LM6179_2632		conserved exported protein of unknown function	0.953111	0.135757	lmo1862
LM6179_2646	fhs	Formate--tetrahydrofolate ligase	-0.89722	0.137742	lmo01876
LM6179_3020		ABC transporter, ATP-binding protein	1.11689	0.14014	lmo2240
LM6179_0677		conserved protein of unknown function	-0.928463	0.141146	lmo0375
LM6179_0893	phr	Deoxyribodipyrimidine photo-lyase	0.962581	0.142135	lmo0588
LM6179_1299	yhfE	putative endoglucanase	-1.08825	0.142613	lmo0982
LM6179_2787		conserved membrane protein of unknown function	0.886824	0.142613	lmo2017
LM6179_misc_RNA_14		SAM	1.37655	0.142613	#N/A
LM6179_1343	lytR	Transcriptional regulator lytR	0.76726	0.142794	lmo1026
LM6179_2115	bkdAA	branched-chain alpha-keto acid dehydrogenase E1 subunit	-1.31222	0.144927	lmo1372
LM6179_0867	hisI	fragment of phosphoribosyl-AMP cyclohydrolase; phosphoribosyl-ATP pyrophosphohydrolase (part 1)	1.25111	0.145856	lmo0562
LM6179_0789	ydiB	quinate/shikimate 5-dehydrogenase, NAD(P)-binding	1.79156	0.146602	lmo0490
LM6179_1340	ktrC	potassium uptake protein	0.919271	0.146602	lmo1023
LM6179_3075		conserved membrane protein of unknown function	-0.850948	0.146687	lmo2357
LM6179_1726	trxB	thioredoxin reductase	-1.0339	0.147222	lmo2478
LM6179_misc_RNA_rli47		LM6179_misc_RNA_rli47	1.32197	0.147222	#N/A
LM6179_CDS2199759R	tnpC	transposase	1.24286	0.150319	#N/A
LM6179_1521		conserved protein of unknown function	-1.01723	0.152436	lmo1214
LM6179_2253	yclJ	two-component response regulator [YclK]	0.935481	0.155113	lmo1507
LM6179_2567		conserved protein of unknown function	1.20725	0.156307	lmo1798
LM6179_2481	yfmL	putative ATP-dependent RNA helicase yfmL	0.891386	0.158122	lmo1722
LM6179_2801	ylmG	factor involved in shape determination and osmotic tolerance	-0.956817	0.158122	lmo2029
LM6179_0241	inlJ	Internalin-J	1.51745	0.158122	#N/A
LM6179_2877	pta	phosphotransacetylase	0.970085	0.161096	lmo2103
LM6179_2425	menH	putative 2-succinyl-6-hydroxy-2,4-cyclohexadiene-1-carboxylate synthase	-1.09255	0.161994	lmo1674
LM6179_0869	hisA	phosphoribosylformimino-5-aminoimidazole carboxamide ribotide isomerase	1.21725	0.162717	lmo0564
LM6179_2568		Peptidoglycan binding protein (fragment)	1.21403	0.165414	lmo1799
LM6179_0831		Transcriptional regulator	1.06414	0.165987	lmo0526
LM6179_3026		conserved protein of unknown function	1.3419	0.165987	lmo2246
LM6179_1626		conserved protein of unknown function	-0.775156	0.165987	lmo2573
LM6179_2426	menD	2-oxoglutarate decarboxylase and 2-succinyl-5-enolpyruvyl-6-hydroxy-3-cyclohexene-1-carboxylic-acid synthase	-1.0231	0.168054	lmo1675
LM6179_2440		D-isomer specific 2-hydroxyacid dehydrogenase	-0.878689	0.168054	lmo1684
LM6179_0393		conserved protein of unknown function	0.877505	0.168541	lmo0099
LM6179_1975		conserved protein of unknown function	-0.81886	0.168541	lmo1241
LM6179_2184	sodA	superoxide dismutase	-0.864268	0.168541	lmo1439
LM6179_2451		conserved protein of unknown function	-1.00539	0.168541	lmo1694
LM6179_3010		putative Arsenate reductase	-1.00192	0.168855	lmo2230
LM6179_1819		conserved protein of unknown function	-1.01046	0.168855	lmo2453
LM6179_2616	norM	putative multidrug resistance protein norM	-1.50008	0.169689	lmo1846
LM6179_0329		Accessory gene regulator protein C	-1.31408	0.17017	lmo0050
LM6179_2464	rbn	putative ribonuclease BN	-0.823839	0.17017	lmo1706
LM6179_1632		conserved protein of unknown function	1.11715	0.17017	lmo2567
LM6179_1740		Gp33	0.844026	0.17017	#N/A
LM6179_2149	glpP	Glycerol uptake operon antiterminator regulatory protein	-1.05374	0.170643	lmo1405
LM6179_1279	htpX	Protease HtpX homolog	1.07894	0.170782	lmo0963
LM6179_0873	hisG	ATP phosphoribosyltransferase	1.18296	0.170792	lmo0568
LM6179_1208	rsbW	switch protein/serine kinase and anti-sigma factor (inhibitory sigma-B binding protein)	-0.981791	0.171758	lmo0894
LM6179_1389		conserved protein of unknown function	-1.2119	0.171758	lmo1069
LM6179_3025	yqjT	putative lyase	1.38841	0.171758	lmo2245
LM6179_misc_RNA_23		TPP	-1.20758	0.172597	#N/A
LM6179_0606	lacG	6-phospho-beta-galactosidase	1.47065	0.17293	lmo0300
LM6179_0205		Lichenan operon transcriptional antiterminator	-0.875807	0.177836	lmo2784
LM6179_2166		conserved membrane protein of unknown function	-0.954185	0.187757	lmo1422
LM6179_2431	metI	cystathionine gamma-synthase and O-acetylhomoserine thiolyase	1.46558	0.19192	lmo1680
LM6179_1094	levF	phosphotransferase system (PTS) fructose-specific enzyme IIC component	-0.766692	0.196648	lmo0782
LM6179_0330	agrA	Accessory gene regulator protein A	-1.3136	0.197199	lmo0051
LM6179_0420		conserved protein of unknown function	-1.16908	0.197199	lmo0126
LM6179_0620		conserved membrane protein of unknown function	-0.820301	0.198042	lmo0321
LM6179_0755	yeaC	conserved hypothetical protein	0.817938	0.198042	lmo0454
LM6179_0829		conserved membrane protein of unknown function	-0.820017	0.198042	lmo0524
LM6179_1153		putative Calcium-transporting ATPase	0.826862	0.201318	lmo0841
LM6179_0902		Cyclic nucleotide-binding protein	-1.15545	0.20141	lmo0597
LM6179_1879	yuzB	conserved hypothetical protein	-1.1486	0.20141	lmo2392
LM6179_0213		conserved protein of unknown function	-0.6881	0.20141	lmo2792
LM6179_misc_RNA_1		LhrA	1.19269	0.20141	#N/A
LM6179_0630		conserved exported protein of unknown function	1.1247	0.202001	#N/A
LM6179_0703		PTS system protein	-1.5102	0.203413	lmo0400
LM6179_1689	yviA	conserved hypothetical protein	0.771149	0.203413	lmo2514
LM6179_1524	ysdC	putative aminopeptidase ysdC	-1.27592	0.204009	lmo1217
LM6179_0716		Peptidoglycan N-acetylglucosamine deacetylase	0.740017	0.204609	lmo0415
LM6179_2755	ilvC	acetohydroxy-acid isomeroreductase	1.6114	0.205271	lmo1986
LM6179_0322	arcA	Arginine deiminase	-0.876334	0.205687	lmo0043
LM6179_2281	yrbC	conserved hypothetical protein	-0.84202	0.205687	lmo1535
LM6179_3083		Transcriptional regulator	-1.03798	0.205687	lmo2365
LM6179_1839	licT	Transcription antiterminator LicT	-0.995283	0.205687	lmo2436
LM6179_1271	nagA	N-acetylglucosamine-6-phosphate deacetylase	-0.981059	0.206145	lmo0956
LM6179_0487	spoVG	regulator required for spore cortex synthesis (stage V sporulation)	-0.907003	0.207678	lmo0197
LM6179_3043	yitU	putative phosphatase	-0.944914	0.207678	lmo2263
LM6179_1617		ABC transporter	-1.48653	0.207678	lmo2581
LM6179_0602		putative Membrane protein	-1.28294	0.20776	lmo0296
LM6179_0788		NADH:flavin oxidoreductase	1.37963	0.210434	lmo0489
LM6179_1810		conserved protein of unknown function	-0.75022	0.210434	lmo2462
LM6179_0197		conserved membrane protein of unknown function	1.10984	0.210434	lmo2777
LM6179_0870	hisH	amidotransferase (glutaminase)	1.24239	0.210815	lmo0565
LM6179_1001	flaA	Flagellin	1.3723	0.214001	lmo0690
LM6179_0450		conserved exported protein of unknown function	1.41157	0.215656	lmo0160
LM6179_2171	opuCB	glycine betaine/carnitine/choline/choline sulfate ABC transporter (permease)	-0.828809	0.215656	lmo1427
LM6179_0584	nrdD	anaerobic ribonucleoside-triphosphate reductase	-1.13832	0.217124	lmo0279
LM6179_1068	yhcH	putative ABC transporter (ATP-binding protein)	0.95246	0.217124	lmo0756
LM6179_1533		Transcriptional regulator	-1.52461	0.218697	lmo1225
LM6179_misc_RNA_45		LhrC	1.07612	0.218697	#N/A
LM6179_0500	ldh	L-lactate dehydrogenase	-0.782988	0.219436	lmo0210
LM6179_2483		ABC transporter ATP-binding protein	1.12022	0.219436	lmo1724
LM6179_2661	ponA	peptidoglycan glycosyltransferase (penicillin-binding proteins 1A and 1B)	0.692735	0.219436	lmo1892
LM6179_3012	yhdP	putative transporter or sensor	0.830298	0.219436	lmo2232
LM6179_2254	yclK	two-component sensor histidine kinase [YclJ]	0.772453	0.22061	lmo1508
LM6179_1069		conserved membrane protein of unknown function	0.975965	0.220721	lmo0757
LM6179_1989		conserved protein of unknown function	-1.08001	0.223437	LISIN_1296
LM6179_0593	walK	two-component sensor histidine kinase [YycG]	0.754203	0.225379	lmo0288
LM6179_2936		protein of unknown function	-1.4056	0.225831	#N/A
LM6179_2928		conserved protein of unknown function	-1.06472	0.226269	lmo2152
LM6179_0695	yqfA	conserved hypothetical protein	1.14512	0.228515	lmo0392
LM6179_0325	rpsR	ribosomal protein S18	-0.899362	0.230828	lmo0046
LM6179_2116	bkdAB	branched-chain alpha-keto acid dehydrogenase E1 subunit	-1.07116	0.230828	lmo1373
LM6179_1787		Portein gp13	1.32217	0.230828	lmo2290
LM6179_0913		conserved membrane protein of unknown function	-0.886946	0.231045	lmo0607
LM6179_1541	trxA	thioredoxin	-0.884606	0.23135	lmo1233
LM6179_1900		conserved membrane protein of unknown function	-0.950069	0.23135	lmo2371
LM6179_2351		conserved protein of unknown function	-0.642941	0.231679	lmo1601
LM6179_1163		conserved protein of unknown function	-0.947454	0.232904	lmo0851
LM6179_2178		Pyridine nucleotide-disulfide oxidoreductase	-0.758779	0.234022	lmo1433
LM6179_0328	agrD	Accessory gene regulator protein D	-1.11698	0.235911	lmo0049
LM6179_1367		Molybdopterin biosynthesis protein MoeB	-0.989714	0.238097	lmo1049
LM6179_0859	yugJ	putative NADH-dependent butanol dehydrogenase	-0.832484	0.239352	lmo0554
LM6179_0915		conserved protein of unknown function	-1.06308	0.240283	lmo0609
LM6179_1300	gpo	Glutathione peroxidase	-0.893816	0.24125	lmo0983
LM6179_3036		conserved membrane protein of unknown function	-0.786415	0.24125	lmo2255
LM6179_0124		conserved protein of unknown function	-0.86768	0.24125	lmo2709
LM6179_0844	lacD	Tagatose 1,6-diphosphate aldolase	-1.00259	0.242408	lmo0539
LM6179_0874	hisZ	ATP phosphoribosyltransferase regulatory subunit	1.08503	0.242408	lmo0569
LM6179_2693	tyrA	prephenate dehydrogenase	1.06253	0.242408	lmo1924
LM6179_1898	licB	phosphotransferase system (PTS) lichenan-specific enzyme IIB component	-0.733907	0.242408	lmo2373
LM6179_misc_RNA_47		Glycine	-0.844078	0.242408	#N/A
LM6179_0294	qoxC	cytochrome aa3-600 quinol oxidase (subunit III)	-1.0368	0.242567	lmo0015
LM6179_1780		conserved protein of unknown function	1.12312	0.242567	#N/A
LM6179_1044		Peptidoglycan binding protein	1.2308	0.246398	lmo0732
LM6179_2081	glcK	glucose kinase	0.75347	0.246398	lmo1339
LM6179_2650	ypcP	5'3'-exonuclease	-0.910762	0.246398	lmo1881
LM6179_2929		Flavodoxin	-1.15882	0.246398	lmo2153
LM6179_1274		protein of unknown function	-1.06725	0.251149	LISIN_0990
LM6179_1986		conserved protein of unknown function	-1.02203	0.251149	LISIN_1293
LM6179_0293	qoxB	cytochrome aa3-600 quinol oxidase (subunit I)	-0.910663	0.251149	lmo0014
LM6179_0316		Amino acid permease family protein	-1.47746	0.251149	lmo0037
LM6179_0865	gdhA	glutamate dehydrogenase, NADP-specific	0.861305	0.251149	lmo0560
LM6179_0866	hisI	fragment of phosphoribosyl-AMP cyclohydrolase; phosphoribosyl-ATP pyrophosphohydrolase (part 2)	1.12541	0.251149	lmo0561
LM6179_1162		conserved protein of unknown function	-0.913317	0.251149	lmo0850
LM6179_2482		putative Membrane protein	0.978226	0.251149	lmo1723
LM6179_2763		conserved protein of unknown function	0.790313	0.251149	lmo1994
LM6179_2890		ABC transporter	-1.25382	0.251149	lmo2115
LM6179_3004		conserved protein of unknown function	1.01322	0.251149	lmo2224
LM6179_0429		Oligopeptide ABC transporter	1.36149	0.251631	lmo0135
LM6179_0581		conserved protein of unknown function	0.950966	0.251631	lmo0276
LM6179_0784		conserved protein of unknown function	1.09403	0.251631	lmo0485
LM6179_0631		Internalin like protein	1.39941	0.251631	#N/A
LM6179_1222		Phosphoglycerate mutase	-0.768355	0.253666	lmo0907
LM6179_0022	adk	adenylate kinase	-0.701252	0.25536	lmo2611
LM6179_1209	sigB	RNA polymerase sigma-37 factor (sigma(B))	-0.813404	0.257537	lmo0895
LM6179_0562		conserved protein of unknown function	-1.43342	0.258601	#N/A
LM6179_0580		conserved exported protein of unknown function	0.796557	0.259265	lmo0275
LM6179_0675		conserved membrane protein of unknown function	1.33872	0.259265	lmo0373
LM6179_2943		conserved protein of unknown function	-1.28437	0.259769	lmo2165
LM6179_2652		Chitinase	-0.874066	0.260199	lmo1883
LM6179_2082		putative Lipoprotein	-0.629668	0.26041	lmo1340
LM6179_2702	folEA	GTP cyclohydrolase I	-0.92266	0.261115	lmo1933
LM6179_0090		Alpha/beta fold family hydrolase	0.955877	0.261115	lmo2677
LM6179_2991	hemH	ferrochelatase	-1.17329	0.265278	lmo2211
LM6179_2199	sigA	RNA polymerase major sigma-43 factor (sigma-A)	-0.595911	0.267674	lmo1454
LM6179_0696		conserved protein of unknown function	1.02453	0.269717	lmo0393
LM6179_1995		Hydrolase	-0.719182	0.269717	lmo1258
LM6179_tRNA42		Phe tRNA	1.48969	0.269717	#N/A
LM6179_1532		conserved membrane protein of unknown function	0.759183	0.269907	lmo1224
LM6179_2028	inlK	conserved exported protein of unknown function	1.38862	0.271331	lmo1290
LM6179_2037	glnA	glutamine synthetase	-0.914877	0.271331	lmo1299
LM6179_2494	gltC	transcriptional regulator (LysR family)	1.09894	0.271331	lmo1735
LM6179_2788	dapF	Diaminopimelate epimerase	0.666427	0.271331	lmo2018
LM6179_2831		MOSC domain-containing protein	0.827927	0.271767	lmo2060
LM6179_2999	prsA	molecular chaperone lipoprotein	-0.790766	0.275447	lmo2219
LM6179_1207	rsbV	anti-anti-sigma factor (antagonist of RsbW)	-0.832858	0.276262	lmo0893
LM6179_2022	plsY	acylphosphate:glycerol-3-phosphate acyltransferase	-0.923594	0.276262	lmo1284
LM6179_2127	fni	Isopentenyl-diphosphate delta-isomerase	0.627322	0.276471	lmo1383
LM6179_1667	atpI	AtpI protein	-0.68804	0.280906	lmo2536
LM6179_1326	ykuL	conserved hypothetical protein	-1.03364	0.282845	lmo1009
LM6179_0863		conserved protein of unknown function	-0.887003	0.283905	lmo0558
LM6179_1010		Flagellar motor switch protein FliM	1.47618	0.284056	lmo0699
LM6179_2990		conserved protein of unknown function	-0.778772	0.284221	lmo2210
LM6179_0704		Alpha-mannosidase	-1.1022	0.285724	lmo0401
LM6179_1606		Phage protein	-1.14185	0.285724	#N/A
LM6179_0617	thiE	thiamine-phosphate pyrophosphorylase	1.41066	0.287484	lmo0318
LM6179_2399	plsC	1-acyl-sn-glycerol-3-phosphate acyltransferase	0.80076	0.292991	lmo1647
LM6179_1640	rpoE	RNA polymerase (delta subunit)	0.836656	0.292991	lmo2560
LM6179_2046	tkt	transketolase	-0.69278	0.293611	lmo1305
LM6179_0801		conserved protein of unknown function	1.27691	0.294109	lmo0504
LM6179_0198		conserved membrane protein of unknown function	1.36979	0.297466	lmo2778
LM6179_1520		PadR family transcriptional regulator	-0.959361	0.299575	lmo1213
LM6179_0370		putative enzyme	-0.704369	0.302311	lmo0078
LM6179_0882		conserved membrane protein of unknown function	-0.947752	0.302311	lmo0577
LM6179_1631		conserved exported protein of unknown function	0.835629	0.302311	lmo2568
LM6179_0069		Deoxyguanosinetriphosphate triphosphohydrolase-like protein	0.900122	0.302311	lmo2657
LM6179_2825	ylbG	conserved hypothetical protein	-0.89094	0.304502	lmo2054
LM6179_0570		Uncharacterized HTH-type transcriptional regulator BC_1936	-0.980715	0.305329	lmo0266
LM6179_0021	infA	initiation factor IF-I	-0.83918	0.305329	lmo2610
LM6179_0702	frwB	Fructose-like phosphotransferase enzyme IIB component 2	-1.42547	0.305608	lmo0399
LM6179_1220		conserved protein of unknown function	-0.915601	0.305608	lmo0905
LM6179_2417		conserved exported protein of unknown function	0.673884	0.305608	lmo1666
LM6179_0575		conserved protein of unknown function	-0.947364	0.305608	#N/A
LM6179_2015	codV	site-specific tyrosine recombinase for chromosome partitioning	-1.04874	0.310599	lmo1277
LM6179_2495		Acetyltransferase, GNAT family	0.773969	0.311458	lmo1736
LM6179_2148	mutL	DNA mismatch repair factor	-0.696474	0.314492	lmo1404
LM6179_0884		conserved protein of unknown function	-0.735222	0.315227	lmo0579
LM6179_1049		conserved protein of unknown function	-1.41406	0.315227	lmo0737
LM6179_2100	accC	acetyl-CoA carboxylase subunit (biotin carboxylase subunit)	0.740235	0.315465	lmo1357
LM6179_misc_RNA_5		L13_leader	-1.15839	0.315465	#N/A
LM6179_1212	ydcI	putative RNA helicase	0.857305	0.321148	lmo0898
LM6179_2423	menE	O-succinylbenzoic acid-CoA ligase	-1.08848	0.321148	lmo1672
LM6179_2625	yodJ	D-alanyl-D-alanine carboxypeptidase lipoprotein	0.592523	0.322487	lmo1855
LM6179_0413		LmaD, lmaC, lmaB & lmaA genes	-1.06306	0.322778	lmo0119
LM6179_2601	pyrE	orotate phosphoribosyltransferase	1.42822	0.322778	lmo1831
LM6179_1818		conserved protein of unknown function	1.10123	0.323229	lmo2454
LM6179_1390	ylaN	conserved hypothetical protein	0.771022	0.324007	lmo1070
LM6179_misc_RNA_32		T-box	0.975995	0.324007	#N/A
LM6179_0292	qoxA	cytochrome aa3-600 quinol oxidase (subunit II)	-0.79145	0.324593	lmo0013
LM6179_0510	ftsH	cell-division protein and general stress protein (class III heat-shock)	0.588687	0.324593	lmo0220
LM6179_0823		conserved membrane protein of unknown function	-1.10316	0.324593	lmo0518
LM6179_0901		conserved membrane protein of unknown function	-0.827391	0.324593	lmo0596
LM6179_1032	fbp	Fibronectin-binding protein, 25kDa	0.785773	0.324593	lmo0721
LM6179_2737	yaaN	conserved hypothetical protein	0.662495	0.324593	lmo1967
LM6179_1722	lgt	prelipoprotein diacylglycerol transferase	-0.837724	0.324593	lmo2482
LM6179_0109	yaaO	putative decarboxylase	-0.702196	0.324593	lmo2694
LM6179_0310		Transcriptional regulator LacI family	0.721355	0.32522	lmo0031
LM6179_0898		conserved membrane protein of unknown function	-0.588605	0.327834	lmo0593
LM6179_2165	bilEA	BilEA	-0.756811	0.327834	lmo1421
LM6179_2479	licB	phosphotransferase system (PTS) lichenan-specific enzyme IIB component	1.04016	0.328122	lmo1720
LM6179_1374	pdhD	dihydrolipoamide dehydrogenase E3 subunit of both pyruvate dehydrogenase and 2-oxoglutarate dehydrogenase complexes	0.80682	0.33353	lmo1055
LM6179_2618	mntC	Manganese transport system membrane protein mntC	0.55511	0.33353	lmo1848
LM6179_1037		conserved protein of unknown function	-1.13965	0.334775	lmo0726
LM6179_2953	gdh	Glucose 1-dehydrogenase	-1.04258	0.334775	lmo2175
LM6179_1431		conserved exported protein of unknown function	0.853911	0.33513	lmo1128
LM6179_2930	nrdB	Ribonucleoside-diphosphate reductase subunit beta	-1.14206	0.335355	lmo2154
LM6179_2114	lpdV	branched-chain alpha-keto acid dehydrogenase E3 subunit (dihydrolipoamide dehydrogenase)	-1.18991	0.337814	lmo1371
LM6179_2200	dnaG	DNA primase	0.684605	0.339817	lmo1455
LM6179_3001		conserved protein of unknown function	0.865442	0.339817	lmo2221
LM6179_1157	yxjH	putative methyl-tetrahydrofolate methyltransferase	1.05336	0.339817	lmo0845
LM6179_2140	pgsA	CDP-diacylglycerol-glycerol-3-phosphate 3-phosphatidyltransferase	1.00781	0.339817	lmo1396
LM6179_2849	tsaB	tRNA(NNU) t(6)A37 threonylcarbamoyladenosine modification; protease involved in TsaD function	-0.956683	0.339817	lmo2077
LM6179_3005	fumC	fumarate hydratase	0.888225	0.339817	lmo2225
LM6179_0011	ecfT	component of the influx ECF transporters	-1.06395	0.341236	lmo2599
LM6179_0739		Peptidoglycan binding protein	0.771438	0.342799	lmo0435
LM6179_2298	tnpA	transposase	-1.22158	0.343409	#N/A
LM6179_1156	yabJ	aminoacrylate/iminopropionate hydrolase/deaminase	1.21023	0.346141	lmo0844
LM6179_2117	bkdB	branched-chain alpha-keto acid dehydrogenase E2 subunit (lipoamide acyltransferase)	-0.819367	0.346141	lmo1374
LM6179_0059		Phosphotriesterase family protein	1.01492	0.346141	lmo2648
LM6179_misc_RNA_29		T-box	0.830682	0.346141	#N/A
LM6179_2267		N-acetylmuramoyl-L-alanine amidase	-0.769729	0.347178	lmo1521
LM6179_2493	gltA	glutamate synthase (large subunit)	1.02877	0.34784	lmo1734
LM6179_0244		D-isomer specific 2-hydroxyacid dehydrogenase	0.554774	0.34784	lmo2824
LM6179_0914	yfiC	putative ABC transporter (ATP-binding protein)	-0.653785	0.348838	lmo0608
LM6179_1654	rpmEB	ribosomal protein L31	0.600829	0.348838	lmo2548
LM6179_0211	parB	site-specific DNA-binding protein	0.700358	0.348949	lmo2790
LM6179_1513	cbiQ	Cobalt transport protein CbiQ	1.19879	0.352133	lmo1206
LM6179_0585	nrdG	anaerobic ribonucleotide reductase activating protein	-1.14499	0.354303	lmo0280
LM6179_2744		conserved protein of unknown function	0.978549	0.35615	lmo1974
LM6179_tRNA22		Trp tRNA	-1.15419	0.35615	#N/A
LM6179_1118		conserved protein of unknown function	-0.941661	0.358686	lmo0805
LM6179_1210		putative Sigma-B negative effector	-0.801799	0.360111	lmo0896
LM6179_1414		conserved protein of unknown function	0.72504	0.360111	#N/A
LM6179_2924		conserved membrane protein of unknown function	0.758181	0.361213	lmo2148
LM6179_0571	mhqA	putative ring-cleaving dioxygenase mhqA	-0.80846	0.361886	lmo0267
LM6179_0576	bglC	aryl-phospho-beta-d-glucosidase	-0.69186	0.361886	lmo0271
LM6179_2180	dapA	dihydrodipicolinate synthase	0.643746	0.361886	lmo1435
LM6179_1387	bipA	GTPase	-0.874031	0.366674	lmo1067
LM6179_2847	tsaD	tRNA(NNU) t(6)A37 threonylcarbamoyladenosine modification; glycation binding protein	-0.873291	0.366674	lmo2075
LM6179_2852		conserved exported protein of unknown function	0.842216	0.366674	lmo2080
LM6179_2358	ytpQ	conserved hypothetical protein	-0.75888	0.368647	lmo1608
LM6179_2048		conserved protein of unknown function	-1.28578	0.369532	lmo1307
LM6179_1514		putative enzyme	1.2089	0.369923	lmo1207
LM6179_0572		conserved protein of unknown function	-0.684078	0.370183	lmo0268
LM6179_0740		Transcription regulator	0.894206	0.371312	lmo0436
LM6179_0885		Phospholipase/carboxylesterase	-0.622908	0.371312	lmo0580
LM6179_1221	gor	glutathione oxidoreductase	-0.81478	0.371312	lmo0906
LM6179_2466	yokD	SPBc2 prophage-derived aminoglycoside N(3')-acetyltransferase-like protein yokD	-0.730723	0.371312	lmo1708
LM6179_misc_RNA_41		ykoK	-0.719298	0.371312	#N/A
LM6179_2742		Sugar-transport protein	1.19559	0.372052	lmo1972
LM6179_0780		conserved exported protein of unknown function	0.779358	0.372155	lmo0481
LM6179_1075		conserved protein of unknown function	0.694095	0.372155	lmo0763
LM6179_2478	licA	phosphotransferase system (PTS) lichenan-specific enzyme IIA component	0.911239	0.372155	lmo1719
LM6179_2590	prkC	protein kinase	0.564388	0.372155	lmo1820
LM6179_1668	atpB	ATP synthase (subunit a, component F0)	-0.595528	0.372155	lmo2535
LM6179_1613		conserved protein of unknown function	-0.693216	0.372155	lmo2585
LM6179_0604		PTS system, IIC component	1.13128	0.373175	lmo0298
LM6179_0622		conserved protein of unknown function	-0.88553	0.373175	lmo0323
LM6179_1319	ptsH	histidine-containing phosphocarrier protein of the phosphotransferase system (PTS) (HPr protein)	-0.75677	0.375293	lmo1002
LM6179_2335	yteJ	putative integral inner membrane protein	0.855208	0.375393	lmo1584
LM6179_1677	murAA	UDP-N-acetylglucosamine 1-carboxyvinyltransferase	-0.627123	0.375393	lmo2526
LM6179_0058		putative Creatinine amidohydrolase	1.07595	0.375393	lmo2647
LM6179_0195	licT	Transcription antiterminator LicT	-1.11995	0.375393	lmo2773
LM6179_0931	yycN	Uncharacterized N-acetyltransferase YycN	0.579405	0.375755	lmo0624
LM6179_0951	zosA	Zn transporter	0.879386	0.375755	lmo0641
LM6179_2324	accD	acetyl-CoA carboxylase (carboxyltransferase beta subunit)	-0.823358	0.375755	lmo1573
LM6179_2701		conserved protein of unknown function	-0.738724	0.37623	lmo1932
LM6179_1366	moaB	Molybdenum cofactor biosynthesis protein B	-0.796191	0.377	lmo1048
LM6179_2136		Zinc metallopeptidase	-0.936695	0.377004	lmo1392
LM6179_0100		conserved exported protein of unknown function	-1.14436	0.378939	lmo2686
LM6179_0700		conserved protein of unknown function	0.62499	0.382736	lmo0397
LM6179_1612	yrhE	putative formate dehydrogenase	-0.556456	0.382738	lmo2586
LM6179_1372	pdhB	pyruvate dehydrogenase (E1 beta subunit)	0.767977	0.382779	lmo1053
LM6179_2170	opuCC	glycine betaine/carnitine/choline/choline sulfate ABC transporter (osmoprotectant-binding lipoprotein)	-0.633014	0.383317	lmo1426
LM6179_2908		conserved protein of unknown function	-0.620842	0.383317	lmo2132
LM6179_2152		Transcriptional regulator	0.699753	0.386066	lmo1408
LM6179_2619	mntB	manganese ABC transporter (ATP-binding protein)	0.529062	0.386066	lmo1849
LM6179_2238	yqeG	putative hydrolase	0.770442	0.387051	lmo1492
LM6179_2980	fabF	beta-ketoacyl-acyl carrier protein synthase II	-0.888401	0.387051	lmo2201
LM6179_misc_RNA_12		SAM	-0.962102	0.387051	#N/A
LM6179_0220	mtlA	phosphotransferase system (PTS) mannitol-specific enzyme IICB component	-1.00969	0.388101	lmo2799
LM6179_0323	rpsF	ribosomal protein S6 (BS9)	-0.640112	0.389591	lmo0044
LM6179_1292	rpiA	Ribose-5-phosphate isomerase A	-1.24206	0.391213	lmo0975
LM6179_2196	ispH	1-hydroxy-2-methyl-2-(E)-butenyl 4-diphosphate reductase	0.876741	0.391213	lmo1451
LM6179_0009	rplM	ribosomal protein L13	-0.61943	0.391236	lmo2597
LM6179_2800	ylmH	factor involved in shape determination, RNA-binding fold	-0.774237	0.391314	lmo2028
LM6179_0719		conserved protein of unknown function	1.15187	0.392313	lmo0418
LM6179_0908		conserved membrane protein of unknown function	-0.976034	0.392313	lmo0603
LM6179_0367		putative Transferase	0.764776	0.395621	lmo0075
LM6179_2371	dat	D-alanine aminotransferase	0.866892	0.396508	lmo1619
LM6179_2326	nrnA	oligoribonuclease (nanoRNAse), 3',5'-bisphosphate nucleotidase	-0.62947	0.397402	lmo1575
LM6179_1721	hprK	serine/threonine protein kinase/phosphorylase	-0.638576	0.397402	lmo2483
LM6179_1996	proA	gamma-glutamyl phosphate reductase	0.855652	0.39786	lmo1259
LM6179_1050	bglP	phosphotransferase system (PTS) beta-glucoside-specific enzyme IIBCA component	-1.12851	0.405711	lmo0738
LM6179_2047	yneF	conserved hypothetical protein	-0.908206	0.405711	lmo1306
LM6179_2119		conserved protein of unknown function	-0.957636	0.405711	lmo1375
LM6179_1201		conserved protein of unknown function	-0.711488	0.406369	lmo0887
LM6179_2889	bceA	bacitracin ABC efflux transporter (ATP-binding protein)	-1.09874	0.407288	lmo2114
LM6179_0932		conserved protein of unknown function	0.522135	0.408265	lmo0625
LM6179_1117		conserved protein of unknown function	-0.912459	0.408265	lmo0804
LM6179_1698	ftsX	cell-division ABC transporter	0.820476	0.408265	lmo2506
LM6179_2260	rarA	DNA-dependent ATPase	0.776025	0.411487	lmo1514
LM6179_0517	folB	dihydroneopterin aldolase	-1.10035	0.412578	lmo0225
LM6179_1638		conserved protein of unknown function	-1.13724	0.412578	lmo2562
LM6179_0045	ecfT	component of the influx ECF transporters	-0.764844	0.412578	lmo2634
LM6179_0348		conserved protein of unknown function	-1.17283	0.412578	#N/A
LM6179_2330	ald	L-alanine dehydrogenase	-0.820935	0.412812	lmo1579
LM6179_0516	folP	dihydropteroate synthase	-0.998569	0.412993	lmo0224
LM6179_0761		M protein trans-acting positive regulator (MGA)	-0.671217	0.41434	lmo0459
LM6179_1109		conserved protein of unknown function	-0.594342	0.41434	lmo0796
LM6179_1718		PspC domain-containing protein	0.692932	0.41434	lmo2486
LM6179_0006		conserved protein of unknown function	-0.799411	0.41434	#N/A
LM6179_0916		conserved exported protein of unknown function	-0.491668	0.41499	lmo0610
LM6179_1312	ykrP	putative integral inner membrane protein; putative acyltransferase	-0.911223	0.41499	lmo0995
LM6179_2131		Pyrroline-5-carboxylate reductase	0.711366	0.41499	lmo1387
LM6179_1199	acpS	holo-acyl carrier protein synthase	0.992863	0.416537	lmo0885
LM6179_2327	ytoI	conserved hypothetical protein	-0.55043	0.416537	lmo1576
LM6179_0929		conserved membrane protein of unknown function	-1.20611	0.41788	lmo0622
LM6179_2328	ytkL	putative metal-dependent hydrolase	-0.552049	0.420189	lmo1577
LM6179_2684	malS	putative NAD-dependent malic enzyme 3	0.646985	0.420189	lmo1915
LM6179_1705	pstS	phosphate ABC transporter (binding lipoprotein)	1.18923	0.420189	lmo2499
LM6179_2366	trmB	tRNA (guanine-N(7)-)-methyltransferase	0.71652	0.421944	lmo1615
LM6179_tRNA21		Tyr tRNA	-1.1179	0.421944	#N/A
LM6179_2700	menH	menaquinone methyltransferase	-0.805485	0.423519	lmo1931
LM6179_0212	parA	chromosome partitioning protein; transcriptional regulator	0.71607	0.423731	lmo2791
LM6179_3054	fruR	transcriptional regulator (DeoR family)	-1.19029	0.426313	lmo2337
LM6179_1383		Magnesium transporter CorA family protein	0.936834	0.426966	lmo1064
LM6179_2389		conserved membrane protein of unknown function	0.56499	0.426966	lmo1637
LM6179_2741		Ascorbate-specific PTS system enzyme IIC	1.14614	0.427915	lmo1971
LM6179_1200	alrA	D-alanine racemase	0.763477	0.42999	lmo0886
LM6179_2806	divIB	Cell division protein DivIB	-0.761227	0.42999	lmo2034
LM6179_1772		protein of unknown function	-1.18815	0.42999	#N/A
LM6179_1671	atpH	ATP synthase subunit delta	-0.517986	0.432462	lmo2532
LM6179_1087		conserved protein of unknown function	0.801028	0.432776	lmo0775
LM6179_1309		conserved membrane protein of unknown function	-0.857203	0.432776	lmo0992
LM6179_2104	xseA	exodeoxyribonuclease VII (large subunit)	0.842026	0.432776	lmo1361
LM6179_2569		exported protein of unknown function	0.694791	0.432776	lmo1799
LM6179_2856		conserved protein of unknown function	-0.803219	0.432776	lmo2084
LM6179_3055	pepC	Aminopeptidase C	-0.709158	0.432776	lmo2338
LM6179_0087	ywlF	ribose 5-phosphate epimerase	-0.736955	0.432776	lmo2674
LM6179_0004		Crispr-associated protein Cas9/Csn1	-0.636401	0.433039	#N/A
LM6179_0106		N-acetylmuramoyl-L-alanine amidase, family 4 protein	0.589164	0.433516	lmo2691
LM6179_0217		conserved protein of unknown function	-0.796245	0.433889	lmo2796
LM6179_2944		Cyclic nucleotide-binding protein	-0.831264	0.434953	lmo2166
LM6179_1060		conserved membrane protein of unknown function	1.03832	0.436698	lmo0748
LM6179_0276	rpmH	ribosomal protein L34	-0.818778	0.437507	lmo2856
LM6179_0541	secE	preprotein translocase subunit	-0.747427	0.43903	lmo0245
LM6179_1263	ydbI	putative integral inner membrane protein	-0.64725	0.43903	lmo0949
LM6179_2237	yqeH	GTPase involved in ribosome 30S assembly	0.652383	0.43903	lmo1491
LM6179_2467	mapA	methionine aminopeptidase	-0.753499	0.43903	lmo1709
LM6179_3077		conserved protein of unknown function	0.77144	0.43903	lmo2359
LM6179_0003		Crispr-associated protein cas1	-0.712774	0.43903	#N/A
LM6179_1525	ysgA	putative RNA methylase	-0.956422	0.439403	lmo1218
LM6179_2247	yrzB	putative anti-sigma factor	0.677083	0.439403	lmo1501
LM6179_0407		conserved protein of unknown function	-0.566319	0.439859	lmo0113
LM6179_0324	ssbA	single-strand DNA-binding protein	-0.614514	0.439931	lmo0045
LM6179_0656	yhhX	Uncharacterized oxidoreductase yhhX	-0.767268	0.439931	lmo0356
LM6179_2186	ispG	4-hydroxy-3-methylbut-2-en-1-yl diphosphate synthase (1-hydroxy-2-methyl-2-(E)-butenyl 4-diphosphate synthase)	0.780408	0.439931	lmo1441
LM6179_2511	rlmCD	methyltransferase of m5U747 and m5U1939 in 23S RNA	0.630383	0.439931	lmo1751
LM6179_2945		conserved protein of unknown function	-0.786819	0.439931	lmo2167
LM6179_1800		conserved protein of unknown function	-0.869499	0.439931	lmo2277
LM6179_0082		conserved membrane protein of unknown function	-0.700398	0.439931	lmo2669
LM6179_0024	rplO	ribosomal protein L15	-0.690275	0.440792	lmo2613
LM6179_0629		conserved exported protein of unknown function	1.14963	0.44129	lmo0331
LM6179_2101	yqhY	conserved hypothetical protein	0.667319	0.44129	lmo1358
LM6179_2666	aspB	putative aspartate aminotransferase	0.642843	0.44129	lmo1897
LM6179_2699	hepT	heptaprenyl diphosphate synthase component II	-0.691678	0.44129	lmo1930
LM6179_1794		Gp20	0.911058	0.44129	lmo2283
LM6179_0105		Transcriptional regulator	0.779768	0.44129	lmo2690
LM6179_1965		conserved protein of unknown function	-0.990136	0.444143	#N/A
LM6179_1327	ccpC	transcriptional repressor of citB and citZ	-0.827879	0.447499	lmo1010
LM6179_0509	tilS/hprT	Bifunctional protein tilS/hprT [Includes: tRNA(Ile)-lysidine synthase ; Hypoxanthine-guanine phosphoribosyltransferase]	0.634763	0.450708	lmo0219
LM6179_2881		conserved protein of unknown function	-0.976151	0.450708	lmo2106
LM6179_0963		conserved membrane protein of unknown function	-0.470841	0.451403	lmo0653
LM6179_1027	fliI	flagellar-specific ATPase	1.17245	0.451403	lmo0716
LM6179_1229	gabD	succinate-semialdehyde dehydrogenase	-0.536421	0.451403	lmo0913
LM6179_1237	ycgQ	conserved hypothetical protein	-1.12554	0.451403	lmo0921
LM6179_2106	ispA	geranyltranstransferase	-0.756324	0.451403	lmo1363
LM6179_2248	yrrK	putative Holliday junction resolvase	0.721873	0.451403	lmo1502
LM6179_2269	rsh	GTP pyrophosphokinase (RelA/SpoT)	0.55021	0.451403	lmo1523
LM6179_0035	rpmC	ribosomal protein L29	0.809556	0.451403	lmo2624
LM6179_0219		conserved protein of unknown function	-0.934343	0.451403	lmo2798
LM6179_0057		conserved protein of unknown function	1.06281	0.453214	lmo2646
LM6179_0308		conserved membrane protein of unknown function	-0.562861	0.454129	lmo0029
LM6179_1272	nagBA	N-acetylglucosamine-6-phosphate isomerase	-0.6539	0.455444	lmo0957
LM6179_0418		conserved protein of unknown function	-0.777916	0.455674	lmo0124
LM6179_1999		Transcriptional regulator	1.0332	0.455674	lmo1262
LM6179_2992	hemE	uroporphyrinogen III decarboxylase	-0.791391	0.455674	lmo2212
LM6179_1922		conserved protein of unknown function	-1.12185	0.457211	#N/A
LM6179_0845	pbpX	putative penicillin-binding protein pbpX	-0.960843	0.459092	lmo0540
LM6179_1951		Phage terminase, large subunit, PBSX family	-1.11959	0.459092	#N/A
LM6179_3056	ybbK	conserved hypothetical protein	-0.884127	0.460331	lmo2339
LM6179_1198	hemY	Protoporphyrinogen oxidase	0.688178	0.460996	lmo0884
LM6179_2317	icd	isocitrate dehydrogenase	0.504836	0.460996	lmo1566
LM6179_3076		conserved protein of unknown function	-0.538269	0.460996	lmo2358
LM6179_0623		conserved exported protein of unknown function	1.08416	0.460996	lmo0324
LM6179_2359	ytpP	putative thiol-disulfide oxidoreductase with thioredoxin domain	-0.993989	0.461213	lmo1609
LM6179_0442		conserved exported protein of unknown function	0.806197	0.461786	lmo0152
LM6179_2566	rpsP	ribosomal protein S16 (BS17)	-0.779126	0.461793	lmo1797
LM6179_1915		conserved protein of unknown function	0.790885	0.461793	#N/A
LM6179_1329	dapL	N-acetyl-diaminopimelate deacetylase	-0.82304	0.462226	lmo1012
LM6179_1516	pduO/cobA	putative ATP:cob(I)alamin adenosyltransferase	0.593538	0.462226	lmo1209
LM6179_2108	dxs	1-deoxyxylulose-5-phosphate synthase	0.576362	0.466583	lmo1365
LM6179_2659		conserved protein of unknown function	-0.848143	0.466583	lmo1890
LM6179_2671	panB	ketopantoate hydroxymethyltransferase	-0.833898	0.466583	lmo1902
LM6179_1477	pduX	Propanediol utilization protein PduX / L-threonine kinase in B12 biosynthesis	1.06823	0.468015	lmo1170
LM6179_2030		conserved protein of unknown function	0.686732	0.468237	lmo1292
LM6179_2692	aroA	3-phosphoshikimate 1-carboxyvinyltransferase (5-enolpyruvoylshikimate-3-phosphate synthase)	0.771965	0.468237	lmo1923
LM6179_0959		conserved protein of unknown function	-0.59795	0.470262	lmo0649
LM6179_1873	yhdP	putative transporter or sensor	-0.610629	0.470262	lmo2399
LM6179_0408		conserved protein of unknown function	-0.63435	0.475013	lmo0114
LM6179_0499		conserved protein of unknown function	0.672217	0.475232	lmo0209
LM6179_1347	ykrA	putative hydrolase	0.607626	0.475232	lmo1029
LM6179_0050		conserved exported protein of unknown function	-0.826081	0.475232	lmo2639
LM6179_1384		Predicted protein	1.01672	0.475232	#N/A
LM6179_1885	yuiD	putative integral inner membrane protein	-0.599468	0.477924	lmo2386
LM6179_1777		Phage portal protein	0.763529	0.480631	lmo2299
LM6179_2126		conserved protein of unknown function	0.485789	0.481587	lmo1382
LM6179_1180		conserved protein of unknown function	-1.06954	0.483706	LISIN_0894
LM6179_1107	ywnB	putative oxidoreductase	-0.473767	0.483706	lmo0794
LM6179_2276	tgt	tRNA-guanine transglycosylase	-0.646699	0.483706	lmo1530
LM6179_2776	alsS	alpha-acetolactate synthase	-0.704872	0.483706	lmo2006
LM6179_2457		Methyl-accepting chemotaxis protein	1.09721	0.483723	lmo1699
LM6179_2669	panD	aspartate 1-decarboxylase	-0.717047	0.483806	lmo1900
LM6179_1168	murF	UDP-N-acetylmuramoylalanyl-D-glutamyl-2,6-diaminopimelate-D-alanyl-D-alanine ligase	0.812333	0.486544	lmo0856
LM6179_1673	atpG	ATP synthase (subunit gamma, component F1)	-0.551441	0.486544	lmo2530
LM6179_0952		putative Membrane protein	-0.884765	0.486663	lmo0642
LM6179_5s_rRNA_3		ribosomal RNA 5s_rRNA	1.11886	0.486663	#N/A
LM6179_0833		conserved exported protein of unknown function	-0.939699	0.487801	lmo0528
LM6179_0253	ycjT	putative glycosyl hydrolase/phosphorylase	-1.0242	0.488048	lmo2833
LM6179_2905	ydaO	putative metabolite transporter	0.610099	0.488504	lmo2130
LM6179_2345	ezrA	Septation ring formation regulator EzrA	-0.622676	0.491967	lmo1594
LM6179_1278	lemA	Protein LemA	0.579464	0.491969	lmo0962
LM6179_1376		Lactate/malate dehydrogenase family protein	-0.576718	0.49216	lmo1057
LM6179_2798		conserved protein of unknown function	1.00073	0.494777	#N/A
LM6179_0573		Oligopeptide transport system permease oppC	0.95216	0.495213	lmo0269
LM6179_2832	ycnI	conserved hypothetical protein	0.702432	0.495748	lmo2061
LM6179_1848		Cell division protein	0.783044	0.495748	lmo2427
LM6179_0518	folK	7,8-dihydro-6-hydroxymethylpterin pyrophosphokinase	-1.0051	0.497553	lmo0226
LM6179_0692		Low temperature requirement protein LtrA	-0.755487	0.497553	lmo0389
LM6179_2762	pdp	pyrimidine-nucleoside phosphorylase	0.839097	0.497586	lmo1993
LM6179_2360		conserved exported protein of unknown function	-0.651262	0.497599	lmo1610
LM6179_1792		Gp18	-0.94858	0.498303	lmo2285
LM6179_0860	dtpT	di-tripeptide-proton ABC symporter	-0.522763	0.500409	lmo0555
LM6179_0309		Hydrolase	0.649122	0.500627	lmo0030
LM6179_0231	mnmE	tRNA modification GTPase and tRNA-U34 5-formylation enzyme	-0.846563	0.500627	lmo2811
LM6179_1280		conserved protein of unknown function	-0.504479	0.500845	lmo0964
LM6179_2507	bceA	bacitracin ABC efflux transporter (ATP-binding protein)	0.634021	0.500845	lmo1747
LM6179_2061	polC	DNA polymerase III (alpha subunit)	0.507142	0.501211	lmo1320
LM6179_2312		Replication initiation and membrane attachment protein	0.576571	0.502378	lmo1561
LM6179_1717		conserved protein of unknown function	0.584613	0.505278	lmo2487
LM6179_1100		BadF/BadG/BcrA/BcrD ATPase	0.693567	0.508033	lmo0788
LM6179_1264		conserved protein of unknown function	0.715339	0.509216	lmo0950
LM6179_2079		Rhomboid family protein	0.491476	0.509216	lmo1337
LM6179_2594	priA	primosomal replication factor Y (primosomal protein N')	0.580353	0.509807	lmo1824
LM6179_1338		conserved exported protein of unknown function	0.518447	0.511668	lmo1021
LM6179_1696	yvjA	putative integral inner membrane protein	-0.931556	0.51197	lmo2508
LM6179_2177		conserved protein of unknown function	-0.49607	0.513657	lmo1432
LM6179_1820		Carboxylesterase	-0.496838	0.5159	lmo2452
LM6179_1074	hflX	GTPase HflX	0.631574	0.516564	lmo0762
LM6179_0501	ctc	ribosomal protein Ctc, binding 5S RNA	-0.461344	0.51747	lmo0211
LM6179_1990	treR	transcriptional regulator (GntR family)	-0.600334	0.51747	lmo1253
LM6179_2099	accB	acetyl-CoA carboxylase subunit (biotin carboxyl carrier subunit)	0.644528	0.51747	lmo1356
LM6179_2952		GGDEF domain-containing protein	-0.650915	0.51747	lmo2174
LM6179_1890	mrpD	proton transporter component of Na+/H+ antiporter	-0.571151	0.51747	lmo2381
LM6179_1666	mnaA	UDP-N-acetylmannosamine 2-epimerase	0.550272	0.51747	lmo2537
LM6179_0733		putative enzyme	1.01949	0.517585	lmo0432
LM6179_0154		conserved protein of unknown function	-0.838581	0.517585	lmo2740
LM6179_0735		Internalin-A (fragment)	0.688533	0.522197	lmo0433
LM6179_0315	ptcA	Putrescine carbamoyltransferase	-0.955296	0.523159	lmo0036
LM6179_0673		conserved protein of unknown function	0.82588	0.523159	lmo0371
LM6179_0743		conserved protein of unknown function	0.462087	0.523159	lmo0439
LM6179_1238	coaA	Pantothenate kinase	0.466276	0.523159	lmo0922
LM6179_1242	ltaSA	exported glycerol phosphate lipoteichoic acid synthetase and anion-binding protein	0.424518	0.523159	lmo0927
LM6179_1244		conserved protein of unknown function	-0.63059	0.523159	lmo0929
LM6179_1393	yvrC	Uncharacterized ABC transporter substrate-binding lipoprotein yvrC	1.01027	0.523159	lmo1073
LM6179_2294	mreB	cell-shape determining protein	-0.692544	0.523159	lmo1548
LM6179_1893	phaAB	fragment of pH adaptation potassium efflux system transmembrane protein (part 1)	-0.482839	0.523159	lmo2378
LM6179_1892	phaAB	fragment of pH adaptation potassium efflux system transmembrane protein (part 2)	-0.645279	0.523159	lmo2379
LM6179_1662	tsaC	tRNA(NNU) t(6)A37 threonylcarbamoyladenosine modification; threonine-dependent ADP-forming ATPase	-0.646701	0.523159	lmo2541
LM6179_0048		conserved exported protein of unknown function	0.4296	0.523159	lmo2637
LM6179_2486		Transcriptional regulator	0.648669	0.524345	lmo1727
LM6179_2749		conserved protein of unknown function	0.551447	0.525013	lmo1979
LM6179_1328	dapH	tetrahydrodipicolinate N-acetyltransferase	-0.623211	0.525598	lmo1011
LM6179_2211	yqfF	putative membrane associate hydrolase	0.431297	0.52651	lmo1466
LM6179_2347	rpsD	ribosomal protein S4 (BS4)	0.489112	0.52651	lmo1596
LM6179_2357	ytpR	putative tRNA binding protein	-0.518067	0.526929	lmo1607
LM6179_2584	yloV	putative dihydroxyacetone/glyceraldehyde kinase	0.504181	0.526929	lmo1814
LM6179_3039		conserved protein of unknown function	0.669444	0.527162	lmo2259
LM6179_0152		CBS domain-containing protein	0.468478	0.531587	lmo2738
LM6179_2118		Predicted protein	-0.965456	0.536991	LISIN_1421
LM6179_0417		conserved protein of unknown function	-0.570717	0.536991	lmo0123
LM6179_0489	prs	phosphoribosylpyrophosphate synthetase	-0.624919	0.536991	lmo0199
LM6179_0567		Internalin C2	-0.41735	0.536991	lmo0263
LM6179_0679		conserved protein of unknown function	0.548402	0.536991	lmo0377
LM6179_0734		Internalin-A (fragment)	0.736214	0.536991	lmo0433
LM6179_1093	levG	phosphotransferase system (PTS) fructose-specific enzyme IID component	-0.422848	0.536991	lmo0781
LM6179_1378		conserved protein of unknown function	-0.491907	0.536991	lmo1059
LM6179_1979		conserved protein of unknown function	0.649203	0.536991	lmo1245
LM6179_2721	scpA	chromosome condensation and partitioning factor	-0.758812	0.536991	lmo1951
LM6179_2817		putative 2-dehydropantoate 2-reductase	0.846479	0.536991	lmo2046
LM6179_0026	rpsE	ribosomal protein S5	0.617824	0.536991	lmo2615
LM6179_0051		Heptaprenyl diphosphate synthase component I	-0.760991	0.536991	lmo2640
LM6179_0178	rtbI	ribonuclease toxin of toxin-antitoxin systems RttI-RttJ	0.595044	0.536991	lmo2757
LM6179_0421		conserved protein of unknown function	-0.856774	0.536991	#N/A
LM6179_tRNA32		Gly tRNA	-0.826648	0.536991	#N/A
LM6179_1554		conserved protein of unknown function	0.705523	0.536991	#N/A
LM6179_2147	mutS	DNA mismatch repair recognition factor	-0.483191	0.537525	lmo1403
LM6179_0611		Threonine aldolase	0.771793	0.537824	lmo0305
LM6179_1373	pdhC	pyruvate dehydrogenase (dihydrolipoamide acetyltransferase E2 subunit)	0.517843	0.537824	lmo1054
LM6179_1385	yktB	conserved hypothetical protein	0.870837	0.537824	lmo1065
LM6179_2337	ppnKB	inorganic polyphosphate/ATP-NAD kinase	-0.505332	0.537824	lmo1586
LM6179_2513	dagK	diacylglycerol kinase	0.504083	0.537824	lmo1753
LM6179_1952		Gp3 protein	-0.971333	0.537824	#N/A
LM6179_1587		ClpP protease	-0.939955	0.537824	#N/A
LM6179_0286	gyrA	DNA gyrase (subunit A)	0.521756	0.538104	lmo0007
LM6179_0410	lmaC	Antigen C	-0.947102	0.538104	lmo0116
LM6179_0841	licH	6-phospho-beta-glucosidase	-0.554273	0.538104	lmo0536
LM6179_1040		Riboflavin kinase/FMN adenylyltransferase	-0.711466	0.538104	lmo0728
LM6179_2169	opuCD	glycine betaine/carnitine/choline/choline sulfate ABC transporter (permease)	-0.490327	0.538104	lmo1425
LM6179_2176	ykpA	ABC efflux transporter (ATP-binding protein)	0.563133	0.538104	lmo1431
LM6179_1845	fecD	iron-dicitrate transporter subunit ; membrane component of ABC superfamily; KpLE2 phage-like element	-0.869238	0.538104	lmo2430
LM6179_0013	ecfA	energizing coupling factor of ABC influx transporter (ATP-binding protein)	-0.550385	0.538104	lmo2601
LM6179_0040	rplB	ribosomal protein L2 (BL2)	0.672708	0.538104	lmo2629
LM6179_0060		Membrane protein	0.572026	0.538104	lmo2649
LM6179_1865		Predicted protein	-0.969379	0.538104	#N/A
LM6179_2414	asnB	asparagine synthetase	-0.66817	0.538209	lmo1663
LM6179_1275	tagO	putative undecaprenyl-phosphate N-acetylglucosaminyl 1-phosphate transferase	-0.584062	0.538932	lmo0959
LM6179_2129		conserved membrane protein of unknown function	0.672651	0.539195	lmo1385
LM6179_1669	atpE	ATP synthase (subunit c, component F0)	-0.483412	0.542054	lmo2534
LM6179_1282		TPR domain-containing protein	-0.617936	0.543117	lmo0966
LM6179_1310	ktrD	K+-transporting ATPase	-0.563118	0.543117	lmo0993
LM6179_0177	topB	DNA topoisomerase III	0.508283	0.54516	lmo2756
LM6179_0251	ycjU	putative glucose-1-phosphate phosphodismutase, beta-phosphoglucomutase	-0.950695	0.546165	lmo2831
LM6179_2074	rsgA	putative ribosome biogenesis GTPase RsgA 1	0.476846	0.546725	lmo1332
LM6179_1260		conserved protein of unknown function	0.544234	0.547052	lmo0946
LM6179_0415		conserved membrane protein of unknown function	-0.551585	0.547858	lmo0121
LM6179_0452	holB	DNA polymerase III delta' subunit	0.445852	0.547858	lmo0162
LM6179_1096	manX	fragment of fused mannose-specific PTS enzymes: IIA component ; IIB component (part 1)	-0.497623	0.547858	lmo0784
LM6179_1297		ABC transporter, permease protein	-0.89469	0.547858	lmo0980
LM6179_1313	ogt	O6-alkylguanine DNA alkyltransferase	0.608522	0.547858	lmo0996
LM6179_2102	nusB	transcription termination factor NusB	0.562352	0.547858	lmo1359
LM6179_2179	rnjB	ribonuclease J2	0.470015	0.547858	lmo1434
LM6179_2656	ypsC	putative methylase with RNA interaction domain	-0.531417	0.547858	lmo1887
LM6179_0245	serC	phosphoserine aminotransferase	0.409009	0.547858	lmo2825
LM6179_1234		conserved protein of unknown function	0.653426	0.548031	lmo0918
LM6179_2321	pyk	pyruvate kinase	-0.402397	0.548031	lmo1570
LM6179_1779	g	Minor structural protein Gp20	0.808721	0.548031	#N/A
LM6179_2947		conserved protein of unknown function	-0.72772	0.550504	lmo2169
LM6179_0448		conserved protein of unknown function	0.627006	0.550752	lmo0158
LM6179_0603		PRD/PTS system IIA 2 domain-containing protein	-0.884332	0.550752	lmo0297
LM6179_0826	licH	6-phospho-beta-glucosidase	-0.552731	0.550752	lmo0521
LM6179_1315		conserved membrane protein of unknown function	-0.689669	0.550752	lmo0998
LM6179_1786		Bacteriophage major tail shaft protein	0.853538	0.550959	lmo2291
LM6179_2275		Preprotein translocase, YajC subunit	-0.627927	0.552291	lmo1529
LM6179_0827		RpiR family phosphosugar-binding transcriptional regulator	-0.803804	0.55233	lmo0522
LM6179_2469	ampS	aminopeptidase	0.471087	0.553832	lmo1711
LM6179_2561	trmD	tRNA(m1G37)methyltransferase	-0.398398	0.553832	lmo1792
LM6179_1709	pstBB	phosphate ABC transporter (ATP-binding protein)	0.632357	0.553832	lmo2495
LM6179_0169	kptA	putative RNA 2'-phosphotransferase	0.686268	0.554876	#N/A
LM6179_2848	rimI	ribosomal protein S18 alanine N-acetyltransferase	-0.722136	0.555359	lmo2076
LM6179_0803		Alcohol dehydrogenase	0.68935	0.557734	lmo0506
LM6179_0093	kdpC	Potassium-transporting ATPase C chain	-0.587665	0.558152	lmo2680
LM6179_2374		conserved protein of unknown function	0.469356	0.560197	lmo1622
LM6179_2091	gcvT	aminomethyltransferase (glycine cleavage system protein T)	-0.546683	0.56026	lmo1348
LM6179_0426	IMPDH	Inosine-5'-monophosphate dehydrogenase	0.452023	0.560395	lmo0132
LM6179_0488	gcaD	bifunctional glucosamine-1-phosphate N-acetyltransferase/UDP-N-acetylglucosamine pyrophosphorylase	-0.559384	0.560514	lmo0198
LM6179_2021		Aldose epimerase	-0.614794	0.560514	lmo1283
LM6179_1598		Gp16 protein	-0.768031	0.560514	#N/A
LM6179_0403		conserved protein of unknown function	-0.510793	0.561895	lmo0109
LM6179_0798		PTS system IIA component domain-containing protein	0.591519	0.561895	lmo0501
LM6179_1259		conserved exported protein of unknown function	0.478799	0.561895	lmo0945
LM6179_1273		Transcriptional regulator	-0.447614	0.561895	lmo0958
LM6179_1306		conserved protein of unknown function	-0.932499	0.561895	lmo0989
LM6179_2564	yvdE	putative glutamine amidotransferase-like protein yvdE	-0.592984	0.561895	lmo1795
LM6179_2572	ylxM	conserved hypothetical protein	-0.708305	0.561895	lmo1802
LM6179_2691	ypiA	conserved hypothetical protein	0.504636	0.561895	lmo1922
LM6179_2895	ybbP	putative enzyme with DAC domain protein	0.488466	0.561895	lmo2120
LM6179_1672	atpA	ATP synthase (subunit alpha, component F1)	-0.488793	0.561895	lmo2531
LM6179_1622		conserved protein of unknown function	0.512272	0.561895	lmo2577
LM6179_0085		Transcriptional regulator	-0.487207	0.561895	lmo2672
LM6179_1695	prfB	Peptide chain release factor 2	-0.595411	0.565581	lmo2509
LM6179_0180	ymdB	conserved hypothetical protein	-0.556877	0.565685	lmo2759
LM6179_0409	lmaD	AD protein	-0.912993	0.5667	lmo0115
LM6179_1076	lplJ	lipoate-protein ligase	0.575646	0.5667	lmo0764
LM6179_0221		Oxidoreductase, NAD-binding	-0.622905	0.569026	lmo2800
LM6179_0369		conserved protein of unknown function	-0.927777	0.572156	lmo0077
LM6179_1522	lytG	Exo-glucosaminidase lytG	0.476834	0.572702	lmo1215
LM6179_1985		conserved protein of unknown function	-0.892764	0.572702	lmo1251
LM6179_2588	rpe	ribulose-5-phosphate 3-epimerase	0.466043	0.572702	lmo1818
LM6179_0165		ABC transporter	0.804707	0.572702	lmo2751
LM6179_misc_RNA_20		L21_leader	-0.70693	0.572702	#N/A
LM6179_2718	resD	two-component response regulator	-0.461724	0.578191	lmo1948
LM6179_2143	rny	endoribonuclease Y	0.377569	0.578662	lmo1399
LM6179_2219	dnaK	molecular chaperone	0.437979	0.579322	lmo1473
LM6179_2711		conserved protein of unknown function	0.417779	0.579322	lmo1941
LM6179_1716	uvrA	excinuclease ABC (subunit A)	-0.552475	0.579322	lmo2488
LM6179_5s_rRNA_4		ribosomal RNA 5s_rRNA	0.954265	0.579322	#N/A
LM6179_2031	glpD	glycerol-3-phosphate oxidase	-0.405859	0.584501	lmo1293
LM6179_3038		Ribulose-phosphate 3-epimerase family protein	-0.511454	0.584802	lmo2258
LM6179_0934		Pepdidoglycan bound protein	0.772626	0.585256	lmo0627
LM6179_1320	ptsI	phosphotransferase system (PTS) enzyme I	-0.514684	0.585256	lmo1003
LM6179_2130	spoIIIE	spore DNA translocase	0.485336	0.585256	lmo1386
LM6179_0514	cysK	cysteine synthase	0.399335	0.586042	lmo0223
LM6179_0532	ispD	2-C-methyl-D-erythritol 4-phosphate cytidylyltransferase, nonmevalonate isoprenoid pathway	0.617274	0.587471	lmo0235
LM6179_2239		Peptidase, M3 family	-0.476607	0.587471	lmo1493
LM6179_0402		ABC transporter	0.759886	0.587712	lmo0108
LM6179_1286	fabI	enoyl-acyl carrier protein reductase	-0.558748	0.587813	lmo0970
LM6179_2685		Beta-lactamase	-0.58282	0.587855	lmo1916
LM6179_3053	fruK	fructose-1-phosphate kinase	-0.7091	0.589354	lmo2336
LM6179_0110	dhaK	dihydroxyacetone kinase, N-terminal domain	-0.436669	0.590515	lmo2695
LM6179_2297	tnpB	transposase	-0.801917	0.590515	#N/A
LM6179_2725	ripX	site-specific tyrosine recombinase for chromosome partitioning	-0.486468	0.591375	lmo1955
LM6179_2986	clpB	protein disaggregation chaperone	0.453887	0.591375	lmo2206
LM6179_0957		conserved membrane protein of unknown function	0.553107	0.591472	lmo0647
LM6179_2751		Ribosomal-protein-alanine N-acetyltransferase	0.785837	0.591472	lmo1982
LM6179_1073		conserved protein of unknown function	-0.572762	0.592196	lmo0761
LM6179_1675	atpC	ATP synthase (subunit epsilon, F1 subunit)	-0.386321	0.592196	lmo2528
LM6179_tRNA4		Ser tRNA	0.933768	0.592196	#N/A
LM6179_2443	ygaC	putative factor	-0.375479	0.592429	lmo1687
LM6179_0283		conserved protein of unknown function	-0.530876	0.593536	lmo0004
LM6179_0504	mfd	transcription-repair coupling factor	0.559833	0.593536	lmo0214
LM6179_2634	yplQ	putative membrane hydrolase	0.396726	0.593536	lmo1864
LM6179_3082	gadB	Glutamate decarboxylase beta	-0.923953	0.593536	lmo2363
LM6179_1679	fabZ	(3R)-hydroxymyristoyl-[acyl carrier protein] dehydratase	-0.661768	0.593536	lmo2524
LM6179_2307	hemA	glutamyl-tRNA reductase	-0.599789	0.593598	lmo1557
LM6179_2490		ABC transporter	-0.733397	0.59502	lmo1731
LM6179_2716	ykhA	putative acyl-CoA hydrolase	-0.804206	0.59502	lmo1946
LM6179_0001		Crispr-associated protein Csn2	-0.696281	0.595673	#N/A
LM6179_2837		conserved protein of unknown function	-0.840529	0.59641	lmo2066
LM6179_1784		Gp10	0.744687	0.59641	lmo2293
LM6179_1607		Phage protein gp29	-0.644556	0.5968	#N/A
LM6179_1265		conserved exported protein of unknown function	0.539474	0.596959	lmo0951
LM6179_2197	yqfO	conserved hypothetical protein	-0.533894	0.596959	lmo1452
LM6179_2288	rplU	ribosomal protein L21 (BL20)	-0.516528	0.596959	lmo1542
LM6179_2396		conserved protein of unknown function	0.410074	0.596959	lmo1644
LM6179_2455	yjcK	putative ribosomal-protein-alanine N-acetyltransferase	0.695386	0.596959	lmo1698
LM6179_2942		conserved protein of unknown function	-0.567205	0.596959	lmo2164
LM6179_0129	cydD	ABC membrane transporter (ATP-binding protein) required for cytochrome bb' function	-0.700787	0.596959	lmo2715
LM6179_0790	aroC	3-dehydroquinate dehydratase	0.59555	0.598042	lmo0491
LM6179_0008	rpsI	ribosomal protein S9	-0.458613	0.598971	lmo2596
LM6179_0534	gltX	glutamyl-tRNA synthetase	0.434169	0.600424	lmo0237
LM6179_2242	greA	transcription elongation factor	-0.6383	0.600424	lmo1496
LM6179_1778		Protein gp4 [Bacteriophage A118]	0.705638	0.600424	lmo2298
LM6179_1251	nfrAA	FMN-containing NADPH-linked nitro/flavin reductase	0.606989	0.601593	lmo0936
LM6179_0111	dhaL	PTS-dependent dihydroxyacetone kinase, ADP-binding subunit dhaL	-0.399617	0.603059	lmo2696
LM6179_0243		conserved protein of unknown function	0.453427	0.603059	lmo2823
LM6179_2623	copA	fragment of Copper-exporting P-type ATPase A (part 1)	-0.457266	0.603566	lmo1853
LM6179_2777		ABC transporter	0.768437	0.603596	lmo2007
LM6179_1358	modB	Molybdenum ABC transporter, permease protein	-0.68646	0.603985	lmo1040
LM6179_2395		conserved protein of unknown function	0.452074	0.603985	lmo1643
LM6179_1377	yktA	conserved hypothetical protein	-0.505068	0.60405	lmo1058
LM6179_1411		conserved protein of unknown function	0.662683	0.606524	lmo1091
LM6179_0892		putative secreted protein	0.796806	0.607028	lmo0587
LM6179_1443		Cell wall surface anchor family protein	0.763671	0.60734	lmo1136
LM6179_2137	ymfH	putative processing protease	-0.623523	0.60734	lmo1393
LM6179_2505	bceR	two-component response regulator controlling resistance to antibiotics affecting the envelope [YtsB]	-0.711335	0.60734	lmo1745
LM6179_0460		conserved protein of unknown function	-0.415383	0.608153	lmo0170
LM6179_1496		conserved protein of unknown function	0.54457	0.608153	lmo1189
LM6179_2713		conserved protein of unknown function	0.599853	0.608153	lmo1943
LM6179_0018	rpoA	RNA polymerase (alpha subunit)	-0.386379	0.608153	lmo2606
LM6179_2212	phoH	phosphate starvation-induced protein	0.399195	0.608516	lmo1467
LM6179_1881	yumC	ferredoxin-NADP+ reductase	-0.46522	0.608516	lmo2390
LM6179_1710		Phosphate transport system protein PhoU	0.535501	0.608516	lmo2494
LM6179_2375		conserved membrane protein of unknown function	-0.571076	0.611203	lmo1623
LM6179_0956	catE	Catechol-2,3-dioxygenase	0.833208	0.612296	lmo0646
LM6179_2094	yqhL	putative sulfur transferase	0.596865	0.612296	lmo1351
LM6179_2640	apl	Alkaline phosphatase-like protein	0.534724	0.612296	lmo1870
LM6179_0016		conserved protein of unknown function	0.544729	0.612296	lmo2604
LM6179_0813		conserved protein of unknown function	0.624032	0.612745	lmo0515
LM6179_2400		conserved exported protein of unknown function	0.46588	0.613873	lmo1649
LM6179_0512	hslO	disulfide bond chaperone (heat shock protein HSP33)	-0.518562	0.614779	lmo0222
LM6179_0108	tmk	thymidylate kinase	-0.553193	0.615296	lmo2693
LM6179_1739		conserved protein of unknown function	0.542024	0.615456	#N/A
LM6179_1537	yshA	conserved hypothetical protein	0.413703	0.618785	lmo1229
LM6179_2264		conserved protein of unknown function	-0.506955	0.618785	lmo1518
LM6179_3007	yxlF	putative ABC transporter component (ATP-binding protein)	0.719499	0.618785	lmo2227
LM6179_1776		Phage terminase, large subunit, pbsx family	0.727235	0.618785	lmo2300
LM6179_0151	ccpB	transcriptional repressor of carbon supply (LacI family)	0.626632	0.618785	lmo2737
LM6179_1573		51.5 kDa protein	-0.789267	0.618785	#N/A
LM6179_2054	pyrH	uridylate kinase	-0.574921	0.619255	lmo1313
LM6179_2645	uup	putative ABC protein involved in RecA-independent precise excision of transposons	-0.529816	0.624454	lmo1875
LM6179_1688	degU	two-component response regulator	0.392587	0.624454	lmo2515
LM6179_0447		conserved protein of unknown function	-0.691392	0.626685	lmo0157
LM6179_0578		conserved protein of unknown function	-0.543774	0.626685	lmo0273
LM6179_1070		conserved protein of unknown function	-0.513993	0.626685	lmo0758
LM6179_1976	ydeI	conserved hypothetical protein	0.424207	0.626685	lmo1242
LM6179_2019	yneP	acyl-CoA thioesterase	-0.565668	0.626685	lmo1281
LM6179_2855		conserved protein of unknown function	-0.499734	0.626685	lmo2083
LM6179_2872	pdxS	glutamine amidotransferase for pyridoxal phosphate synthesis; pyridoxal 5'-phosphate synthase complex, synthase subunit	-0.686058	0.626685	lmo2101
LM6179_0070		conserved protein of unknown function	0.654337	0.626685	lmo2658
LM6179_0122		conserved protein of unknown function	-0.433544	0.626685	lmo2707
LM6179_1270		conserved protein of unknown function	0.37393	0.62832	lmo0955
LM6179_2412	ytqA	putative Fe-S oxidoreductase	-0.675658	0.62832	lmo1661
LM6179_2504		conserved protein of unknown function	0.547152	0.62832	lmo1744
LM6179_0550		conserved membrane protein of unknown function	-0.824956	0.628985	lmo0253
LM6179_0674	gmuD	mannoside-phospho-beta-d-glucosidase	0.777015	0.628985	lmo0372
LM6179_1447		conserved protein of unknown function	-0.404905	0.628985	lmo1140
LM6179_1588		conserved protein of unknown function	-0.761257	0.630432	#N/A
LM6179_0299		Transcriptional regulator, GntR family	0.593506	0.631731	lmo0020
LM6179_0519	dusB	tRNA-dihydrouridine synthase B	-0.590631	0.631731	lmo0227
LM6179_0887	iap	putative endopeptidase p60	0.361185	0.631731	lmo0582
LM6179_1095	manX	fragment of fused mannose-specific PTS enzymes: IIA component ; IIB component (part 2)	-0.416784	0.631731	lmo0783
LM6179_2283	obg	GTPase involved in cell partioning and DNA repair	0.419432	0.631731	lmo1537
LM6179_2690	ypiB	conserved hypothetical protein	0.433394	0.631731	lmo1921
LM6179_2073	pnpA	polynucleotide phosphorylase (PNPase)	-0.435314	0.632995	lmo1331
LM6179_0475	yabD	metal-dependent DNase	0.701035	0.633611	lmo0185
LM6179_2784	mngB	putative mannosylglycerate hydrolase	0.655095	0.633611	lmo2014
LM6179_2401	ccdC	Protein CcdC	-0.761956	0.633699	lmo1650
LM6179_1219		conserved protein of unknown function	0.450012	0.635325	lmo0904
LM6179_2647	mntR	transcriptional regulator (DtxR family)	-0.418699	0.635325	lmo1878
LM6179_1035		conserved protein of unknown function	0.499977	0.635841	lmo0724
LM6179_2587	thiN	thiamine pyrophosphokinase	0.753842	0.635841	lmo1817
LM6179_0025	rpmD	ribosomal protein L30 (BL27)	0.629842	0.635841	lmo2614
LM6179_1719	yvlC	putative regulator (stress mediated)	0.39332	0.636949	lmo2485
LM6179_2029	oatA	peptidoglycan O-acetyltransferase	-0.483316	0.637251	lmo1291
LM6179_1618	hrtA	putative hemin import ATP-binding protein HrtA	-0.777566	0.638391	lmo2580
LM6179_2717	resE	two-component sensor histidine kinase	-0.584287	0.639714	lmo1947
LM6179_1614	fdhD	Protein FdhD homolog	-0.561107	0.639714	lmo2584
LM6179_1586		conserved protein of unknown function	-0.797705	0.639714	#N/A
LM6179_1105		Hydrolase	-0.786868	0.640096	lmo0792
LM6179_2657	gpsB	cell division protein	0.405393	0.640607	lmo1888
LM6179_1645	dagK	Diacylglycerol kinase	-0.486937	0.640607	lmo2557
LM6179_1413	nadE	ammonium-dependent NAD+ synthetase	0.490771	0.642204	lmo1093
LM6179_0652		Transcriptional regulator	0.605631	0.643264	lmo0352
LM6179_0800		PTS system protein	0.724181	0.643433	lmo0503
LM6179_0586		cAMP-binding domain regulatory protein	-0.4833	0.645119	lmo0281
LM6179_0769		conserved protein of unknown function	-0.662195	0.646306	lmo0336
LM6179_0424		Ser/Thr protein phosphatase	0.492721	0.647215	lmo0130
LM6179_0795	rpiB	Ribose-5-phosphate isomerase B	0.758207	0.647215	lmo0498
LM6179_0453	yaaT	conserved hypothetical protein	0.395631	0.648019	lmo0163
LM6179_0654		Long-chain acyl-CoA synthetase	0.543461	0.648019	lmo0354
LM6179_2361	ytoP	glutamyl aminopeptidase	-0.384502	0.648019	lmo1611
LM6179_2550	exoA	apurinic/apyrimidinic endonuclease	-0.500428	0.648019	lmo1782
LM6179_1854		Sensor histidine kinase	0.378757	0.648019	lmo2421
LM6179_1773		Gp63	0.696051	0.648556	#N/A
LM6179_0451		conserved protein of unknown function	0.393818	0.649592	lmo0161
LM6179_0334	purA	adenylosuccinate synthetase	-0.458431	0.65136	lmo0055
LM6179_3059	ytzG	putative 16S pseudouridylate synthase	0.469385	0.654954	lmo2342
LM6179_2187		AzlC family protein	0.581955	0.655305	lmo1442
LM6179_0083		conserved protein of unknown function	0.511673	0.656584	lmo2670
LM6179_0161	serS	seryl-tRNA synthetase	0.577022	0.658384	lmo2747
LM6179_2748	zwf	glucose-6-phosphate 1-dehydrogenase	-0.410031	0.65985	lmo1978
LM6179_0503	pth	peptidyl-tRNA hydrolase	0.431228	0.660416	lmo0213
LM6179_0046		1,4-dihydroxy-2-naphthoate octaprenyltransferase	-0.552904	0.660416	lmo2635
LM6179_1742		conserved protein of unknown function	0.502354	0.660416	#N/A
LM6179_1128		Enoyl-(Acyl-carrier-protein) reductase	0.646506	0.661353	lmo0814
LM6179_1205	rsbT	switch protein/serine-threonine kinase; controls the activity of the piezosome (stressosome)	0.417708	0.661353	lmo0891
LM6179_1215		conserved protein of unknown function	0.41661	0.661353	lmo0900
LM6179_1489	EutD	Phosphate propanoyltransferase	0.654545	0.661353	lmo1182
LM6179_2583	sdaAB	L-serine dehydratase (beta chain)	0.439636	0.661353	lmo1813
LM6179_2670	panC	pantothenate synthetase	-0.609342	0.661353	lmo1901
LM6179_3041	yitW	conserved hypothetical protein	-0.404668	0.661353	lmo2261
LM6179_0031	rplE	ribosomal protein L5 (BL6)	0.555139	0.661353	lmo2620
LM6179_0545	rplA	ribosomal protein L1 (BL1)	0.431	0.662872	lmo0249
LM6179_3034		conserved protein of unknown function	0.417411	0.662872	lmo2253
LM6179_2525	purD	phosphoribosylglycinamide synthetase	0.551039	0.663996	lmo1764
LM6179_0461		Internalin protein	0.524309	0.664266	lmo0171
LM6179_2293	mreC	cell-shape determining protein	-0.55635	0.664266	lmo1547
LM6179_1684	tagO	UDP-N-acetylglucosamine:undecaprenyl-P N-acetylglucosaminyl-1-P transferase	0.550828	0.664266	lmo2519
LM6179_tRNA28		Val tRNA	-0.758461	0.664546	#N/A
LM6179_0583	msmX	multiple sugar-binding transporter ATP-binding protein	0.433474	0.665404	lmo0278
LM6179_1446		conserved protein of unknown function	0.461292	0.665525	lmo1139
LM6179_1540	mutSB	putative DNA mismatch repair enzyme	0.360551	0.665775	lmo1232
LM6179_1783		Phage protein gp9	0.689567	0.665775	lmo2294
LM6179_1889	mrpE	non essential component of Na+/H+ antiporter	-0.506146	0.665775	lmo2382
LM6179_2416		conserved membrane protein of unknown function	-0.383327	0.667014	lmo1665
LM6179_1902	yugI	putative RNA degradation protein; putative phosphorylase or nucleotidyl transferase	0.507591	0.667815	lmo2369
LM6179_0252	glxK	Glycerate kinase	-0.488148	0.667815	lmo2832
LM6179_0422		conserved protein of unknown function	-0.574577	0.671667	lmo0128
LM6179_2016	clpQ	two-component ATP-dependent protease (N-terminal serine protease)	-0.471436	0.671667	lmo1278
LM6179_2198	trmK	tRNA (adenine(22)-N(1))-methyltransferase	-0.451813	0.671667	lmo1453
LM6179_2222	hemN	coproporphyrinogen III oxidase	-0.451178	0.671667	lmo1476
LM6179_2241		conserved protein of unknown function	-0.39574	0.671667	lmo1495
LM6179_2523		conserved membrane protein of unknown function	-0.583927	0.671667	lmo1762
LM6179_1971		conserved protein of unknown function	0.570545	0.671667	lmo2272
LM6179_1597		Phage tail tape measure protein	-0.454506	0.671667	#N/A
LM6179_0754		conserved protein of unknown function	0.460962	0.672062	lmo0453
LM6179_2873	pdxT	glutamine amidotransferase for pyridoxal phosphate synthesis; pyridoxal 5'-phosphate synthase complex, Glutamine amidotransferase subunit PdxT	-0.623244	0.672879	#N/A
LM6179_0173		Rhs family protein	0.509695	0.673976	#N/A
LM6179_0896		conserved membrane protein of unknown function	-0.652887	0.675534	lmo0591
LM6179_1802		Gp23	-0.593882	0.675543	lmo2275
LM6179_0894		conserved membrane protein of unknown function	-0.706265	0.67562	lmo0589
LM6179_1016	flgK	Flagellar hook-associated protein FlgK	0.707123	0.679292	lmo0705
LM6179_0469		Sugar ABC transporter	0.717811	0.681007	lmo0179
LM6179_2250	alaS	alanyl-tRNA synthetase	0.65335	0.681007	lmo1504
LM6179_0066	rpsG	ribosomal protein S7 (BS7)	-0.403842	0.681007	lmo2655
LM6179_1630		Peptide/nickel transport system substrate-binding protein	-0.460168	0.682445	lmo2569
LM6179_1841		putative glutamate decarboxylase gamma	-0.355974	0.683231	lmo2434
LM6179_1702		conserved membrane protein of unknown function	0.39275	0.684933	lmo2502
LM6179_1625		conserved protein of unknown function	0.481447	0.690547	lmo2574
LM6179_1386	suhB	inositol monophosphatase	0.430213	0.690822	lmo1066
LM6179_2308	ysxC	GTPase involved in ribosome 50S subunit assembly	0.349539	0.692033	lmo1558
[truncated: 2,009 more rows]
